# Supplementary material for: Plasma exosomes in insulin resistant obesity exacerbate progression of triple negative breast cancer
Source: BMC Cancer. 2025 Jul 9;25:1089. doi: 10.1186/s12885-025-14447-8 (PMC12239313; doi:10.1186/s12885-025-14447-8)
Supplement: Supplementary file 2 — Supplementary Material 2. [file 12885_2025_14447_MOESM2_ESM.xlsx]

## Sheet: fgsea_Combined_HFD_LFD_Mouse_GO
Term	Description	p.Val	FDR	Phenotype	Genes	NES	ES	Gene_Hits	Gene_Total
REGULATION OF CELL MOTILITY%GOBP%GO:2000145	REGULATION OF CELL MOTILITY%GOBP%GO:2000145	0.00010016	0.0115912	1	BCAS3,STK10,MAP4K4,SASH1,SH3BP1,DNM1L,CLASP2,PLEKHG3,MAP3K1,STMN1,AJUBA,VIM,MINK1,ARHGAP5,NUMB,CTNNA1,HDAC4,CLASP1,SRGAP2,SRGAP3,WNK1,CFL1,MAP3K3,TSC2,DLG5,SMARCA4,ARHGEF2,APEX1,DAB2,NIPBL,JUN,MTA2,CYGB,MAPK1,ZEB2,APC,JCAD,RHOJ,PLCG1,ADAM17,HDAC6,GAB1,MAP2K1,SPAG9,CRK,MPP1,DAB2IP,CD63,DOCK7,TJP1,RTN4,NTN1,AMOTL1,MMP14,BCR,DOCK5,COL18A1,MSN,TRADD,ANXA3,IRS2,GAB2,CD9,AKT2,SDC4,NISCH,CPNE3,ITGB1BP1,…	1.47759	0.364775	148	431
SIGNALING BY RHO GTPASES, MIRO GTPASES AND RHOBTB3%REACTOME DATABASE ID RELEASE 84%9716542	SIGNALING BY RHO GTPASES, MIRO GTPASES AND RHOBTB3%REACTOME DATABASE ID RELEASE 84%9716542	0.00010018	0.0115912	1	ITSN1,LBR,STK10,SH3BP1,ARHGAP39,CLASP2,PLEKHG3,SPDL1,SH3PXD2A,INCENP,VIM,DYNC1LI1,ARHGAP21,ARHGAP5,DYNC1LI2,GIT1,MYO9B,CDC42BPB,MYO9A,ARHGAP23,CTNNA1,CLASP1,SRGAP2,ARHGAP31,SRGAP3,TRIP10,CFL1,ARHGEF40,ARHGAP35,EFHD2,DLG5,BAIAP2,LIMK2,ARHGEF2,ANLN,CENPE,ARPC1B,PPP1R12A,FMNL2,PICALM,VAPB,TJP2,FARP1,SLC1A5,TAOK1,MAPK1,ARHGEF17,SCRIB,RHOJ,ABI2,SLC4A7,ARHGEF7,ARHGAP1,KLC3,CDC42EP1,MTMR1,ARHGEF12,CLIP1…	1.51437	0.373854	164	432
SIGNALING BY RHO GTPASES%REACTOME DATABASE ID RELEASE 84%194315	SIGNALING BY RHO GTPASES%REACTOME DATABASE ID RELEASE 84%194315	0.00010018	0.0115912	1	ITSN1,LBR,STK10,SH3BP1,ARHGAP39,CLASP2,PLEKHG3,SPDL1,SH3PXD2A,INCENP,VIM,DYNC1LI1,ARHGAP21,ARHGAP5,DYNC1LI2,GIT1,MYO9B,CDC42BPB,MYO9A,ARHGAP23,CTNNA1,CLASP1,SRGAP2,ARHGAP31,SRGAP3,TRIP10,CFL1,ARHGEF40,ARHGAP35,EFHD2,DLG5,BAIAP2,LIMK2,ARHGEF2,ANLN,CENPE,ARPC1B,PPP1R12A,FMNL2,PICALM,VAPB,TJP2,FARP1,SLC1A5,TAOK1,MAPK1,ARHGEF17,SCRIB,RHOJ,ABI2,SLC4A7,ARHGEF7,ARHGAP1,KLC3,CDC42EP1,MTMR1,ARHGEF12,CLIP1…	1.51717	0.37479	162	423
REGULATION OF LOCOMOTION%GOBP%GO:0040012	REGULATION OF LOCOMOTION%GOBP%GO:0040012	0.00010019	0.0115912	1	BCAS3,STK10,MAP4K4,SASH1,SH3BP1,DNM1L,CLASP2,PLEKHG3,MAP3K1,STMN1,AJUBA,VIM,MINK1,ARHGAP5,NUMB,CTNNA1,HDAC4,CLASP1,SRGAP2,SRGAP3,WNK1,CFL1,MAP3K3,TSC2,DLG5,SMARCA4,ARHGEF2,APEX1,DAB2,NIPBL,JUN,MTA2,CYGB,MAPK1,ZEB2,APC,JCAD,RHOJ,PLCG1,ADAM17,HDAC6,GAB1,MAP2K1,SPAG9,CRK,MPP1,DAB2IP,CD63,DOCK7,TJP1,RTN4,NTN1,AMOTL1,MMP14,BCR,DOCK5,COL18A1,MSN,TRADD,ANXA3,IRS2,MYCBP2,GAB2,CD9,AKT2,SDC4,NISCH,CPNE3,IT…	1.46417	0.361216	150	442
REGULATION OF CELL MIGRATION%GOBP%GO:0030334	REGULATION OF CELL MIGRATION%GOBP%GO:0030334	0.000100251	0.0115912	1	BCAS3,STK10,MAP4K4,SASH1,SH3BP1,DNM1L,CLASP2,PLEKHG3,MAP3K1,STMN1,AJUBA,VIM,MINK1,ARHGAP5,NUMB,HDAC4,CLASP1,SRGAP2,SRGAP3,WNK1,MAP3K3,TSC2,DLG5,SMARCA4,ARHGEF2,APEX1,DAB2,NIPBL,JUN,MTA2,CYGB,MAPK1,ZEB2,APC,JCAD,RHOJ,PLCG1,ADAM17,HDAC6,GAB1,MAP2K1,SPAG9,CRK,MPP1,DAB2IP,CD63,DOCK7,TJP1,RTN4,NTN1,AMOTL1,MMP14,BCR,DOCK5,COL18A1,MSN,TRADD,ANXA3,IRS2,GAB2,CD9,AKT2,SDC4,NISCH,CPNE3,ITGB1BP1,HMOX1,PLAA,P…	1.48069	0.366013	144	415
POSITIVE REGULATION OF INTRACELLULAR SIGNAL TRANSDUCTION%GOBP%GO:1902533	POSITIVE REGULATION OF INTRACELLULAR SIGNAL TRANSDUCTION%GOBP%GO:1902533	0.000100281	0.0115912	1	ITSN1,MAP4K4,SASH1,DNM1L,RICTOR,MAP3K1,INCENP,AJUBA,DYNC1LI1,MINK1,KSR1,RB1CC1,MAP2K4,BNIP2,IRF3,SPECC1L,MAP3K3,ANK3,DLG5,DAB2,MAGED1,ANKRD17,DDX3X,JUN,TAOK1,JCAD,ZC3HAV1,IKBKB,EZH2,ADAM17,SESN2,GAB1,MAP2K1,SPAG9,EI24,CRK,DAB2IP,RRAGC,DDX21,WDR59,RTN4,SIK3,SHC1,CDCA8,AXIN1,RPTOR,RAF1,SLC9A1,BAD,EP300,LURAP1,NELFE,MCL1,TRADD,MAP3K4,FYN,BBC3,FRMD6,NPTN,NAIP2,AGO1,PIH1D1,CD44,TMEM106A,ITGB1BP1,UBE3A…	1.47437	0.364563	139	410
REGULATION OF ANATOMICAL STRUCTURE MORPHOGENESIS%GOBP%GO:0022603	REGULATION OF ANATOMICAL STRUCTURE MORPHOGENESIS%GOBP%GO:0022603	0.000100321	0.0115912	1	CFDP1,EIF4G2,SASH1,DNM1L,CLASP2,ATF2,PDLIM5,NUMBL,VIM,MFF,LIMD1,DBNL,HNRNPK,NUMB,EPB41L2,MYO9A,MAP1B,CLASP1,WNK1,CFL1,ARHGAP35,BNIP3,PXN,TSC2,BAIAP2,DAB2,FMNL2,MAGED1,PICALM,PHLDB1,BRWD3,ZEB2,APC,JCAD,RHOJ,ABI2,PLCG1,GAB1,MAP2K1,NIN,SPAG9,CDC42EP1,CRK,DAB2IP,ADM2,ULK1,EPS8,EEF2K,TJP1,ARHGEF18,EPN2,RTN4,SHC1,KIF3A,PALM,NTN1,DLG1,SIPA1L1,FMNL3,GAS7,EP300,ARAP1,BCR,CCM2,CDC42EP4,LARP4,MSN,EPB41,BRCA…	1.48175	0.366628	104	404
EGFR1%IOB%EGFR1	EGFR1%IOB%EGFR1	0.00010098	0.0115912	1	EIF4EBP1,EIF4G1,USP6NL,MAP3K1,VIM,MINK1,ARHGAP5,GIT1,LIMD1,ASAP1,TNK2,CFL1,ARHGAP35,TNS2,PXN,EPS15L1,MAP3K3,BAIAP2,ZDHHC5,DAB2,DDX3X,PTPN12,HNRNPA1,JUN,MTA2,TJP2,MAPK1,SCRIB,PLCG1,ADAM17,GAB1,MAP2K1,ARHGEF7,CRK,EPS8,STAM,EPN2,SHC1,PRKAA1,WBP2,MAP4K5,ZFYVE16,PARD3,RAF1,CSTB,BAD,ARAP1,MAGI1,DNM1,AP2S1,PEAK1,MAP3K4,JAK1,IRS2,FYN,ITSN2,CDV3,SDC4,SNX5,PTPN1,VASP,TNIP1,TAGLN2,ARF4,RIPK1,MTOR,ACTN1,EPS1…	1.63722	0.410485	125	285
RHO GTPASE CYCLE%REACTOME%R-HSA-9012999.2	RHO GTPASE CYCLE%REACTOME%R-HSA-9012999.2	0.00010099	0.0115912	1	ITSN1,LBR,STK10,SH3BP1,ARHGAP39,PLEKHG3,SH3PXD2A,VIM,ARHGAP21,ARHGAP5,GIT1,MYO9B,CDC42BPB,MYO9A,ARHGAP23,SRGAP2,ARHGAP31,SRGAP3,TRIP10,ARHGEF40,ARHGAP35,EFHD2,DLG5,BAIAP2,ARHGEF2,ANLN,FMNL2,PICALM,VAPB,TJP2,FARP1,SLC1A5,ARHGEF17,SCRIB,RHOJ,ABI2,SLC4A7,ARHGEF7,ARHGAP1,CDC42EP1,MTMR1,ARHGEF12,DOCK7,ARHGAP17,ARHGEF18,STAM,EMD,RTKN,FMNL3,DEF6,ARAP1,BCR,DOCK5,CDC42EP4,PEAK1,CPSF7,FNBP1L,ITSN2,RALGAPA1…	1.58987	0.398578	127	287
ACTIN FILAMENT-BASED PROCESS%GOBP%GO:0030029	ACTIN FILAMENT-BASED PROCESS%GOBP%GO:0030029	0.00010099	0.0115912	1	FLII,SMTN,SH3BP1,EPB41L1,PDLIM5,RICTOR,MINK1,MARCKSL1,DBNL,JMY,MYO9B,CDC42BPB,EPB41L2,SRGAP2,ATXN3,CFL1,SPECC1L,ARHGAP35,CD2AP,FHOD1,LIMA1,BAIAP2,LIMK2,ARHGEF2,ANLN,ARPC1B,FMNL2,FARP1,ARHGEF17,ZEB2,RHOJ,ABI2,IKBKB,SPIRE2,SVIL,MEF2A,ARHGEF7,CRK,CSRP2,EPS8,MICAL3,EEF2K,ARHGAP17,TJP1,ARHGEF18,SHC1,SORBS1,DLG1,AMOTL1,RTKN,SIPA1L1,FMNL3,PARD3,GAS7,SH2B2,BCR,LURAP1,ZYX,MTSS1,GAS2L1,EPB41,FNBP1L,FRMD6,S…	1.77753	0.445623	149	287
NEURON PROJECTION DEVELOPMENT%GOBP%GO:0031175	NEURON PROJECTION DEVELOPMENT%GOBP%GO:0031175	0.000101	0.0115912	1	MAP4,MAP4K4,STMN1,NUMBL,VIM,MINK1,GIT1,DBNL,NUMB,MAP1B,SRGAP2,TSC22D4,TRIOBP,ARHGAP35,TPRN,ANK3,BAIAP2,PICALM,JUN,GLI3,MAP1S,FARP1,SCRIB,LMTK2,ZEB2,APC,RB1,ABI2,IKBKB,MEF2A,ADAM17,HDAC6,STXBP5,MAP2K1,NIN,CRK,DAB2IP,ULK1,IFT27,MAP1A,UBE4B,DOCK7,CUL4B,RTN4,SHC1,KIF3A,NTN1,GAS7,B4GAT1,NEO1,CAMSAP1,APBB2,FYN,MYCBP2,STRN,RPL24,SDC4,CD44,PPP1R9B,PAK4,RAB13,VASP,PIP5K1C,GPRIN1,ARF4,PRMT1,PLXNB2,TRAPPC4,…	1.5256	0.382826	106	278
REGULATION OF CYTOSKELETON ORGANIZATION%GOBP%GO:0051493	REGULATION OF CYTOSKELETON ORGANIZATION%GOBP%GO:0051493	0.000101031	0.0115912	1	FLII,SH3PXD2B,BCAS3,SH3BP1,CLASP2,SLAIN2,RICTOR,MAP3K1,STMN1,SYNPO,GIT1,DBNL,MAP1B,NES,CLASP1,SKA3,EML4,TPX2,PPP1R35,CFL1,SPECC1L,ARHGAP35,CD2AP,NUMA1,PXN,FHOD1,LIMA1,BAIAP2,ARHGEF2,SNX9,PHLDB1,MAP1S,TAOK1,MAPK1,APC,ABI2,SVIL,FCHSD2,HDAC6,ARHGEF7,CDC42EP1,EML3,CRK,CLIP1,EPS8,MAP1A,ARHGAP17,TJP1,ARHGEF18,NPM1,PRKAA1,DLG1,EP300,ARAP1,INPP5J,MTSS1,CDC42EP4,GAS2L1,CAMSAP1,BORA,MYCBP2,SDC4,ITGB1BP1,AD…	1.65299	0.414453	89	286
POSITIVE REGULATION OF CELL MOTILITY%GOBP%GO:2000147	POSITIVE REGULATION OF CELL MOTILITY%GOBP%GO:2000147	0.000101122	0.0115912	1	BCAS3,MAP4K4,SASH1,DNM1L,CLASP2,ARHGAP5,NUMB,HDAC4,CLASP1,WNK1,CFL1,MAP3K3,TSC2,ARHGEF2,DAB2,NIPBL,JUN,MAPK1,APC,JCAD,RHOJ,PLCG1,ADAM17,HDAC6,GAB1,MAP2K1,SPAG9,CRK,DAB2IP,DOCK7,TJP1,RTN4,NTN1,AMOTL1,MMP14,DOCK5,COL18A1,TRADD,ANXA3,IRS2,GAB2,AKT2,CPNE3,ITGB1BP1,HMOX1,PLAA,PIK3C2A,ZNF703,SOX9,SERPINE1,PRR5,FOXO4,LCN2,MTOR,WDR62,UBE2I,BMPR2,STK39,ACVR1,FLNA,CAMK2D,MCAM,SWAP70,TRIP6,PTK2,MYADM,FERMT2…	1.58571	0.39853	115	271
POSITIVE REGULATION OF LOCOMOTION%GOBP%GO:0040017	POSITIVE REGULATION OF LOCOMOTION%GOBP%GO:0040017	0.000101153	0.0115912	1	BCAS3,MAP4K4,SASH1,DNM1L,CLASP2,ARHGAP5,NUMB,HDAC4,CLASP1,WNK1,CFL1,MAP3K3,TSC2,ARHGEF2,DAB2,NIPBL,JUN,MAPK1,APC,JCAD,RHOJ,PLCG1,ADAM17,HDAC6,GAB1,MAP2K1,SPAG9,CRK,DAB2IP,DOCK7,TJP1,RTN4,NTN1,AMOTL1,MMP14,DOCK5,COL18A1,TRADD,ANXA3,IRS2,GAB2,AKT2,CPNE3,ITGB1BP1,HMOX1,PLAA,PIK3C2A,ZNF703,SOX9,SERPINE1,PRR5,FOXO4,LCN2,MTOR,WDR62,UBE2I,BMPR2,STK39,ACVR1,FLNA,CAMK2D,MCAM,SWAP70,TRIP6,PTK2,MYADM,FERMT2…	1.56585	0.393323	115	275
ACTIN CYTOSKELETON ORGANIZATION%GOBP%GO:0030036	ACTIN CYTOSKELETON ORGANIZATION%GOBP%GO:0030036	0.000101184	0.0115912	1	FLII,SMTN,SH3BP1,EPB41L1,PDLIM5,RICTOR,MINK1,MARCKSL1,DBNL,JMY,CDC42BPB,EPB41L2,ATXN3,CFL1,SPECC1L,ARHGAP35,CD2AP,FHOD1,LIMA1,BAIAP2,LIMK2,ARHGEF2,ANLN,ARPC1B,FMNL2,FARP1,ARHGEF17,ZEB2,RHOJ,ABI2,IKBKB,SPIRE2,SVIL,MEF2A,ARHGEF7,CRK,CSRP2,EPS8,MICAL3,EEF2K,ARHGAP17,TJP1,ARHGEF18,SHC1,SORBS1,DLG1,AMOTL1,RTKN,SIPA1L1,FMNL3,GAS7,SH2B2,BCR,LURAP1,ZYX,MTSS1,GAS2L1,EPB41,SPECC1,NISCH,ARPC5,PPP1R9B,SHROOM…	1.77623	0.44664	124	269
EGFR1%NETPATH%EGFR1	EGFR1%NETPATH%EGFR1	0.000101225	0.0115912	1	EIF4EBP1,EIF4G1,RICTOR,USP6NL,VIM,MINK1,ARHGAP5,GIT1,LIMD1,ASAP1,TNK2,CFL1,ARHGAP35,TNS2,EPS15L1,MAP3K3,BAIAP2,ZDHHC5,DAB2,DDX3X,PTPN12,HNRNPA1,JUN,MTA2,TJP2,MAPK1,SCRIB,NCOA3,PLCG1,ADAM17,GAB1,MAP2K1,ARHGEF7,CRK,STAM,PRKAA1,WBP2,MAP4K5,ZFYVE16,PARD3,RAF1,CSTB,BAD,ARAP1,MAGI1,AP2S1,MAP3K4,JAK1,IRS2,FYN,ITSN2,CDV3,SDC4,SNX5,PTPN1,VASP,TNIP1,TAGLN2,FOXO4,ARF4,RIPK1,MTOR,ACTN1,HTT,PTPN23,AXL,CAV2,BR…	1.6237	0.408435	116	266
POSITIVE REGULATION OF CELL MIGRATION%GOBP%GO:0030335	POSITIVE REGULATION OF CELL MIGRATION%GOBP%GO:0030335	0.000101266	0.0115912	1	BCAS3,MAP4K4,SASH1,DNM1L,CLASP2,ARHGAP5,NUMB,HDAC4,CLASP1,WNK1,MAP3K3,TSC2,ARHGEF2,DAB2,NIPBL,JUN,MAPK1,APC,JCAD,RHOJ,PLCG1,ADAM17,HDAC6,GAB1,MAP2K1,SPAG9,CRK,DAB2IP,DOCK7,TJP1,RTN4,AMOTL1,MMP14,DOCK5,COL18A1,TRADD,ANXA3,IRS2,GAB2,AKT2,CPNE3,ITGB1BP1,HMOX1,PLAA,PIK3C2A,ZNF703,SOX9,SERPINE1,PRR5,FOXO4,LCN2,MTOR,WDR62,UBE2I,BMPR2,STK39,ACVR1,FLNA,CAMK2D,MCAM,SWAP70,TRIP6,PTK2,MYADM,FERMT2,FUBP1,MAP…	1.55563	0.391456	111	265
POSITIVE REGULATION OF CELLULAR COMPONENT BIOGENESIS%GOBP%GO:0044089	POSITIVE REGULATION OF CELLULAR COMPONENT BIOGENESIS%GOBP%GO:0044089	0.000101276	0.0115912	1	SH3PXD2B,MAP4K4,CLASP2,EIF4G1,SLAIN2,RICTOR,MAP3K1,AJUBA,SYNPO,GIT1,MAP1B,HDAC4,CLASP1,PPP1R35,CFL1,ARHGAP35,NUMA1,PXN,FHOD1,DLG5,BAIAP2,ANLN,UBAP2L,SNX9,DDX3X,PHLDB1,APC,ABI2,FCHSD2,CDC42EP1,DAB2IP,ULK1,CLIP1,SNX30,EPS8,EEF2K,PIP4K2B,STAM,CNOT2,PALM,EPS8L2,DLG1,ARAP1,MTSS1,CDC42EP4,MSN,FNBP1L,BBC3,SDC4,ITGB1BP1,BCL2L11,SOX9,CCDC88A,VASP,MTOR,HTT,IL1RAP,NF2,SNX7,PAN3,CYFIP1,BRAF,FLNA,PDLIM4,SWAP7…	1.54325	0.388366	84	264
SUPRAMOLECULAR FIBER ORGANIZATION%GOBP%GO:0097435	SUPRAMOLECULAR FIBER ORGANIZATION%GOBP%GO:0097435	0.000101667	0.0115912	1	MAP4,FLII,AGFG1,SH3BP1,CLASP2,SLAIN2,STMN1,VIM,MARCKSL1,DBNL,JMY,CLIP2,CLASP1,TPX2,CFL1,CD2AP,NUMA1,LIMA1,BAIAP2,LIMK2,ARHGEF2,ARPC1B,ZEB2,APC,RHOJ,SPIRE2,SVIL,MEF2A,NIN,CSRP2,PCM1,CLIP1,EPS8,NCKAP5L,MICAL3,EEF2K,ARHGAP17,SORBS1,DLG1,AXIN1,GAS7,ZYX,MTSS1,COL18A1,GAS2L1,CAMSAP1,TACC2,LOXL2,ARPC5,PPP1R9B,SHROOM1,ADD1,CRTAP,PDXP,CCDC88A,ARPC1A,TAGLN2,RIPK1,ACTN1,HTT,SLK,TUBGCP3,ARHGAP12,BRAF,FLNA,SW…	1.62056	0.409394	115	249
REGULATION OF SUPRAMOLECULAR FIBER ORGANIZATION%GOBP%GO:1902903	REGULATION OF SUPRAMOLECULAR FIBER ORGANIZATION%GOBP%GO:1902903	0.000102438	0.0115912	1	FLII,SH3PXD2B,SH3BP1,CLASP2,SLAIN2,RICTOR,MAP3K1,STMN1,SYNPO,GIT1,DBNL,MAP1B,CLASP1,EML4,TPX2,CFL1,SPECC1L,ARHGAP35,NUMA1,PXN,FHOD1,LIMA1,BAIAP2,ARHGEF2,SNX9,MAP1S,TAOK1,APC,RB1,ABI2,SVIL,FCHSD2,HDAC6,ARHGEF7,CDC42EP1,CLIP1,EPS8,MAP1A,TJP1,ARHGEF18,DLG1,EP300,ARAP1,INPP5J,MTSS1,CDC42EP4,GAS2L1,CAMSAP1,SDC4,ITGB1BP1,ADD1,SSH3,PDXP,CCDC88A,VASP,MTOR,TMSB10,NF2,CAPZA1,CYFIP1,BRAF,FLNA,PDLIM4,SWAP70,…	1.73824	0.443504	74	208
REGULATION OF ACTIN FILAMENT-BASED PROCESS%GOBP%GO:0032970	REGULATION OF ACTIN FILAMENT-BASED PROCESS%GOBP%GO:0032970	0.000102817	0.0115912	1	FLII,SH3PXD2B,BCAS3,SH3BP1,CLASP2,RICTOR,MAP3K1,STMN1,SYNPO,DBNL,CLASP1,CFL1,SPECC1L,ARHGAP35,CD2AP,PXN,FHOD1,LIMA1,BAIAP2,SNX9,TAOK1,ZEB2,ABI2,SVIL,FCHSD2,CDC42EP1,CRK,EPS8,ARHGAP17,TJP1,ARHGEF18,DLG1,PARD3,EP300,ARAP1,MTSS1,CDC42EP4,FRMD6,SDC4,ITGB1BP1,ADD1,SSH3,PDXP,CCDC88A,VASP,MTOR,TMSB10,NF2,CAPZA1,CYFIP1,BRAF,FLNA,PDLIM4,SWAP70,ANK2,AKAP13,MYADM,NCK1,FERMT2,VILL,PRKCD,ATP1A1,DLC1,BIN1,CAPZ…	1.74362	0.447572	65	189
REGULATION OF CELLULAR COMPONENT SIZE%GOBP%GO:0032535	REGULATION OF CELLULAR COMPONENT SIZE%GOBP%GO:0032535	0.000103093	0.0115912	1	FLII,EIF4G2,SH3BP1,CLASP2,RICTOR,MAP3K1,ARHGAP5,DBNL,RB1CC1,MAP1B,WNK1,CFL1,SPECC1L,ARHGAP35,LIMA1,TSC2,BAIAP2,PICALM,SNX9,SVIL,FCHSD2,CDC42EP1,ULK1,EPS8,NPM1,RTN4,NTN1,DLG1,RPTOR,EP300,CDC42EP4,E2F4,IFRD1,ADD1,SSH3,PDXP,VASP,MTOR,TMSB10,PUM2,CAPZA1,BMPR2,CYFIP1,DIP2B,SWAP70,HSP90AB1,MYADM,NCK1,VILL,AP2M1,PRKCD,GOLGA4,BIN1,CAPZA2,BLOC1S2,ANO6	1.62104	0.417485	56	182
REGULATION OF ACTIN CYTOSKELETON ORGANIZATION%GOBP%GO:0032956	REGULATION OF ACTIN CYTOSKELETON ORGANIZATION%GOBP%GO:0032956	0.000103327	0.0115912	1	FLII,SH3PXD2B,BCAS3,SH3BP1,CLASP2,RICTOR,MAP3K1,STMN1,SYNPO,DBNL,CLASP1,CFL1,SPECC1L,ARHGAP35,CD2AP,PXN,FHOD1,LIMA1,BAIAP2,SNX9,TAOK1,ABI2,SVIL,FCHSD2,CDC42EP1,CRK,EPS8,ARHGAP17,TJP1,ARHGEF18,DLG1,EP300,ARAP1,MTSS1,CDC42EP4,SDC4,ITGB1BP1,ADD1,SSH3,PDXP,CCDC88A,VASP,MTOR,TMSB10,NF2,CAPZA1,CYFIP1,BRAF,FLNA,PDLIM4,SWAP70,AKAP13,MYADM,NCK1,FERMT2,VILL,PRKCD,DLC1,BIN1,CAPZA2	1.76931	0.457744	60	172
REGULATION OF ACTIN FILAMENT ORGANIZATION%GOBP%GO:0110053	REGULATION OF ACTIN FILAMENT ORGANIZATION%GOBP%GO:0110053	0.000104965	0.0115912	1	FLII,SH3PXD2B,SH3BP1,CLASP2,RICTOR,MAP3K1,STMN1,SYNPO,DBNL,CLASP1,CFL1,SPECC1L,ARHGAP35,PXN,FHOD1,LIMA1,BAIAP2,SNX9,ABI2,SVIL,FCHSD2,CDC42EP1,EPS8,TJP1,ARHGEF18,DLG1,ARAP1,MTSS1,CDC42EP4,SDC4,ITGB1BP1,ADD1,SSH3,PDXP,CCDC88A,VASP,MTOR,TMSB10,NF2,CAPZA1,CYFIP1,BRAF,FLNA,PDLIM4,SWAP70,MYADM,NCK1,FERMT2,VILL,PRKCD,DLC1,BIN1,CAPZA2	1.79195	0.471293	53	142
POSITIVE REGULATION OF CYTOSKELETON ORGANIZATION%GOBP%GO:0051495	POSITIVE REGULATION OF CYTOSKELETON ORGANIZATION%GOBP%GO:0051495	0.000107055	0.0115912	1	SH3PXD2B,SLAIN2,RICTOR,MAP3K1,SYNPO,GIT1,MAP1B,NES,PPP1R35,CFL1,NUMA1,PXN,FHOD1,BAIAP2,SNX9,APC,ABI2,FCHSD2,CDC42EP1,CLIP1,DLG1,EP300,MTSS1,CDC42EP4,SDC4,ITGB1BP1,PDXP,CCDC88A,VASP,MTOR,NF2,CYFIP1,BRAF,FLNA,PDLIM4,SWAP70,NCK1,NAV3,FERMT2	1.74546	0.46762	39	117
REGULATION OF EPITHELIAL CELL MIGRATION%GOBP%GO:0010632	REGULATION OF EPITHELIAL CELL MIGRATION%GOBP%GO:0010632	0.000107181	0.0115912	1	BCAS3,MAP4K4,SASH1,SH3BP1,CLASP2,ARHGAP5,CLASP1,MAP3K3,JUN,APC,JCAD,RHOJ,PLCG1,ADAM17,HDAC6,DAB2IP,CD63,RTN4,AMOTL1,DOCK5,COL18A1,ANXA3,IRS2,GAB2,ITGB1BP1,HMOX1,PIK3C2A,SOX9,SERPINE1,LCN2,MTOR,BMPR2,PTPN23,SPRED1,PTK2,DICER1,GPI,PDCD6,ANXA1,PRKCA,CSNK2B,ATP2B4,BSG,NFE2L2,PDPK1,MAP2K3,PPM1F,DNAJA4,ARF6,RRAS,RHOA,DOCK1	1.73147	0.464356	52	116
RAC1 GTPASE CYCLE%REACTOME DATABASE ID RELEASE 84%9013149	RAC1 GTPASE CYCLE%REACTOME DATABASE ID RELEASE 84%9013149	0.000107573	0.0115912	1	LBR,SH3BP1,ARHGAP39,PLEKHG3,ARHGAP21,ARHGAP5,GIT1,MYO9B,ARHGAP23,SRGAP2,ARHGAP31,SRGAP3,ARHGAP35,BAIAP2,FARP1,SLC1A5,ABI2,ARHGEF7,ARHGAP1,CDC42EP1,DOCK7,ARHGAP17,ARHGEF18,EMD,DEF6,ARAP1,BCR,DOCK5,CDC42EP4,NISCH,PAK4,ARHGAP12,SOS1,CYFIP1,MCAM,SWAP70,ARHGAP22,FERMT2,DLC1,DOCK4,TFRC,ABI1,ARHGAP30,ARHGDIB,ARHGAP29,YKT6,GNA13,CIT,TAOK3,PIK3CA,PLD1,CDC42BPA,DIAPH3,ITGB1,DOCK1,IQGAP1	1.79799	0.484574	56	110
INSULIN SIGNALING%WIKIPATHWAYS_20230810%WP65%MUS MUSCULUS	INSULIN SIGNALING%WIKIPATHWAYS_20230810%WP65%MUS MUSCULUS	0.00010798	0.0115912	1	EIF4EBP1,MAP4K4,MAP3K1,MINK1,RPS6KA4,TBC1D4,MAP2K4,MAP3K3,TSC2,RPS6KB2,JUN,MAPK1,RHOJ,IKBKB,GAB1,MAP2K1,CRK,GYS1,SHC1,KIF3A,SORBS1,PRKAA1,PFKL,MAP4K5,FOXO3,RAF1,SH2B2,MAP3K4,AKT2,PIK3C2A,MAPK12,PTPN1,MTOR,MAP4K1,SOS1,MAP3K2,MAPK3,PRKCD,RPS6KA1,PRKCA,MAP4K3,MAP2K7,MAP3K7,PDPK1,MAP2K3,PIK3CA,ARF6,MAPK7,SLC2A1,RAB4A,CBLB,ARF1,STXBP3	1.81384	0.490722	53	106
POSITIVE REGULATION OF SUPRAMOLECULAR FIBER ORGANIZATION%GOBP%GO:1902905	POSITIVE REGULATION OF SUPRAMOLECULAR FIBER ORGANIZATION%GOBP%GO:1902905	0.000108131	0.0115912	1	SH3PXD2B,SLAIN2,RICTOR,MAP3K1,SYNPO,GIT1,MAP1B,CFL1,NUMA1,PXN,FHOD1,BAIAP2,SNX9,APC,RB1,ABI2,FCHSD2,CDC42EP1,CLIP1,DLG1,EP300,MTSS1,CDC42EP4,SDC4,ITGB1BP1,PDXP,CCDC88A,VASP,MTOR,NF2,CYFIP1,BRAF,FLNA,PDLIM4,SWAP70,NCK1,NAV3,FERMT2	1.76712	0.47859	38	105
CDC42 GTPASE CYCLE%REACTOME DATABASE ID RELEASE 84%9013148	CDC42 GTPASE CYCLE%REACTOME DATABASE ID RELEASE 84%9013148	0.000109302	0.0115912	1	ITSN1,LBR,ARHGAP39,PLEKHG3,SH3PXD2A,ARHGAP21,ARHGAP5,GIT1,MYO9B,CDC42BPB,SRGAP2,ARHGAP31,SRGAP3,ARHGAP35,BAIAP2,FMNL2,FARP1,SCRIB,ARHGEF7,ARHGAP1,CDC42EP1,ARHGEF12,DOCK7,ARHGAP17,FMNL3,DEF6,ARAP1,BCR,CDC42EP4,FNBP1L,PAK4,ARFGAP3,KCTD3,FGD1	1.82966	0.503377	34	92
NEGATIVE REGULATION OF CYTOSKELETON ORGANIZATION%GOBP%GO:0051494	NEGATIVE REGULATION OF CYTOSKELETON ORGANIZATION%GOBP%GO:0051494	0.000109999	0.0115912	1	FLII,CLASP2,MAP3K1,STMN1,DBNL,MAP1B,CLASP1,EML4,TPX2,CFL1,SPECC1L,LIMA1,ARHGEF2,TAOK1,APC,SVIL,HDAC6,ARHGEF7,EPS8,MAP1A,TJP1,ARHGEF18,NPM1,ARAP1,INPP5J,GAS2L1,CAMSAP1,ADD1,SSH3,TMSB10,CAPZA1,SWAP70,MYADM,NAV3,VILL,PRKCD,DLC1,CAPZA2,WDR47,CKAP2,CORO1B,DYRK1A,TBCD,PIK3CA	1.8398	0.509204	44	88
ERBB1 DOWNSTREAM SIGNALING%PATHWAY INTERACTION DATABASE NCI-NATURE CURATED DATA%ERBB1 DOWNSTREAM SIGNALING	ERBB1 DOWNSTREAM SIGNALING%PATHWAY INTERACTION DATABASE NCI-NATURE CURATED DATA%ERBB1 DOWNSTREAM SIGNALING	0.000110387	0.0115912	1	ATF2,RICTOR,USP6NL,MAP3K1,KSR1,RPS6KA4,MAP2K4,BAIAP2,ARPC1B,JUN,MAPK1,GAB1,MAP2K1,ZFP36,EPS8,RAF1,SLC9A1,BAD,ARPC5,ARF4,MTOR,SOS1,BRAF,MAP3K2,MAPK3,PRKCD,YWHAH,ABI1,PRKCA,PDPK1,PIK3CA,PLD1,DIAPH3,MAPKAP1,MAPK7,RIN1,IQGAP1	1.79152	0.499081	37	83
POSITIVE REGULATION OF EPITHELIAL CELL MIGRATION%GOBP%GO:0010634	POSITIVE REGULATION OF EPITHELIAL CELL MIGRATION%GOBP%GO:0010634	0.000110816	0.0115912	1	BCAS3,MAP4K4,SASH1,CLASP2,ARHGAP5,CLASP1,MAP3K3,JUN,JCAD,RHOJ,PLCG1,ADAM17,HDAC6,RTN4,AMOTL1,DOCK5,COL18A1,ANXA3,IRS2,GAB2,ITGB1BP1,HMOX1,PIK3C2A,SOX9,SERPINE1,LCN2,MTOR,BMPR2,PTK2,DICER1,GPI,PDCD6,ANXA1,PRKCA,BSG,NFE2L2,MAP2K3,PPM1F,ARF6,RRAS	1.78664	0.499235	40	81
REGULATION OF PROTEIN-CONTAINING COMPLEX DISASSEMBLY%GOBP%GO:0043244	REGULATION OF PROTEIN-CONTAINING COMPLEX DISASSEMBLY%GOBP%GO:0043244	0.000111794	0.0115912	1	FLII,SH3BP1,CLASP2,DBNL,MAP1B,NES,CLASP1,EML4,TPX2,WNK1,CFL1,SPECC1L,BNIP3,LIMA1,TOM1,ARHGEF2,MAP1S,TAOK1,APC,TBC1D25,SVIL,HDAC6,PHF23,EPS8,MAP1A,GAS2L1,CAMSAP1,ADD1,PDXP,SETX,ETF1,CAPZA1,UPF1,SWAP70,NAV3,VILL,UBQLN4,CAPZA2	2.0994	0.591324	38	76
REGULATION OF CELL SHAPE%GOBP%GO:0008360	REGULATION OF CELL SHAPE%GOBP%GO:0008360	0.000112625	0.0115912	1	CFDP1,LIMD1,EPB41L2,CFL1,ARHGAP35,PXN,BAIAP2,FMNL2,BRWD3,RHOJ,CDC42EP1,CRK,EPS8,ARHGEF18,KIF3A,PALM,DLG1,FMNL3,GAS7,ARAP1,CDC42EP4,MSN,EPB41,FYN,FGD1,NF2,PLXNB2,MARK2,PTK2,DLC1,ANXA1,PLXNA1,GNA13,MYL12B,DIAPH1	1.7729	0.502611	35	73
IL-6 SIGNALING PATHWAY%WIKIPATHWAYS_20230810%WP387%MUS MUSCULUS	IL-6 SIGNALING PATHWAY%WIKIPATHWAYS_20230810%WP387%MUS MUSCULUS	0.000113237	0.0115912	1	EIF4EBP1,MAP2K4,PXN,JUN,MAPK1,RB1,PLCG1,GAB1,MAP2K1,PPP2R5A,SHC1,DAXX,FOXO3,RAF1,BAD,EP300,PPP2R5E,MAP3K4,JAK1,MAPKAPK2,FYN,GAB2,CDK9,FOXO4,SOS1,PTK2,MAPK3,PRKCD,NFKB1,IL6ST	1.78873	0.510881	30	69
REGULATION OF MICROTUBULE POLYMERIZATION OR DEPOLYMERIZATION%GOBP%GO:0031110	REGULATION OF MICROTUBULE POLYMERIZATION OR DEPOLYMERIZATION%GOBP%GO:0031110	0.000115554	0.0115912	1	CLASP2,SLAIN2,STMN1,GIT1,MAP1B,CLASP1,SKA3,EML4,TPX2,SPECC1L,NUMA1,ARHGEF2,MAP1S,TAOK1,APC,HDAC6,ARHGEF7,CLIP1,MAP1A,INPP5J,GAS2L1,CAMSAP1	1.94562	0.569396	22	59
BCR%NETPATH%BCR	BCR%NETPATH%BCR	0.000115915	0.0115912	1	EIF4EBP1,ATF2,HNRNPK,JUN,MAPK1,RB1,IKBKB,PLCG1,CRK,PIP4K2B,SHC1,FOXO3,SH2B2,MAPKAPK2,FYN,PIP5K1C,MAP4K1,PLEKHA1,CDK7,SOS1,CDK2,SH3BP2,PTK2,NCK1,PRKCD,PIP4K2C,RPS6KA1	1.82847	0.53893	27	56
RHOC GTPASE CYCLE%REACTOME DATABASE ID RELEASE 84%9013106	RHOC GTPASE CYCLE%REACTOME DATABASE ID RELEASE 84%9013106	0.000115915	0.0115912	1	LBR,STK10,ARHGAP39,ARHGAP21,ARHGAP5,MYO9B,ARHGEF40,ARHGAP35,ANLN,FMNL2,VAPB,TJP2,ARHGEF17,ARHGAP1,ARHGEF12,RTKN,FMNL3,BCR	1.83813	0.541779	18	56
REGULATION OF PROTEIN DEPOLYMERIZATION%GOBP%GO:1901879	REGULATION OF PROTEIN DEPOLYMERIZATION%GOBP%GO:1901879	0.000116347	0.0115912	1	FLII,SH3BP1,CLASP2,DBNL,MAP1B,NES,CLASP1,EML4,TPX2,CFL1,SPECC1L,LIMA1,ARHGEF2,MAP1S,TAOK1,APC,SVIL,HDAC6,EPS8,MAP1A,GAS2L1,CAMSAP1,ADD1,PDXP,CAPZA1,SWAP70,NAV3,VILL,CAPZA2	2.04816	0.605965	29	55
CDC42 SIGNALING EVENTS%PATHWAY INTERACTION DATABASE NCI-NATURE CURATED DATA%CDC42 SIGNALING EVENTS	CDC42 SIGNALING EVENTS%PATHWAY INTERACTION DATABASE NCI-NATURE CURATED DATA%CDC42 SIGNALING EVENTS	0.000116591	0.0115912	1	ATF2,MAP3K1,CTNNA1,MAP2K4,TNK2,CFL1,BAIAP2,LIMK2,ARPC1B,JUN,MAPK1,APC,ARHGEF7,EPS8,DLG1,RAF1,ARPC5,EXOC7,PAK4,MTOR,BRAF,MAPK3,MAP2K7,MAP2K3,PIK3CA,YES1,PLD1,CDC42BPA,DIAPH3	1.91025	0.566857	29	54
NEGATIVE REGULATION OF PROTEIN-CONTAINING COMPLEX DISASSEMBLY%GOBP%GO:0043242	NEGATIVE REGULATION OF PROTEIN-CONTAINING COMPLEX DISASSEMBLY%GOBP%GO:0043242	0.000118357	0.0115912	1	FLII,CLASP2,DBNL,MAP1B,CLASP1,EML4,TPX2,CFL1,SPECC1L,LIMA1,ARHGEF2,TAOK1,APC,SVIL,HDAC6,PHF23,EPS8,MAP1A,GAS2L1,CAMSAP1,ADD1,CAPZA1,SWAP70,NAV3,VILL,UBQLN4,CAPZA2	2.05687	0.622401	27	48
RHOQ GTPASE CYCLE%REACTOME DATABASE ID RELEASE 84%9013406	RHOQ GTPASE CYCLE%REACTOME DATABASE ID RELEASE 84%9013406	0.00011919	0.0115912	1	ITSN1,PLEKHG3,ARHGAP21,ARHGAP5,GIT1,CDC42BPB,SRGAP2,TRIP10,ARHGAP35,SLC1A5,SCRIB,SLC4A7,ARHGEF7,ARHGAP1,CDC42EP1,ARHGAP17,CDC42EP4	1.88389	0.578758	17	44
NEGATIVE REGULATION OF PROTEIN DEPOLYMERIZATION%GOBP%GO:1901880	NEGATIVE REGULATION OF PROTEIN DEPOLYMERIZATION%GOBP%GO:1901880	0.00011919	0.0115912	1	FLII,CLASP2,DBNL,MAP1B,CLASP1,EML4,TPX2,CFL1,SPECC1L,LIMA1,ARHGEF2,TAOK1,APC,SVIL,HDAC6,EPS8,MAP1A,GAS2L1,CAMSAP1,ADD1,CAPZA1,SWAP70,NAV3,VILL,CAPZA2	2.03916	0.626459	25	44
NEGATIVE REGULATION OF MICROTUBULE POLYMERIZATION OR DEPOLYMERIZATION%GOBP%GO:0031111	NEGATIVE REGULATION OF MICROTUBULE POLYMERIZATION OR DEPOLYMERIZATION%GOBP%GO:0031111	0.000126215	0.0118823	1	CLASP2,STMN1,MAP1B,CLASP1,EML4,TPX2,SPECC1L,ARHGEF2,TAOK1,APC,HDAC6,ARHGEF7,MAP1A,INPP5J,GAS2L1,CAMSAP1	2.03336	0.676321	16	29
REGULATION OF MICROTUBULE DEPOLYMERIZATION%GOBP%GO:0031114	REGULATION OF MICROTUBULE DEPOLYMERIZATION%GOBP%GO:0031114	0.00013031	0.0118823	1	CLASP2,MAP1B,CLASP1,EML4,TPX2,SPECC1L,ARHGEF2,MAP1S,TAOK1,APC,HDAC6,MAP1A,GAS2L1,CAMSAP1	2.05543	0.725836	14	22
NEGATIVE REGULATION OF MICROTUBULE DEPOLYMERIZATION%GOBP%GO:0007026	NEGATIVE REGULATION OF MICROTUBULE DEPOLYMERIZATION%GOBP%GO:0007026	0.000130514	0.0118823	1	CLASP2,MAP1B,CLASP1,EML4,TPX2,SPECC1L,ARHGEF2,TAOK1,APC,HDAC6,MAP1A,GAS2L1,CAMSAP1	2.00577	0.715172	13	21
REGULATION OF AMIDE METABOLIC PROCESS%GOBP%GO:0034248	REGULATION OF AMIDE METABOLIC PROCESS%GOBP%GO:0034248	0.000202532	0.0174462	1	RBM3,EIF4EBP1,EIF4G2,ZFP36L2,DIS3L2,EIF4G1,PUM1,FXR1,LARP1,AJUBA,VIM,LIMD1,NOLC1,NGDN,EIF4G3,NSUN5,SERBP1,RPS6KB2,PICALM,LARP4B,DDX3X,EIF4ENIF1,MAPK1,SCRIB,APC,POLDIP3,SESN2,ZFP36,DNAJC3,FXR2,EEF2,ABCF1,GIGYF2,EEF2K,XRN1,NPM1,RTN4,CNOT2,SAMD4B,BZW2,FOXO3,RPTOR,EP300,DCP1A,LARP4,SAMD4A,TNRC6A,AGO1,INPP5E,YTHDF2,PPP1CA,MTOR,ETF1,MVK,PATL1,PRMT1,PUM2,PLXNB2,PAN3,DCP2,CYFIP1,ILF3,PARN,SH3BGRL,UPF1,DH…	1.5272	0.384301	93	265
REGULATION OF CELL MORPHOGENESIS%GOBP%GO:0022604	REGULATION OF CELL MORPHOGENESIS%GOBP%GO:0022604	0.000209534	0.0174462	1	CFDP1,DNM1L,NUMBL,LIMD1,DBNL,HNRNPK,NUMB,EPB41L2,MYO9A,CFL1,ARHGAP35,PXN,BAIAP2,FMNL2,PICALM,BRWD3,RHOJ,SPAG9,CDC42EP1,CRK,EPS8,EEF2K,ARHGEF18,KIF3A,PALM,DLG1,FMNL3,GAS7,ARAP1,CDC42EP4,LARP4,MSN,EPB41,CAMSAP1,FYN,ITSN2,SH3D19,FBXW8,CD44,PLAA,STRIP1,FGD1,NF2,BCL9L,PLXNB2,MARK2,PTK2,CAPRIN1,FERMT2,DLC1,ANKRD27	1.70435	0.447506	51	145
RHOA GTPASE CYCLE%REACTOME DATABASE ID RELEASE 84%8980692	RHOA GTPASE CYCLE%REACTOME DATABASE ID RELEASE 84%8980692	0.000217085	0.0174462	1	LBR,STK10,ARHGAP39,PLEKHG3,ARHGAP21,ARHGAP5,MYO9B,MYO9A,ARHGAP23,ARHGAP31,ARHGEF40,ARHGAP35,ARHGEF2,ANLN,VAPB,TJP2,FARP1,ARHGEF17,ARHGEF7,ARHGAP1,ARHGEF12,ARHGEF18,RTKN,FMNL3,DEF6,ARAP1,BCR,TMEM87A,SLK,MCAM,ARHGAP22,AKAP13,ARHGAP11A,DLC1,TFRC,ARHGAP30,ARHGDIB,ARHGAP29	1.74379	0.475342	38	99
POSITIVE REGULATION OF TRANSLATION%GOBP%GO:0045727	POSITIVE REGULATION OF TRANSLATION%GOBP%GO:0045727	0.000218651	0.0174462	1	RBM3,EIF4G2,EIF4G1,FXR1,LARP1,VIM,EIF4G3,NSUN5,RPS6KB2,LARP4B,DDX3X,MAPK1,POLDIP3,DNAJC3,FXR2,EEF2,ABCF1,NPM1,EP300,LARP4,SAMD4A,YTHDF2,MTOR,PRMT1,PLXNB2,SH3BGRL,DHX9,NCK1,MAPK3,EIF3D	1.72904	0.475284	30	93
NEGATIVE REGULATION OF SUPRAMOLECULAR FIBER ORGANIZATION%GOBP%GO:1902904	NEGATIVE REGULATION OF SUPRAMOLECULAR FIBER ORGANIZATION%GOBP%GO:1902904	0.000219274	0.0174462	1	FLII,CLASP2,MAP3K1,STMN1,DBNL,MAP1B,CLASP1,EML4,TPX2,CFL1,SPECC1L,LIMA1,ARHGEF2,TAOK1,APC,SVIL,HDAC6,ARHGEF7,EPS8,MAP1A,TJP1,ARHGEF18,ARAP1,INPP5J,GAS2L1,CAMSAP1,ADD1,SSH3,TMSB10,CAPZA1,SWAP70,MYADM,NAV3,VILL,PRKCD,DLC1,CAPZA2,WDR47,CKAP2,CORO1B,DYRK1A,TBCD,PIK3CA	1.78724	0.493518	43	89
REGULATION OF ACTIN FILAMENT LENGTH%GOBP%GO:0030832	REGULATION OF ACTIN FILAMENT LENGTH%GOBP%GO:0030832	0.000220167	0.0174462	1	FLII,SH3BP1,RICTOR,MAP3K1,DBNL,CFL1,SPECC1L,ARHGAP35,LIMA1,BAIAP2,SNX9,SVIL,FCHSD2,CDC42EP1,EPS8,DLG1,CDC42EP4,ADD1,SSH3,PDXP,VASP,MTOR,TMSB10,CAPZA1,SWAP70,MYADM,NCK1,VILL,PRKCD,BIN1,CAPZA2	1.74482	0.484766	31	85
REGULATION OF ACTIN POLYMERIZATION OR DEPOLYMERIZATION%GOBP%GO:0008064	REGULATION OF ACTIN POLYMERIZATION OR DEPOLYMERIZATION%GOBP%GO:0008064	0.000220167	0.0174462	1	FLII,SH3BP1,RICTOR,MAP3K1,DBNL,CFL1,SPECC1L,ARHGAP35,LIMA1,BAIAP2,SNX9,SVIL,FCHSD2,CDC42EP1,EPS8,DLG1,CDC42EP4,ADD1,SSH3,PDXP,VASP,MTOR,TMSB10,CAPZA1,SWAP70,MYADM,NCK1,VILL,PRKCD,BIN1,CAPZA2	1.74482	0.484766	31	85
SIGNALING EVENTS MEDIATED BY HEPATOCYTE GROWTH FACTOR RECEPTOR (C-MET)%PATHWAY INTERACTION DATABASE NCI-NATURE CURATED DATA%SIGNALING EVENTS MEDIATED BY HEPATOCYTE GROWTH FACTOR RECEPTOR (C-MET)	SIGNALING EVENTS MEDIATED BY HEPATOCYTE GROWTH FACTOR RECEPTOR (C-MET)%PATHWAY INTERACTION DATABASE NCI-NATURE CURATED DATA%SIGNALING EVENTS MEDIATED BY HEPATOCYTE GROWTH FACTOR RECEPTOR (C-MET)	0.000226552	0.0176257	1	EIF4EBP1,MAP3K1,NUMB,CTNNA1,MAP2K4,PXN,JUN,MAPK1,APC,PLCG1,GAB1,MAP2K1,CRK,SHC1,RPTOR,RAF1,BAD,GAB2,AKT2,PAK4,PTPN1,MTOR,EPS15,SOS1,PTK2,NCK1,MAPK3	1.77082	0.507273	27	67
REGULATION OF ACTIN FILAMENT BUNDLE ASSEMBLY%GOBP%GO:0032231	REGULATION OF ACTIN FILAMENT BUNDLE ASSEMBLY%GOBP%GO:0032231	0.00023183	0.0177143	1	SH3PXD2B,CLASP2,MAP3K1,STMN1,SYNPO,CLASP1,CFL1,PXN,FHOD1,TJP1,ARHGEF18,ARAP1,MTSS1,SDC4,ITGB1BP1,CCDC88A,MTOR,NF2,BRAF,FLNA,PDLIM4,SWAP70,FERMT2,DLC1	1.79625	0.529433	24	56
IL-7 SIGNALING PATHWAY%WIKIPATHWAYS_20230810%WP297%MUS MUSCULUS	IL-7 SIGNALING PATHWAY%WIKIPATHWAYS_20230810%WP297%MUS MUSCULUS	0.000246427	0.0184993	1	MAPK1,RB1,MAP2K1,STAM,SHC1,FOXO3,RAF1,BAD,MCL1,JAK1,IRS2,FYN,BCL2L11,SOS1,CDK2,MAPK3	1.86574	0.600017	16	34
CELL PROJECTION ORGANIZATION%GOBP%GO:0030030	CELL PROJECTION ORGANIZATION%GOBP%GO:0030030	0.000300451	0.021878	1	MAP4,MAP4K4,SH3BP1,STMN1,AJUBA,NUMBL,VIM,MINK1,GIT1,DBNL,MYO9B,NUMB,MAP1B,NES,ASAP1,SRGAP2,TSC22D4,TRIOBP,CFL1,ARHGAP35,PXN,LIMA1,TSC2,TPRN,ANK3,BAIAP2,LCA5,PICALM,JUN,GLI3,MAP1S,FARP1,SCRIB,LMTK2,ZEB2,APC,RB1,ABI2,IKBKB,MEF2A,ADAM17,HDAC6,STXBP5,MAP2K1,NIN,ARHGEF7,KLC3,CRK,PCM1,DAB2IP,ULK1,IFT27,MAP1A,UBE4B,DOCK7,CUL4B,RTN4,SHC1,KIF3A,EXOC5,NTN1,FMNL3,GAS7,ABCC4,B4GAT1,TANC1,NEO1,CAMSAP1,E2F4,AP…	1.43135	0.352653	157	461
POSITIVE REGULATION OF PROTEIN MODIFICATION PROCESS%GOBP%GO:0031401	POSITIVE REGULATION OF PROTEIN MODIFICATION PROCESS%GOBP%GO:0031401	0.000301659	0.021878	1	TANK,EIF4G1,ATF2,MYBBP1A,FXR1,RICTOR,MAP3K1,INCENP,TNKS1BP1,PHF20,NCOR2,RRP8,RB1CC1,MAP2K4,HDAC4,TNK2,TPX2,EIF4G3,LIMK2,SQSTM1,ARHGEF2,CENPE,DAB2,NIPBL,MAGED1,DDX3X,TAOK1,MAPK1,MTA1,SF3B1,EZH2,ADAM17,HDAC6,PHF23,FXR2,DAB2IP,DDX21,DOCK7,CAMKK2,NPM1,PPP2R5A,ARL2BP,CDCA8,PRKAA1,DAXX,AXIN1,RPTOR,RAF1,EP300,NELFE,PSMD10,BAZ1B,BRCA1,MAP3K4,FYN,MYCBP2,AKT2,NPTN,DNAJB2,GNL3,CD44,ITGB1BP1,UBE3A,SOX9,EREG,…	1.43896	0.358069	121	349
REGULATION OF GTPASE ACTIVITY%GOBP%GO:0043087	REGULATION OF GTPASE ACTIVITY%GOBP%GO:0043087	0.000347584	0.0247886	1	MAP4K4,SH3BP1,SRGAP2,WNK1,ARHGAP35,SNX9,SCRIB,TBC1D10B,EZH2,ARHGEF7,CRK,DAB2IP,SIPA1L1,BCR,RALGAPA1,ITGB1BP1,RRP1B,DOCK9,PLXNB2,TGM2,ARHGAP11A,RALGAPB,RGS10,DENND1A,PKP4,TMED2,RAB3GAP2,EPHA2,ARFGEF1,PIP5K1A,TBC1D15,RAB3GAP1,DVL2	1.75851	0.517428	33	57
CYTOPLASMIC MICROTUBULE ORGANIZATION%GOBP%GO:0031122	CYTOPLASMIC MICROTUBULE ORGANIZATION%GOBP%GO:0031122	0.000365008	0.0256044	1	SLAIN2,CLIP2,CLASP1,NUMA1,LIMK2,APC,PCM1,CLIP1,DLG1,AXIN1,CAMSAP1,TACC2,CCDC88A,SLK,TUBGCP3	1.81581	0.574043	15	37
RESPONSE TO EXTRACELLULAR STIMULUS%GOBP%GO:0009991	RESPONSE TO EXTRACELLULAR STIMULUS%GOBP%GO:0009991	0.000412371	0.0284603	1	EIF4EBP1,BCAS3,EIF4G1,ATF2,MYBBP1A,LARP1,RICTOR,CAD,RRP8,JMY,FOSL1,ATXN3,ARHGAP35,FOXK1,FOXK2,TSC2,JUN,SIPA1,MAPK1,ZEB2,SESN2,ZFP36,PRKAG1,RRAGC,ULK1,WDR59,WIPI2,PRKAA1,TBL1XR1,FOXO3,RPTOR,TBC1D5,TNRC6A,GABARAPL1,PIK3C2A,PRR5,MTOR,WNK4,PLIN3,AXL,STK39,DEPDC5,TMEM126B,MAPK3,XPR1,ALAD,FNIP1,HIGD1A,LDHA,ITGA6,TFRC,SIK2,SOD1,EIF2B1,MAP1LC3A,EIF2AK2,KAT5,NFE2L2,ACACB,IREB2,RRAGA,MAPKAP1,SLC2A1,WDR45B,…	1.56235	0.40237	70	182
RESPONSE TO STARVATION%GOBP%GO:0042594	RESPONSE TO STARVATION%GOBP%GO:0042594	0.000431919	0.0293362	1	EIF4EBP1,BCAS3,ATF2,MYBBP1A,LARP1,CAD,RRP8,JMY,ATXN3,FOXK1,FOXK2,TSC2,JUN,MAPK1,SESN2,ZFP36,RRAGC,ULK1,WDR59,WIPI2,PRKAA1,FOXO3,RPTOR,TBC1D5,TNRC6A,GABARAPL1,PIK3C2A,MTOR,PLIN3,DEPDC5,MAPK3,XPR1,FNIP1,HIGD1A,EIF2B1,MAP1LC3A,EIF2AK2,KAT5,NFE2L2,RRAGA,SLC2A1,WDR45B,RALB,GABARAPL2,ZFYVE1,VPS41	1.68731	0.456487	46	106
REGULATION OF ACTIN CYTOSKELETON%WIKIPATHWAYS_20230810%WP523%MUS MUSCULUS	REGULATION OF ACTIN CYTOSKELETON%WIKIPATHWAYS_20230810%WP523%MUS MUSCULUS	0.000439996	0.0294178	1	GIT1,CFL1,ARHGAP35,PXN,BAIAP2,PPP1R12A,MAPK1,APC,ABI2,MAP2K1,ARHGEF7,CRK,PIP4K2B,RAF1,SLC9A1,MSN,ARPC5,PAK4,PIK3C2A,SSH3,PIP5K1C,FGD1,ACTN1,SOS1,BRAF,PTK2,MAPK3,PIP4K2C,VCL,GNA13,DIAPH1,PIK3CA,DIAPH3,RRAS,RHOA,DOCK1,IQGAP1,SSH2,ACTB,ARHGEF1,PDGFRA,TMSB4X,PIP5K1A,PIK3R4,NCKAP1,PAK1	1.70688	0.472417	46	88
IL6%NETPATH%IL6	IL6%NETPATH%IL6	0.000472255	0.0304485	1	EIF4EBP1,MAP2K4,HNRNPA1,JUN,MAPK1,RB1,PLCG1,GAB1,MAP2K1,SHC1,DAXX,FOXO3,BAD,EP300,MAP3K4,JAK1,FYN,GAB2,CDK9,FOXO4,MAPK3,PRKCD,NFKB1,IL6ST,MAP3K7,HSP90AA1	1.76719	0.531728	26	50
RHOB GTPASE CYCLE%REACTOME DATABASE ID RELEASE 84%9013026	RHOB GTPASE CYCLE%REACTOME DATABASE ID RELEASE 84%9013026	0.000472255	0.0304485	1	STK10,ARHGAP39,ARHGAP21,ARHGAP5,MYO9B,MYO9A,ARHGAP35,ARHGEF2,ANLN,TJP2,ARHGEF17,ARHGAP1,ARHGEF12,RTKN,BCR,SLK,MCAM,AKAP13,DLC1,TFRC,DIAPH1,CIT,DIAPH3,VANGL1,ARHGEF1,RHOB,SOWAHC	1.73009	0.520566	27	50
KITRECEPTOR%NETPATH%KITRECEPTOR	KITRECEPTOR%NETPATH%KITRECEPTOR	0.000476758	0.0304485	1	EIF4EBP1,ATF2,JUN,MAPK1,CRK,GYS1,RAF1,EP300,MSN,FYN,MAPK12,MTOR,SPRED2,SOS1,TNFRSF10B,SPRED1,CDK2,RPS6KA1,SOCS6,PRKCA,PIK3CA,YES1,RELA,CBLB	1.76303	0.541629	24	44
TNF RECEPTOR SIGNALING PATHWAY%PATHWAY INTERACTION DATABASE NCI-NATURE CURATED DATA%TNF RECEPTOR SIGNALING PATHWAY	TNF RECEPTOR SIGNALING PATHWAY%PATHWAY INTERACTION DATABASE NCI-NATURE CURATED DATA%TNF RECEPTOR SIGNALING PATHWAY	0.000487033	0.0306473	1	MAP4K4,MAP3K1,MAP3K3,SQSTM1,IKBKB,ADAM17,MAP4K5,TRADD,TNFAIP3,RIPK1,TAB2,CASP8,SMPD2,NFKB1,MAP4K3,MAP2K7,MADD,MAP3K7,MAP2K3,SMPD1,RELA,TNFRSF1B,CHUK,TNFRSF1A	1.80861	0.569273	24	38
PLASMA MEMBRANE BOUNDED CELL PROJECTION ORGANIZATION%GOBP%GO:0120036	PLASMA MEMBRANE BOUNDED CELL PROJECTION ORGANIZATION%GOBP%GO:0120036	0.000500751	0.0310261	1	MAP4,MAP4K4,SH3BP1,STMN1,AJUBA,NUMBL,VIM,MINK1,GIT1,DBNL,MYO9B,NUMB,MAP1B,ASAP1,SRGAP2,TSC22D4,TRIOBP,ARHGAP35,PXN,LIMA1,TPRN,ANK3,BAIAP2,LCA5,PICALM,JUN,GLI3,MAP1S,FARP1,SCRIB,LMTK2,ZEB2,APC,RB1,ABI2,IKBKB,MEF2A,ADAM17,HDAC6,STXBP5,MAP2K1,NIN,ARHGEF7,KLC3,CRK,PCM1,DAB2IP,ULK1,IFT27,MAP1A,UBE4B,DOCK7,CUL4B,RTN4,SHC1,KIF3A,EXOC5,NTN1,FMNL3,GAS7,ABCC4,B4GAT1,TANC1,NEO1,CAMSAP1,E2F4,APBB2,FYN,FNBP1L…	1.41279	0.348357	153	451
REGULATION OF TRANSLATION%GOBP%GO:0006417	REGULATION OF TRANSLATION%GOBP%GO:0006417	0.000509528	0.0310261	1	RBM3,EIF4EBP1,EIF4G2,ZFP36L2,DIS3L2,EIF4G1,PUM1,FXR1,LARP1,AJUBA,VIM,LIMD1,NOLC1,NGDN,EIF4G3,NSUN5,SERBP1,RPS6KB2,LARP4B,DDX3X,EIF4ENIF1,MAPK1,SCRIB,POLDIP3,SESN2,ZFP36,DNAJC3,FXR2,EEF2,ABCF1,GIGYF2,EEF2K,XRN1,NPM1,CNOT2,SAMD4B,BZW2,FOXO3,EP300,DCP1A,LARP4,SAMD4A,TNRC6A,AGO1,INPP5E,YTHDF2,PPP1CA,MTOR,ETF1,MVK,PATL1,PRMT1,PUM2,PLXNB2,PAN3,DCP2,CYFIP1,ILF3,PARN,SH3BGRL,UPF1,DHX9,CAPRIN1,NCK1,LSM14A…	1.52602	0.386789	82	233
POSITIVE REGULATION OF MAPK CASCADE%GOBP%GO:0043410	POSITIVE REGULATION OF MAPK CASCADE%GOBP%GO:0043410	0.000518672	0.0310261	1	MAP4K4,SASH1,MAP3K1,MINK1,KSR1,RB1CC1,MAP2K4,BNIP2,MAP3K3,DAB2,MAGED1,JUN,TAOK1,JCAD,EZH2,ADAM17,GAB1,MAP2K1,SPAG9,CRK,DAB2IP,SHC1,AXIN1,RAF1,NELFE,MAP3K4,NPTN,NAIP2,CD44,TMEM106A,PTPN1,LTBR,RIPK1,MAP4K1,CAV2,STK39,BRAF,CAMK2D,SH3RF1,FERMT2,MAPK3,FGG,PRKCD,AKAP12,PRKCA,ARL6IP5,SOD1,MAP2K7,MADD,EIF2AK2,MAP3K7,GPNMB,TIRAP,MAP2K3,TAOK3,XDH	1.5705	0.407912	56	163
EPO%IOB%EPO	EPO%IOB%EPO	0.000522057	0.0310261	1	JUN,MAPK1,GAB1,MAP2K1,FOXO3,RAF1,BAD,SH2B2,IRS2,FOXO4,MTOR,BRAF,MAPK3	1.88021	0.670403	13	21
CERAMIDE SIGNALING PATHWAY%PATHWAY INTERACTION DATABASE NCI-NATURE CURATED DATA%CERAMIDE SIGNALING PATHWAY	CERAMIDE SIGNALING PATHWAY%PATHWAY INTERACTION DATABASE NCI-NATURE CURATED DATA%CERAMIDE SIGNALING PATHWAY	0.000605473	0.0354907	1	MAP4K4,MAP3K1,KSR1,MAP2K4,MAPK1,RB1,MAP2K1,RAF1,BAD,TRADD,PRKRA,RIPK1,CRADD,MAPK3,PRKCD,SPHK2,CASP8,NFKB1,MADD,EIF2AK2,SMPD1	1.79911	0.563545	21	39
POSITIVE REGULATION OF CELLULAR CATABOLIC PROCESS%GOBP%GO:0031331	POSITIVE REGULATION OF CELLULAR CATABOLIC PROCESS%GOBP%GO:0031331	0.000616967	0.0356757	1	ZFP36L2,DIS3L2,PUM1,FXR1,LARP1,BAG3,GIT1,RB1CC1,BNIP3,TSC2,TOM1,SQSTM1,SNX9,EIF4ENIF1,ZC3HAV1,SESN2,MAP2K1,ZFP36,FXR2,ULK1,SNX30,GIGYF2,SETD2,PIP4K2B,CNOT2,PRKAA1,SAMD4B,FOXO3,RPTOR,DCP1A,ZSWIM8,UFL1,SAMD4A,IRS2,SH3D19,AKT2,TNRC6A,GNAI3,HMOX1,PIK3C2A,BCL2L11,PTPN1,YTHDF2,HSPB8,MTDH,MTOR,HTT,PATL1,OPTN,SNX7,PAN3,DCP2,DEPDC5,TMEM59,PARN,UPF1,MAPK3,PRKCD,PIP4K2C	1.53631	0.39384	59	194
ACTIN FILAMENT ORGANIZATION%GOBP%GO:0007015	ACTIN FILAMENT ORGANIZATION%GOBP%GO:0007015	0.000634518	0.0359027	1	FLII,SH3BP1,MARCKSL1,DBNL,JMY,CFL1,CD2AP,LIMA1,BAIAP2,ARHGEF2,ARPC1B,ZEB2,RHOJ,SPIRE2,SVIL,EPS8,MICAL3,ARHGAP17,SORBS1,DLG1,GAS7,ZYX,MTSS1,GAS2L1,ARPC5,PPP1R9B,SHROOM1,ADD1,PDXP,ARPC1A,TAGLN2,ACTN1,ARHGAP12,BRAF,FLNA,SWAP70,TTC17,NCK1,VILL,AIF1L,TTN,ACTN4,PLS3,HIP1,CORO7,RUFY3,CORO1B,DIAPH1,DIAPH3,ITGB1,PDLIM1,PSTPIP1,RHOA,IQGAP1,NCK2,ARF1,RHOB,ARPC2,TPM2,LIMD2,MYO7A,MICALL2,INPPL1,CUL3,RHOU	1.60515	0.4244	65	133
REGULATION OF PROTEIN POLYMERIZATION%GOBP%GO:0032271	REGULATION OF PROTEIN POLYMERIZATION%GOBP%GO:0032271	0.000644261	0.0359027	1	FLII,CLASP2,SLAIN2,RICTOR,MAP3K1,STMN1,GIT1,DBNL,MAP1B,CFL1,NUMA1,BAIAP2,SNX9,APC,SVIL,FCHSD2,ARHGEF7,CDC42EP1,CLIP1,EPS8,DLG1,INPP5J,CDC42EP4,CAMSAP1,ADD1,SSH3,VASP,MTOR,TMSB10,CAPZA1,MYADM,NCK1,NAV3,VILL,PRKCD,BIN1,CAPZA2	1.61599	0.434598	37	112
POSITIVE REGULATION OF AMIDE METABOLIC PROCESS%GOBP%GO:0034250	POSITIVE REGULATION OF AMIDE METABOLIC PROCESS%GOBP%GO:0034250	0.000646064	0.0359027	1	RBM3,EIF4G2,EIF4G1,FXR1,LARP1,VIM,EIF4G3,NSUN5,RPS6KB2,PICALM,LARP4B,DDX3X,MAPK1,POLDIP3,DNAJC3,FXR2,EEF2,ABCF1,NPM1,EP300,LARP4,SAMD4A,YTHDF2,MTOR,PRMT1,PLXNB2,SH3BGRL,DHX9,NCK1,MAPK3,EIF3D,PRKCD,SPHK2,PABPC1,BCL3,IFNGR1,RXRA,PCIF1,GSK3A,NFE2L2,PLD1,RPUSD4,NCK2,RELA	1.645	0.443809	44	109
CELL MORPHOGENESIS%GOBP%GO:0000902	CELL MORPHOGENESIS%GOBP%GO:0000902	0.000706999	0.0383285	1	MAP4K4,MAP3K1,STMN1,NUMBL,MINK1,DBNL,MYO9B,NUMB,MAP1B,NES,SRGAP2,TSC22D4,TRIOBP,SIPA1L3,ARHGAP35,TPRN,ANK3,SMARCA4,ARHGEF2,JMJD1C,PICALM,GLI3,SIPA1,MAP1S,FARP1,SCRIB,LMTK2,ZEB2,APC,RB1,ABI2,MEF2A,ADAM17,HDAC6,STXBP5,MAP2K1,NIN,DAB2IP,ULK1,MAP1A,DOCK7,NFIA,NTN1,PARD3,GAS7,B4GAT1,EP300,NEO1,COL18A1,APBB2,FYN,MYCBP2,FRMD6,RPL24,YAP1,THOC2,SHROOM1,ADD1,CLIC4,VASP,PIP5K1C,YTHDF2,ACTN1,ANO1,PLXNB2,CYFI…	1.46176	0.366834	101	277
POSTSYNAPSE ORGANIZATION%GOBP%GO:0099173	POSTSYNAPSE ORGANIZATION%GOBP%GO:0099173	0.000707631	0.0383285	1	ARHGAP39,DBNL,MYO9A,GPHN,DLG5,FARP1,ABI2,HDAC6,ARHGEF7,CRK,DOCK7,SIPA1L1,TANC1,RER1	1.72991	0.521677	14	49
CLATHRIN-MEDIATED ENDOCYTOSIS%REACTOME DATABASE ID RELEASE 84%8856828	CLATHRIN-MEDIATED ENDOCYTOSIS%REACTOME DATABASE ID RELEASE 84%8856828	0.000769908	0.0411804	1	ITSN1,AGFG1,GAPVD1,GAK,NECAP2,TRIP10,EPS15L1,DAB2,AAK1,PICALM,SNX9,LDLRAP1,REPS1,STAM,EPN2,DNM1,AP2S1,FNBP1L,ITSN2,ARPC5,PIK3C2A,EREG,ARPC1A,PIP5K1C,EPS15,AP2M1,BIN1,COPS2,TFRC,HIP1,AP2A2,APOB,SCARB2,ARF6,COPS5,FCHO2,AP2B1,RAB5C,VAMP8	1.68056	0.46564	39	87
REGULATION OF POSTSYNAPSE ORGANIZATION%GOBP%GO:0099175	REGULATION OF POSTSYNAPSE ORGANIZATION%GOBP%GO:0099175	0.000794461	0.0418972	1	ITSN1,DNM1L,PDLIM5,NUMBL,DBNL,HNRNPK,NUMB,ASAP1,CFL1,TSC2,BAIAP2,ABI2,EEF2K,SIPA1L1,TANC1,FYN,UBE3A,ARF4,IL1RAP,MARK2,ARHGAP22,CAPRIN1	1.70318	0.488908	22	66
MEMBRANE TRAFFICKING%REACTOME DATABASE ID RELEASE 84%199991	MEMBRANE TRAFFICKING%REACTOME DATABASE ID RELEASE 84%199991	0.00080289	0.0418972	1	ITSN1,AGFG1,GOLGA1,GAPVD1,PUM1,USP6NL,DYNC1LI1,DYNC1LI2,TBC1D10A,DENND4C,TBC1D4,GAK,NECAP2,DENND2A,TRIP10,EXOC2,COG3,EPS15L1,TSC2,ANK3,LNPEP,CENPE,DAB2,AAK1,PICALM,SNX9,RAB3IL1,LDLRAP1,TBC1D10B,TBC1D25,REPS1,KLC3,PRKAG1,EXOC1,ULK1,TRAPPC12,TJP1,CLINT1,STAM,EPN2,KIF3A,EXOC5,STX17,LMAN2L,DNM1,AP2S1,TRAPPC3,RABEP1,FNBP1L,DENND4B,KIF21B,ITSN2,KLC2,SEC23A,SH3D19,AKT2,MVB12A,ARPC5,EXOC7,PIK3C2A,ARFGAP3…	1.40684	0.348607	148	393
REGULATION OF PROTEIN-CONTAINING COMPLEX ASSEMBLY%GOBP%GO:0043254	REGULATION OF PROTEIN-CONTAINING COMPLEX ASSEMBLY%GOBP%GO:0043254	0.000816577	0.042098	1	FLII,EIF4EBP1,CLASP2,EIF4G1,SLAIN2,RICTOR,MAP3K1,STMN1,AJUBA,GIT1,DBNL,MAP1B,HJURP,CFL1,FBLIM1,NUMA1,BAIAP2,ARHGEF2,SNX9,DDX3X,APC,SVIL,FCHSD2,HDAC6,STXBP5,ARHGEF7,CDC42EP1,DAB2IP,ULK1,CLIP1,EPS8,TRAPPC12,DLG1,RAF1,EP300,INPP5J,CDC42EP4,MSN,CAMSAP1,BBC3,BCL2L11,SOX9,ADD1,SSH3,VASP,MTOR,HCFC1,TMSB10,CAPZA1,BAK1,MYADM,NCK1,NAV3,FERMT2,VILL,NAPA,PRKCD,KIF14,ANKRD27,BIN1,ISG15,CAPZA2,FNIP1,PEX5,TFRC	1.50793	0.382651	65	227
REGULATION OF SMALL GTPASE MEDIATED SIGNAL TRANSDUCTION%GOBP%GO:0051056	REGULATION OF SMALL GTPASE MEDIATED SIGNAL TRANSDUCTION%GOBP%GO:0051056	0.000868338	0.0440155	1	MAP4K4,SH3BP1,STMN1,GIT1,MYO9B,DENND4C,BNIP2,ARHGAP35,CD2AP,ARHGEF2,FOXM1,MAP2K1,CRK,DAB2IP,EPS8,ARHGAP17,ARHGEF18,KCTD10,EPS8L2,SH2B2,BCR,DENND4B,RABL3,ARHGAP12,TGM2,SOS1,STK19,CAMK2D,AKAP13,KIF14,DLC1,ARHGDIB,RGL2,DENND1A,MADD,ARF6,CDC42BPA,MAPKAP1,CADM4,ITGB1	1.64426	0.448212	40	99
PRESYNAPTIC ENDOCYTOSIS%GOBP%GO:0140238	PRESYNAPTIC ENDOCYTOSIS%GOBP%GO:0140238	0.000874344	0.0440155	1	ITSN1,DNM1L,AAK1,PICALM,SCRIB,CANX,DNM1,AP2S1,ITSN2,ARFGAP3,AP2M1,BIN1,AP3M2,DENND1A,DIAPH1,ARF6,FCHO2,SYNJ1,AP2B1	1.81496	0.595232	19	31
POSITIVE REGULATION OF STRESS-ACTIVATED PROTEIN KINASE SIGNALING CASCADE%GOBP%GO:0070304	POSITIVE REGULATION OF STRESS-ACTIVATED PROTEIN KINASE SIGNALING CASCADE%GOBP%GO:0070304	0.000930774	0.0453539	1	MAP4K4,SASH1,MAP3K1,MINK1,RB1CC1,MAP2K4,MAP3K3,DAB2,TAOK1,CRK,DAB2IP,AXIN1,MAP3K4,NAIP2,LTBR,RIPK1,STK39,SH3RF1,ARL6IP5,MAP2K7,EIF2AK2,MAP3K7,TIRAP,TAOK3,XDH	1.70017	0.503009	25	55
POSITIVE REGULATION OF PROTEIN ACETYLATION%GOBP%GO:1901985	POSITIVE REGULATION OF PROTEIN ACETYLATION%GOBP%GO:1901985	0.000931099	0.0453539	1	MYBBP1A,DDX3X,TAOK1,SF3B1,DDX21,PRKAA1,EP300,BAZ1B,BRCA1,DIP2B	1.85556	0.684788	10	18
POSITIVE REGULATION OF STRESS-ACTIVATED MAPK CASCADE%GOBP%GO:0032874	POSITIVE REGULATION OF STRESS-ACTIVATED MAPK CASCADE%GOBP%GO:0032874	0.000932727	0.0453539	1	MAP4K4,SASH1,MAP3K1,MINK1,RB1CC1,MAP2K4,MAP3K3,DAB2,TAOK1,CRK,DAB2IP,AXIN1,MAP3K4,NAIP2,LTBR,RIPK1,STK39,SH3RF1,ARL6IP5,MAP2K7,EIF2AK2,MAP3K7,TIRAP,TAOK3,XDH	1.71717	0.509562	25	54
REGULATION OF MRNA SPLICING, VIA SPLICEOSOME%GOBP%GO:0048024	REGULATION OF MRNA SPLICING, VIA SPLICEOSOME%GOBP%GO:0048024	0.00102669	0.0488763	-1	SRSF7,SRSF10,SRRM1,NSRP1,TRA2B,RBM10,THRAP3,SRSF2,TRA2A,RBM39,YTHDC1,MBNL2,NUP98,U2AF2,SNW1,NCL,RBM15,HNRNPU,SRSF4,SFSWAP,RBM15B,RBM5,SLIRP,SRSF6,RNPS1	-1.8974	-0.406222	25	80
TOR SIGNALING%GOBP%GO:0031929	TOR SIGNALING%GOBP%GO:0031929	0.00102801	0.0488763	1	EIF4EBP1,LARP1,RICTOR,RPS6KB2,SESN2,RPTOR,CCDC88A,PRR5,MTOR,RPS6,FNIP1,PIK3CA,MAPKAP1	1.8304	0.628132	13	25
MAPK CASCADE%WIKIPATHWAYS_20230810%WP251%MUS MUSCULUS	MAPK CASCADE%WIKIPATHWAYS_20230810%WP251%MUS MUSCULUS	0.00104248	0.0490195	1	PLCB3,MAP3K1,MAP2K4,MAP3K3,RASA3,JUN,SIPA1,MAPK1,MAP2K1,RAF1,MAPK12,BRAF,MAP3K2,MAPK3	1.87315	0.661467	14	22
REGULATION OF PROTEIN PHOSPHORYLATION%GOBP%GO:0001932	REGULATION OF PROTEIN PHOSPHORYLATION%GOBP%GO:0001932	0.00110642	0.0509583	1	EIF4G1,ATF2,FXR1,RICTOR,MAP3K1,INCENP,TNKS1BP1,KSR1,RB1CC1,MAP2K4,CEP85,TNK2,TPX2,EIF4G3,TSC2,LIMK2,SQSTM1,ARHGEF2,CENPE,DAB2,ZZEF1,MAGED1,HSPA4,DDX3X,JUN,MAPK1,DBNDD2,APC,RB1,EZH2,ADAM17,SESN2,HDAC6,SPAG9,DNAJC3,FXR2,DAB2IP,EEF2K,DOCK7,CAMKK2,NPM1,ARL2BP,CDCA8,PRKAA1,DAXX,AXIN1,PARD3,RPTOR,RAF1,EP300,INPP5J,PSMD10,MAP3K4,FYN,CTDSPL,AKT2,NPTN,CD44,PPP1R9B,ITGB1BP1,TNFAIP3,SOX9,EREG,CCDC88A,PTPN1,…	1.39504	0.347254	136	348
NEURON DEVELOPMENT%GOBP%GO:0048666	NEURON DEVELOPMENT%GOBP%GO:0048666	0.00110753	0.0509583	1	MAP4,MAP4K4,STMN1,NUMBL,VIM,MINK1,GIT1,DBNL,NUMB,MAP1B,SRGAP2,TSC22D4,TRIOBP,ARHGAP35,TPRN,ANK3,BAIAP2,PICALM,JUN,GLI3,MAP1S,FARP1,TAOK1,SCRIB,LMTK2,ZEB2,APC,RB1,ABI2,IKBKB,MEF2A,SCYL2,ADAM17,SLC4A7,HDAC6,STXBP5,MAP2K1,NIN,CRK,DAB2IP,ULK1,IFT27,MAP1A,UBE4B,DOCK7,CUL4B,RTN4,SHC1,KIF3A,SAMD4B,NTN1,GAS7,B4GAT1,NEO1,CAMSAP1,APBB2,FYN,MYCBP2,STRN,RPL24,SDC4,CD44,THOC2,PPP1R9B,PAK4,RAB13,VASP,PIP5K1C,G…	1.41562	0.353026	113	332
RESPONSE TO AMYLOID-BETA%GOBP%GO:1904645	RESPONSE TO AMYLOID-BETA%GOBP%GO:1904645	0.00114373	0.052064	-1	CACNA1A,PSEN1,GJA1,SIRT1,PARP1,ABCC1,CDK5,SNX6	-2.05525	-0.649754	8	16
CELLULAR RESPONSE TO GROWTH FACTOR STIMULUS%GOBP%GO:0071363	CELLULAR RESPONSE TO GROWTH FACTOR STIMULUS%GOBP%GO:0071363	0.00123203	0.0545813	1	ZFP36L2,ATF2,MAP3K1,DYNC1LI1,DYNC1LI2,GIT1,NR3C1,KMT2A,CFL1,PXN,DAB2,PTPN12,JUN,LMTK2,SOX5,PLCG1,SLC4A7,GAB1,ZFP36,CRK,DAB2IP,SHCBP1,FAM83G,DNMT1,NFIA,EMD,SHC1,DLG1,RAF1,ARAP1,DCP1A,ZYX,MAPKAPK2,FYN,CD44,CPNE3,ITGB1BP1,SOX9,SERPINE1,SETX,RIPK1,BMPR2,SOS1,CAV2,DLX1,ACVR1,PTK2,MICALL1,APPL1,FERMT2,MAPK3,SOX6,PDCD5,ANXA1,NFKB1,ATP7A,RPS3,CDC5L,USP9X,EXT2,ACAP2,MAP3K7,CORO1B,ZFP36L1,IREB2,MAP2K3,PIK3…	1.50336	0.384655	75	199
PHOSPHORYLATION%GOBP%GO:0016310	PHOSPHORYLATION%GOBP%GO:0016310	0.00124224	0.0545813	1	STK10,MAP4K4,CHEK1,RICTOR,MINK1,LIMD1,RPS6KA4,CDC42BPB,TNK2,WNK1,MELK,LIMK2,PIKFYVE,AAK1,TAOK1,MAPK1,IKBKB,TLK2,DAB2IP,ULK1,SNRK,CAMKK2,NEK4,SIK3,RPTOR,MAST2,MAPKAPK2,FYN,PASK,ROS1,GUK1,PI4KA,PRR5,RIPK1,MTOR,WNK4,MAP4K1,GALK1,SLK,STK39,MARK2,BRAF,CSNK2A1,ILF3,DGKQ,CAMK2D,CDK2,PTK2,MAPK3,PRKCD,SPHK2,PRKCA,SIK2,MAP4K3,EIF2AK2,MAP3K7,GSK3A,DYRK1A,PDK3,PIK3CA,MAPKAP1,MAPK7	1.52172	0.394478	62	168
ERBB SIGNALING PATHWAY%WIKIPATHWAYS_20230810%WP1261%MUS MUSCULUS	ERBB SIGNALING PATHWAY%WIKIPATHWAYS_20230810%WP1261%MUS MUSCULUS	0.00126711	0.0545813	1	EIF4EBP1,JUN,MAPK1,PLCG1,GAB1,MAP2K1,CRK,BAD,PAK4,EREG,MTOR,SOS1,PTK2,NCK1,PRKCA,MAP2K7	1.78394	0.597763	16	28
GENERATION OF NEURONS%GOBP%GO:0048699	GENERATION OF NEURONS%GOBP%GO:0048699	0.00130247	0.0545813	1	MAP4,MAP4K4,EIF4G1,STMN1,NUMBL,VIM,MINK1,GIT1,DBNL,NUMB,MAP1B,CTNNA1,CEP85,SRGAP2,TSC22D4,TRIOBP,ARHGAP35,TPRN,ANK3,BAIAP2,ARHGEF2,ZZEF1,KDM2A,PICALM,JUN,GLI3,MAP1S,FARP1,TAOK1,EIF4ENIF1,SCRIB,LMTK2,ZEB2,APC,RB1,ABI2,IKBKB,SOX5,MEF2A,SCYL2,ADAM17,SLC4A7,HDAC6,STXBP5,MAP2K1,HOXC10,NIN,CRK,PCM1,DAB2IP,ULK1,GIGYF2,IFT27,MAP1A,UBE4B,DOCK7,CUL4B,NFIA,RTN4,SHC1,KIF3A,SAMD4B,NTN1,NAV1,GAS7,B4GAT1,NEO1,C…	1.35065	0.333196	171	443
VESICLE-MEDIATED TRANSPORT%REACTOME%R-HSA-5653656.2	VESICLE-MEDIATED TRANSPORT%REACTOME%R-HSA-5653656.2	0.0013043	0.0545813	1	ITSN1,AGFG1,GOLGA1,GAPVD1,PUM1,USP6NL,DYNC1LI1,DYNC1LI2,TBC1D10A,DENND4C,TBC1D4,GAK,NECAP2,DENND2A,TRIP10,EXOC2,COG3,EPS15L1,TSC2,ANK3,LNPEP,CENPE,DAB2,AAK1,PICALM,SNX9,RAB3IL1,LDLRAP1,TBC1D10B,TBC1D25,REPS1,KLC3,PRKAG1,EXOC1,ULK1,TRAPPC12,TJP1,CLINT1,STAM,EPN2,KIF3A,EXOC5,STX17,LMAN2L,DNM1,AP2S1,TRAPPC3,RABEP1,FNBP1L,DENND4B,KIF21B,ITSN2,KLC2,SEC23A,SH3D19,AKT2,MVB12A,ARPC5,EXOC7,PIK3C2A,ARFGAP3…	1.37783	0.340874	149	405
REGULATION OF PLASMA MEMBRANE BOUNDED CELL PROJECTION ORGANIZATION%GOBP%GO:0120035	REGULATION OF PLASMA MEMBRANE BOUNDED CELL PROJECTION ORGANIZATION%GOBP%GO:0120035	0.00130811	0.0545813	1	MAP4,EIF4G2,MAP4K4,DNM1L,PDLIM5,FXR1,NUMBL,VIM,DBNL,HNRNPK,NUMB,GAK,MAP1B,HDAC4,PPP1R35,CFL1,ARHGAP35,TSC2,BAIAP2,LIMK2,ANLN,DAB2,PICALM,ZEB2,APC,ABI2,IKBKB,EZH2,ADAM17,MAP2K1,NIN,CDC42EP1,FXR2,CRK,DAB2IP,ULK1,CLIP1,EPS8,EEF2K,RTN4,PALM,EPS8L2,NTN1,SIPA1L1,EP300,ARAP1,INPP5J,NEO1,RANBP1,CDC42EP4,DPYSL2,FYN,FNBP1L,MYCBP2,NPTN,FBXW8,IFRD1,YAP1,CD44,THOC2,UBE3A,CCDC88A,SETX,ARF4,MTOR,HTT,PUM2,PLXNB2…	1.39864	0.348668	111	333
REGULATION OF MRNA PROCESSING%GOBP%GO:0050684	REGULATION OF MRNA PROCESSING%GOBP%GO:0050684	0.00131406	0.0545813	-1	SRSF7,SRSF10,SRRM1,IWS1,NSRP1,TRA2B,RBM10,THRAP3,SRSF2,TRA2A,RBM39,YTHDC1,MBNL2,NUP98,FIP1L1,U2AF2,SNW1,NCL,RBM15,HNRNPU,SRSF4,SFSWAP,RBM15B,RBM5,ZC3H14,SLIRP,SRSF6,RNPS1	-1.78126	-0.364457	28	101
REGULATION OF CELL GROWTH%GOBP%GO:0001558	REGULATION OF CELL GROWTH%GOBP%GO:0001558	0.0013347	0.0545813	1	EIF4G2,CLASP2,EIF4G1,RICTOR,DBNL,NR3C1,HNRNPK,MAP1B,TRIP10,CFL1,SMARCA4,DAB2,PICALM,DDX3X,JADE3,NCOA3,RB1,VGLL4,ADAM17,SESN2,FDPS,SPAG9,EI24,CRK,DAB2IP,ULK1,NPM1,RTN4,NTN1,RPTOR,SLC9A1,EP300,MMP14,PSMD10,GAS2L1,BRCA1,BBC3,ITSN2,ROS1,DNAJB2,IFRD1,YAP1,CD44,PPP1R9B,PLAA,CDC73,PRR5,MTOR,PUM2,NF2,BMPR2,DCUN1D5,CYFIP1,DIP2B,CSNK2A1	1.499	0.383541	55	199
POSITIVE REGULATION OF DENDRITIC SPINE DEVELOPMENT%GOBP%GO:0060999	POSITIVE REGULATION OF DENDRITIC SPINE DEVELOPMENT%GOBP%GO:0060999	0.00133836	0.0545813	1	ITSN1,EIF4G2,DNM1L,DBNL,NR3C1,HNRNPK,CFL1,TSC2,DLG5,BAIAP2,EEF2K	1.73925	0.549841	11	37
ACTIN FILAMENT BUNDLE ASSEMBLY%GOBP%GO:0051017	ACTIN FILAMENT BUNDLE ASSEMBLY%GOBP%GO:0051017	0.00133934	0.0545813	1	DBNL,LIMA1,BAIAP2,ZEB2,SPIRE2,EPS8,SORBS1,GAS7,ZYX,SHROOM1,ADD1,PDXP,ACTN1,BRAF,SWAP70,AIF1L,ACTN4,PLS3,CORO1B,ITGB1,PDLIM1,RHOA	1.71725	0.540518	22	38
ACTIN FILAMENT BUNDLE ORGANIZATION%GOBP%GO:0061572	ACTIN FILAMENT BUNDLE ORGANIZATION%GOBP%GO:0061572	0.00133934	0.0545813	1	DBNL,LIMA1,BAIAP2,ZEB2,SPIRE2,EPS8,SORBS1,GAS7,ZYX,SHROOM1,ADD1,PDXP,ACTN1,BRAF,SWAP70,AIF1L,ACTN4,PLS3,CORO1B,ITGB1,PDLIM1,RHOA	1.71725	0.540518	22	38
REGULATION OF HYDROLASE ACTIVITY%GOBP%GO:0051336	REGULATION OF HYDROLASE ACTIVITY%GOBP%GO:0051336	0.0013962	0.0560041	1	TANK,MAP4K4,SH3BP1,SRGAP2,WNK1,ARHGAP35,PPP1R12A,PICALM,SNX9,DDX3X,SCRIB,TBC1D10B,EZH2,DHCR24,ARHGEF7,CRK,DAB2IP,NPM1,SIPA1L1,MTCH1,BAD,BCR,BBC3,RALGAPA1,ITGB1BP1,RRP1B,PLAA,DOCK9,PLXNB2,TGM2,CSNK2A1,ARHGAP11A,BIN1,SERPINB6,RALGAPB,RGS10,DENND1A,PKP4,SLC39A14,SCARB2,TMED2,PPM1F	1.57249	0.423178	42	111
REGULATION OF CELL PROJECTION ORGANIZATION%GOBP%GO:0031344	REGULATION OF CELL PROJECTION ORGANIZATION%GOBP%GO:0031344	0.00140831	0.0560041	1	MAP4,EIF4G2,MAP4K4,DNM1L,PDLIM5,FXR1,NUMBL,VIM,DBNL,HNRNPK,NUMB,GAK,MYO9A,MAP1B,HDAC4,PPP1R35,CFL1,ARHGAP35,TSC2,BAIAP2,LIMK2,ANLN,DAB2,PICALM,ZEB2,APC,ABI2,IKBKB,EZH2,ADAM17,MAP2K1,NIN,CDC42EP1,FXR2,CRK,DAB2IP,ULK1,CLIP1,EPS8,EEF2K,RTN4,PALM,EPS8L2,NTN1,SIPA1L1,EP300,ARAP1,INPP5J,NEO1,RANBP1,CDC42EP4,DPYSL2,FYN,FNBP1L,MYCBP2,NPTN,FBXW8,IFRD1,YAP1,CD44,THOC2,UBE3A,CCDC88A,SETX,LCN2,ARF4,MTOR,HTT,…	1.3889	0.345847	149	342
T CELL RECEPTOR SIGNALING PATHWAY%SMPDB%SMP0066977	T CELL RECEPTOR SIGNALING PATHWAY%SMPDB%SMP0066977	0.00141352	0.0560041	1	MAP3K1,MAP2K4,JUN,PLCG1,MAP2K1,SHC1,RAF1,FYN,SOS1,MAPK3,NFATC1,PRKCA,NFKB1,PPP3CA,PIK3CA,RELA	1.8154	0.622983	16	25
NEGATIVE REGULATION OF ACTIN FILAMENT BUNDLE ASSEMBLY%GOBP%GO:0032232	NEGATIVE REGULATION OF ACTIN FILAMENT BUNDLE ASSEMBLY%GOBP%GO:0032232	0.00147512	0.0579088	1	CLASP2,MAP3K1,STMN1,CLASP1,CFL1,TJP1,ARHGEF18,ARAP1	1.80537	0.676133	8	17
CELLULAR RESPONSE TO AMYLOID-BETA%GOBP%GO:1904646	CELLULAR RESPONSE TO AMYLOID-BETA%GOBP%GO:1904646	0.00149533	0.0581682	-1	CACNA1A,PSEN1,GJA1,SIRT1,PARP1,ABCC1,CDK5,SNX6	-2.06058	-0.664085	8	15
CELLULAR COMPONENT MORPHOGENESIS%GOBP%GO:0032989	CELLULAR COMPONENT MORPHOGENESIS%GOBP%GO:0032989	0.00152563	0.0588124	1	FLII,AGFG1,MAP4K4,DNM1L,STMN1,NUMBL,MFF,MINK1,DBNL,MYO9B,NUMB,MAP1B,NES,SRGAP2,TSC22D4,ARHGAP35,ANK3,PIKFYVE,PICALM,GLI3,MAP1S,FARP1,LMTK2,ZEB2,APC,PANK2,MEF2A,ADAM17,HDAC6,STXBP5,MAP2K1,NIN,CSRP2,DAB2IP,ULK1,MAP1A,DOCK7,NTN1,GAS7,B4GAT1,NEO1,APBB2,FYN,MYCBP2,CD9,RPL24,GPC1,VASP,PIP5K1C,ANO1,PLXNB2,CYFIP1,TMEM106B,PITPNA,HSP90AB1,PTK2,FLNC,SDC2,ANKRD27,DICER1,TTN,VCL,ABI1,PRKCA,SNX2,LLGL1,ATP7A,W…	1.43208	0.362024	101	246
FCGAMMA RECEPTOR (FCGR) DEPENDENT PHAGOCYTOSIS%REACTOME%R-HSA-2029480.1	FCGAMMA RECEPTOR (FCGR) DEPENDENT PHAGOCYTOSIS%REACTOME%R-HSA-2029480.1	0.00162018	0.0618997	1	MYO9B,CFL1,BAIAP2,ARPC1B,MAPK1,ABI2,PLCG1,CRK,ITPR3,FYN,ARPC5,ARPC1A,NF2,CYFIP1,HSP90AB1,NCK1,MAPK3,PRKCD,ABI1,HSP90AA1,PIK3CA,YES1,PLD1,MYO10,DOCK1,ACTB,ARPC2,NCKAP1,PAK1	1.67047	0.489999	29	58
OXIDATIVE PHOSPHORYLATION%GOBP%GO:0006119	OXIDATIVE PHOSPHORYLATION%GOBP%GO:0006119	0.00165837	0.0627981	-1	COX7C,UQCRB,COQ9,NDUFB10,MTCH2,NDUFA7,NDUFB9,NDUFS6,NDUFS7,NDUFS8,DLD,STOML2,NDUFA2,NDUFB4,NDUFV2,MTATP8,NDUFS4,NDUFV1,SDHA,SDHB,NDUFS1,NDUFS2,UQCRFS1,DGUOK,COX5A,UQCRQ,UQCRC2,NDUFA8,UQCC3,UQCRH,NDUFC2,NDUFB3	-1.66066	-0.367747	32	65
INSULIN PATHWAY%PATHWAY INTERACTION DATABASE NCI-NATURE CURATED DATA%INSULIN PATHWAY	INSULIN PATHWAY%PATHWAY INTERACTION DATABASE NCI-NATURE CURATED DATA%INSULIN PATHWAY	0.00173332	0.0650602	1	EIF4EBP1,TRIP10,EXOC2,CRK,EXOC1,SHC1,SORBS1,EXOC5,FOXO3,SH2B2,AKT2,EXOC7,PTPN1,SOS1,NCK1,PDPK1,PIK3CA,NCK2,EXOC4	1.75507	0.567966	19	33
CELL JUNCTION ORGANIZATION%GOBP%GO:0034330	CELL JUNCTION ORGANIZATION%GOBP%GO:0034330	0.00174897	0.0650769	1	SH3BP1,ARHGAP39,AJUBA,NUMBL,SYNPO,DBNL,NUMB,MYO9A,ERC1,CTNNA1,SRGAP2,GPHN,CFL1,SPECC1L,CD2AP,PXN,ANK3,DLG5,TJP2,FARP1,ABI2,HDAC6,ARHGEF7,CRK,PPFIA3,DOCK7,TJP1,NFIA,PALM,SORBS1,DLG1,SIPA1L1,PARD3,TANC1,PPFIBP1,BCR,MTSS1,CCM2,PEAK1,KIFC3,RER1,CD9,NPTN,RAB13,ZNF703,ACTN1,IL1RAP,NF2,PLXNB2,CAPZA1,CYFIP1,FLNA,LIMS2,APPL1,FERMT2,MPDZ,DLC1,VCL,ACTN4,PRKCA,SHANK2,PKP4,STAU1,TBCD,PDPK1,SLC25A46,SYN1,ARF6,…	1.48215	0.379908	71	195
U12 DEPENDENT SPLICING%REACTOME%R-HSA-72165.1	U12 DEPENDENT SPLICING%REACTOME%R-HSA-72165.1	0.00176678	0.065173	-1	SRSF7,POLR2A,SRSF2,RNPC3,ZCRB1,YBX1,SRSF6,SNRPD3,SRSF1,NCBP2	-1.92235	-0.471538	10	41
REGULATION OF NERVOUS SYSTEM DEVELOPMENT%GOBP%GO:0051960	REGULATION OF NERVOUS SYSTEM DEVELOPMENT%GOBP%GO:0051960	0.00183749	0.0666594	1	EIF4G2,DNM1L,FXR1,NUMBL,VIM,DBNL,HNRNPK,NUMB,HLTF,MAP1B,CTNNA1,NSUN5,TSC2,DLG5,BAIAP2,ARHGEF2,PICALM,GLI3,ZEB2,RB1,EZH2,MAP2K1,NIN,PCM1,ULK1,EEF2K,DOCK7,RTN4,SKI,NTN1,DLG1,PARD3,EP300,UFL1,SLC7A5,NPTN,FBXW8,IFRD1,YAP1,YTHDF2,MTOR,WDR62,IL1RAP,NF2,PLXNB2,TGM2,BMPR2,KDM4A,CYFIP1,DIP2B,BRAF,DLX1,PTK2,CAPRIN1,KIF14,GOLGA4,ANKRD27,BIN1,DICER1,YWHAH,RARG,PRKCA,IL6ST,PPP3CA,PLXNA1,KIFAP3,RUFY3,RXRA	1.46756	0.373039	68	220
REGULATION OF MICROTUBULE CYTOSKELETON ORGANIZATION%GOBP%GO:0070507	REGULATION OF MICROTUBULE CYTOSKELETON ORGANIZATION%GOBP%GO:0070507	0.00183823	0.0666594	1	CLASP2,SLAIN2,STMN1,GIT1,MAP1B,CLASP1,SKA3,EML4,TPX2,SPECC1L,NUMA1,ARHGEF2,PHLDB1,MAP1S,TAOK1,APC,HDAC6,ARHGEF7,EML3,CLIP1,MAP1A,PRKAA1,INPP5J,GAS2L1,CAMSAP1,BORA	1.56793	0.424644	26	105
PDGF SIGNALING PATHWAY%PANTHER PATHWAY%P00047	PDGF SIGNALING PATHWAY%PANTHER PATHWAY%P00047	0.0018931	0.0670946	1	ARHGAP5,RPS6KA4,SRGAP3,RPS6KB2,JUN,MAPK1,ERF,IKBKB,PLCG1,GAB1,MAP2K1,NIN,ARHGAP1,ITPR3,SHC1,RAF1,MAP3K4,JAK1,MAPKAPK2,GAB2,ELF2,AKT2,GABPA,ARHGAP12,SOS1,BRAF,MAP3K2,NCK1,MAPK3,RAB11B,RPS6KA1	1.62861	0.45715	31	78
REGULATION OF RNA SPLICING%GOBP%GO:0043484	REGULATION OF RNA SPLICING%GOBP%GO:0043484	0.00189394	0.0670946	-1	SRSF7,CDK12,SRSF10,POLR2A,SRRM1,NSRP1,TRA2B,RBM10,THRAP3,SRSF2,TRA2A,RBM39,RBM12B1,YTHDC1,MBNL2,CLK3,NUP98,ZNF638,SRSF5,U2AF2,SNW1,NCL,RBM15,HNRNPU,SRSF4,SFSWAP,RBM15B,CLK4,RBM5,SLIRP,SRSF6,RNPS1,CCNL1,TAF12,SRSF1,C1QBP,RBM22,SON,CLK1,SF1,PUF60,WTAP,RBM12B2,HSPA8,RPS13,SRSF3,TIA1,KAT2A,DAZAP1,SMN1,KHDRBS1,ZNF326,PTBP3,RBM7	-1.97615	-0.387408	54	134
CXCR4 SIGNALING PATHWAY%SMPDB%SMP0064625	CXCR4 SIGNALING PATHWAY%SMPDB%SMP0064625	0.00189728	0.0670946	1	PXN,MAPK1,PLCG1,MAP2K1,CRK,RAF1,GNB1,PTK2,MAPK3,NFKB1	1.80099	0.685463	10	16
POSITIVE REGULATION OF CELL PROJECTION ORGANIZATION%GOBP%GO:0031346	POSITIVE REGULATION OF CELL PROJECTION ORGANIZATION%GOBP%GO:0031346	0.00194553	0.0680943	1	EIF4G2,DNM1L,NUMBL,DBNL,HNRNPK,NUMB,MAP1B,HDAC4,PPP1R35,CFL1,ARHGAP35,TSC2,BAIAP2,ANLN,PICALM,ZEB2,APC,ABI2,IKBKB,EZH2,ADAM17,MAP2K1,NIN,CDC42EP1,DAB2IP,CLIP1,EPS8,EEF2K,PALM,EPS8L2,NTN1,EP300,ARAP1,RANBP1,CDC42EP4,FYN,FNBP1L,NPTN,FBXW8,CCDC88A,SETX,LCN2,MTOR,HTT,PUM2,PLXNB2,BMPR2,MOB2,CYFIP1,TMEM106B,MARK2,BRAF,FLNA,CAPRIN1,NCK1,GOLGA4,ANKRD27,MIEN1,CAMK1,ITGA6,KIF3C	1.47106	0.375091	61	211
POSITIVE REGULATION OF AUTOPHAGY%GOBP%GO:0010508	POSITIVE REGULATION OF AUTOPHAGY%GOBP%GO:0010508	0.00195737	0.0680943	1	LARP1,BAG3,RB1CC1,BNIP3,TSC2,TOM1,SQSTM1,SESN2,MAP2K1,ULK1,SNX30,SETD2,PIP4K2B,PRKAA1,FOXO3,UFL1,GNAI3,HMOX1,PIK3C2A,BCL2L11,HSPB8,MTDH,HTT,OPTN,SNX7,DEPDC5,TMEM59,MAPK3,PIP4K2C,GPSM1,WAC,PLEKHF1,MAP3K7,KAT5,GSK3A,RALB,RAB3GAP2,ATG101,TPCN1	1.6134	0.441812	39	95
BCR SIGNALING PATHWAY%PATHWHIZ%PW070885	BCR SIGNALING PATHWAY%PATHWHIZ%PW070885	0.00199521	0.0688509	1	MAP3K1,JUN,PLCG1,MAP2K1,SHC1,RAF1,SOS1,MAPK3,NFATC1,PRKCA,PPP3CA	1.80168	0.664907	11	18
CELL MIGRATION%GOBP%GO:0016477	CELL MIGRATION%GOBP%GO:0016477	0.00201167	0.0688634	1	SH3BP1,CLASP2,SPDL1,AJUBA,ARHGAP5,LIMD1,MYO9B,CDC42BPB,CTNNA1,CEP85,CLASP1,SRGAP2,WNK1,CFL1,SPECC1L,ARHGAP35,CD2AP,PXN,LIMA1,PIKFYVE,ANLN,FMNL2,GLI3,SCRIB,ZEB2,APC,ABI2,PLCG1,GAB1,ARHGEF7,CRK,PCM1,DAB2IP,AIMP1,ULK1,EPS8,CD63,SETD2,RTN4,NTN1,NAV1,AMOTL1,FMNL3,PARD3,MMP14,BCR,LURAP1,DOCK5,NEO1,COL18A1,MSN,PEAK1,RHBDF1,IRS2,APBB2,FYN,TMEM201,GAB2,CD9,LOXL2,SDC4,CD44,ARPC5,PPP1R9B,ITGB1BP1,GPC1,RAB13…	1.37144	0.341379	137	348
REGULATION OF ANATOMICAL STRUCTURE SIZE%GOBP%GO:0090066	REGULATION OF ANATOMICAL STRUCTURE SIZE%GOBP%GO:0090066	0.00204144	0.069328	1	FLII,EIF4G2,SH3BP1,CLASP2,RICTOR,MAP3K1,ARHGAP5,DBNL,RB1CC1,MAP1B,WNK1,CFL1,SPECC1L,ARHGAP35,LIMA1,TSC2,BAIAP2,PICALM,SNX9,SVIL,FCHSD2,MAP2K1,CDC42EP1,ULK1,EPS8,NPM1,RTN4,SHC1,NTN1,DLG1,RPTOR,EP300,DOCK5,CDC42EP4,E2F4,IFRD1,ITGB1BP1,ADD1,SSH3,PDXP,VASP,MTOR,TMSB10,PUM2,CAPZA1,BMPR2,CYFIP1,DIP2B,SWAP70,HSP90AB1,PTK2,MYADM,NCK1,VILL,FGG,AP2M1,PRKCD,GOLGA4,DOCK4,BIN1,CAPZA2,BLOC1S2,ANO6	1.44884	0.367655	63	227
AEROBIC ELECTRON TRANSPORT CHAIN%GOBP%GO:0019646	AEROBIC ELECTRON TRANSPORT CHAIN%GOBP%GO:0019646	0.00207792	0.0700112	-1	COX7C,UQCRB,COQ9,NDUFA7,NDUFS6,NDUFS7,NDUFS8,DLD,NDUFV2,NDUFV1,SDHA,SDHB,NDUFS1,NDUFS2,UQCRFS1,COX5A,UQCRQ,UQCRC2,UQCC3,UQCRH	-1.84414	-0.477793	20	33
EPITHELIAL CELL MORPHOGENESIS%GOBP%GO:0003382	EPITHELIAL CELL MORPHOGENESIS%GOBP%GO:0003382	0.00212823	0.0701275	1	MAP3K1,SIPA1L3,JMJD1C,SIPA1,SCRIB,PARD3,COL18A1,FRMD6,CLIC4	1.7989	0.66388	9	18
CELLULAR RESPONSE TO EXTRACELLULAR STIMULUS%GOBP%GO:0031668	CELLULAR RESPONSE TO EXTRACELLULAR STIMULUS%GOBP%GO:0031668	0.00213584	0.0701275	1	EIF4G1,ATF2,MYBBP1A,RICTOR,RRP8,JMY,FOSL1,ATXN3,ARHGAP35,TSC2,JUN,SIPA1,MAPK1,SESN2,PRKAG1,RRAGC,ULK1,WDR59,WIPI2,PRKAA1,RPTOR,TNRC6A,GABARAPL1,PIK3C2A,PRR5,MTOR,PLIN3,AXL,DEPDC5,MAPK3,XPR1,FNIP1,HIGD1A,LDHA,ITGA6,TFRC,SIK2,MAP1LC3A,EIF2AK2,KAT5,NFE2L2,IREB2,RRAGA,MAPKAP1,SLC2A1,WDR45B,RALB,GABARAPL2,ZFYVE1,VPS41	1.52971	0.408037	50	123
RESPONSE TO GROWTH FACTOR%GOBP%GO:0070848	RESPONSE TO GROWTH FACTOR%GOBP%GO:0070848	0.00215142	0.0701275	1	ZFP36L2,ATF2,MAP3K1,DYNC1LI1,DYNC1LI2,GIT1,NR3C1,KMT2A,CFL1,PXN,DAB2,PTPN12,JUN,MAPK1,LMTK2,SOX5,PLCG1,SLC4A7,HDAC6,GAB1,ZFP36,CRK,DAB2IP,SHCBP1,FAM83G,DNMT1,NFIA,EMD,SHC1,DLG1,RAF1,ARAP1,DCP1A,ZYX,MAPKAPK2,FYN,CD44,CPNE3,ITGB1BP1,SOX9,SERPINE1,SETX,RIPK1,BMPR2,SOS1,CAV2,DLX1,ACVR1,PTK2,MICALL1,APPL1,FERMT2,MAPK3,SOX6,PDCD5,ANXA1,NFKB1,ATP7A,RPS3,CDC5L,ZFHX3,USP9X,EXT2,ACAP2,MAP3K7,CORO1B,ZFP36L1…	1.47215	0.375552	78	209
POSITIVE REGULATION OF PROTEIN-CONTAINING COMPLEX DISASSEMBLY%GOBP%GO:0043243	POSITIVE REGULATION OF PROTEIN-CONTAINING COMPLEX DISASSEMBLY%GOBP%GO:0043243	0.00216832	0.0701275	1	NES,WNK1,CFL1,BNIP3,TOM1,PDXP,SETX	1.78862	0.680756	7	16
RESPONSE TO NUTRIENT LEVELS%GOBP%GO:0031667	RESPONSE TO NUTRIENT LEVELS%GOBP%GO:0031667	0.00217279	0.0701275	1	EIF4EBP1,BCAS3,EIF4G1,ATF2,MYBBP1A,LARP1,RICTOR,CAD,RRP8,JMY,ATXN3,FOXK1,FOXK2,TSC2,JUN,MAPK1,ZEB2,SESN2,ZFP36,PRKAG1,RRAGC,ULK1,WDR59,WIPI2,PRKAA1,TBL1XR1,FOXO3,RPTOR,TBC1D5,TNRC6A,GABARAPL1,PIK3C2A,PRR5,MTOR,WNK4,PLIN3,STK39,DEPDC5,TMEM126B,MAPK3,XPR1,ALAD,FNIP1,HIGD1A,SIK2,SOD1,EIF2B1,MAP1LC3A,EIF2AK2,KAT5,NFE2L2,ACACB,IREB2,RRAGA,MAPKAP1,SLC2A1,WDR45B,NUCB2,RALB,GABARAPL2,ZFYVE1,SLC16A1,VPS41	1.48855	0.385607	63	170
RAC1 SIGNALING PATHWAY%PATHWAY INTERACTION DATABASE NCI-NATURE CURATED DATA%RAC1 SIGNALING PATHWAY	RAC1 SIGNALING PATHWAY%PATHWAY INTERACTION DATABASE NCI-NATURE CURATED DATA%RAC1 SIGNALING PATHWAY	0.00217971	0.0701275	1	ATF2,MAP3K1,ARHGAP5,CTNNA1,MAP2K4,CFL1,BAIAP2,ARPC1B,JUN,ABI2,CRK,ARPC5,PIP5K1C	1.6958	0.531183	13	39
REGULATION OF VESICLE-MEDIATED TRANSPORT%GOBP%GO:0060627	REGULATION OF VESICLE-MEDIATED TRANSPORT%GOBP%GO:0060627	0.00222155	0.0709404	1	ITSN1,DNM1L,CLASP2,MFF,DYNC1LI1,ARHGAP21,GIT1,HNRNPK,NUMB,TBC1D4,ERC1,CLASP1,TNK2,BMP2K,CD2AP,EXOC2,TSC2,ANK3,DAB2,AAK1,PICALM,SNX9,MAPK1,SCRIB,LDLRAP1,SCYL2,STXBP5,MAP2K1,ARHGAP1,EEF2K,CD63,STAM,EPN2,KIF3A,PRKAA1,PARD3,BCR,MSN,DNM1,TBC1D5,GAB2,SDC4,UNC13D,HMOX1,RAB13,ADD1,PTPN1,PIP5K1C,MIB1,SERPINE1,USE1,NF2,TGM2,PTPN23,SNAP29,AXL,VPS18,BRAF,LYPLA1,DNAJC5,DGKQ,RAB7A,PTK2,APPL1,MAPK3,FGG,AP2M1,RA…	1.39284	0.34933	101	281
NEURON DIFFERENTIATION%GOBP%GO:0030182	NEURON DIFFERENTIATION%GOBP%GO:0030182	0.00230738	0.0726557	1	MAP4,MAP4K4,EIF4G1,STMN1,NUMBL,VIM,MINK1,GIT1,DBNL,NUMB,MAP1B,SRGAP2,TSC22D4,TRIOBP,ARHGAP35,TPRN,ANK3,BAIAP2,KDM2A,PICALM,JUN,GLI3,MAP1S,FARP1,TAOK1,EIF4ENIF1,SCRIB,LMTK2,ZEB2,APC,RB1,ABI2,IKBKB,SOX5,MEF2A,SCYL2,ADAM17,SLC4A7,HDAC6,STXBP5,MAP2K1,HOXC10,NIN,CRK,DAB2IP,ULK1,GIGYF2,IFT27,MAP1A,UBE4B,DOCK7,CUL4B,NFIA,RTN4,SHC1,KIF3A,SAMD4B,NTN1,GAS7,B4GAT1,NEO1,CAMSAP1,APBB2,FYN,MYCBP2,STRN,RPL24,SD…	1.35412	0.335047	130	404
CELLULAR RESPONSE TO EXTERNAL STIMULUS%GOBP%GO:0071496	CELLULAR RESPONSE TO EXTERNAL STIMULUS%GOBP%GO:0071496	0.00230923	0.0726557	1	EIF4G1,ATF2,MYBBP1A,RICTOR,BAG3,RRP8,JMY,FOSL1,ATXN3,ARHGAP35,TSC2,JUN,SIPA1,MAPK1,SESN2,PRKAG1,RRAGC,ULK1,WDR59,WIPI2,PRKAA1,RPTOR,TNRC6A,GABARAPL1,PIK3C2A,SOX9,TMEM87A,PRR5,MTOR,CRADD,PLIN3,AXL,DEPDC5,MAPK3,XPR1,GOT1,ATP1A1,FNIP1,HIGD1A,LDHA,ITGA6,TFRC,SIK2,MAP1LC3A,EIF2AK2,KAT5,NFE2L2,IREB2,RRAGA,MAPKAP1,SLC2A1,WDR45B,RALB,GABARAPL2,ZFYVE1,VPS41	1.52882	0.402088	56	142
RESPONSE TO METAL ION%GOBP%GO:0010038	RESPONSE TO METAL ION%GOBP%GO:0010038	0.00236052	0.0737273	1	GPHN,WNK1,BNIP3,ANK3,HNRNPA1,JUN,MAPK1,CPNE2,MEF2A,ITPR3,PRKAA1,DAXX,EP300,ANXA11,LOXL2,CPNE3,HMOX1,ADD1,CLIC4,PPP1CA,HTT,STK39,BRAF,PKD2,MAPK3,FGG,PLA2G4A,TTN,NFATC1,ALAD,ASS1,PDCD6,TFRC,SORD,ATP7A,SOD1,PPP3CA,GSK3A,NFE2L2,IREB2,XDH,SEC31A,SMPD1,GSS,IQGAP1,TUBA1A,CHUK,NPC1,MT1,ABCB6,SLC25A12,ACO1,FUS,NCSTN,ADCY7	1.54954	0.416206	55	113
CELLULAR RESPONSE TO CHEMICAL STRESS%GOBP%GO:0062197	CELLULAR RESPONSE TO CHEMICAL STRESS%GOBP%GO:0062197	0.00240964	0.074168	1	ATF2,YBX3,MAP2K4,WNK1,CFL1,AGAP3,BNIP3,FANCD2,SQSTM1,APEX1,DDX3X,JUN,MAPK1,EZH2,SESN2,HDAC6,CHCHD2,PEX14,PRKAA1,FOXO3,RPTOR,FYN,HMOX1,TNFAIP3,PRKRA,SETX,LCN2,RIPK1,MTOR,PLEKHA1,AXL,STK39,RAD52,PKD2,OXR1,GSR,MAPK3,PRKCD,SERPINB6,LRRC8C,RCSD1,PEX5,ANXA1,ARL6IP5,ATP7A,SIN3A,SOD1,RPS3,KEAP1,MGST1,MAP2K7,NFE2L2,ZFP36L1,RWDD1,PIK3CA,MAPK7,MSRA,RELA,RHOB,PDGFRA,HTRA2,STK25,CHUK,LRRC8D,CAT,AKR1B1,STAT6	1.51599	0.398048	67	145
REGULATION OF RAS PROTEIN SIGNAL TRANSDUCTION%GOBP%GO:0046578	REGULATION OF RAS PROTEIN SIGNAL TRANSDUCTION%GOBP%GO:0046578	0.00241281	0.074168	1	MAP4K4,SH3BP1,STMN1,GIT1,MYO9B,DENND4C,ARHGAP35,ARHGEF2,FOXM1,MAP2K1,CRK,DAB2IP,EPS8,ARHGAP17,ARHGEF18,KCTD10,EPS8L2,SH2B2,BCR,DENND4B,RABL3,SOS1,STK19,CAMK2D,AKAP13,KIF14,DLC1,ARHGDIB,RGL2,DENND1A,MADD,ARF6,MAPKAP1,CADM4,ITGB1	1.59541	0.440181	35	90
CELLULAR RESPONSE TO TUMOR NECROSIS FACTOR%GOBP%GO:0071356	CELLULAR RESPONSE TO TUMOR NECROSIS FACTOR%GOBP%GO:0071356	0.00242662	0.074168	1	TANK,ZFP36L2,YBX3,CFL1,TJP2,MAPK1,IKBKB,ZFP36,DAB2IP,FOXO3,TRAF3,TRADD,BRCA1,RIPK1,SMPD4,DHX9,MAPK3,ACTN4,NFKB1,RPS3,MAP3K7,NFE2L2,ZFP36L1,RRAGA,KRT8,RELA,COMMD7,CD40,CHUK,TNFRSF1A,TRAF3IP2,ACTR3,NFKBIA,LIMS1,ZC3H12A,AIM2,AKT1,TXNDC17	1.63602	0.47879	38	59
MTOR SIGNALING PATHWAY%PATHWAY INTERACTION DATABASE NCI-NATURE CURATED DATA%MTOR SIGNALING PATHWAY	MTOR SIGNALING PATHWAY%PATHWAY INTERACTION DATABASE NCI-NATURE CURATED DATA%MTOR SIGNALING PATHWAY	0.00245356	0.0744128	1	EIF4B,EIF4EBP1,RICTOR,RB1CC1,TSC2,MAPK1,IKBKB,POLDIP3,MAP2K1,EEF2,RRAGC,ULK1,CLIP1,EEF2K,RPTOR,RAF1,PRR5,MTOR,BRAF,CDK2,MAPK3,RPS6KA1,YWHAH,PRKCA,PDPK1,RRAGA,PLD1,MAPKAP1	1.64486	0.489537	28	53
RECEPTOR-MEDIATED ENDOCYTOSIS%GOBP%GO:0006898	RECEPTOR-MEDIATED ENDOCYTOSIS%GOBP%GO:0006898	0.00246941	0.0744128	1	ITSN1,GAK,PIKFYVE,DAB2,PICALM,SNX9,LDLRAP1,FCHSD2,SCYL2,CANX,ULK1,DNM1,AP2S1,FNBP1L,ITSN2,CD9,CD44,EPS15,CAV2,MICALL1,AP2M1,TFRC,AP2A2,SCARB2,NEDD4,ITGB1,FCHO2,RALB,SYNJ1,AP2B1	1.61906	0.457823	30	74
CELLULAR RESPONSE TO ENDOGENOUS STIMULUS%GOBP%GO:0071495	CELLULAR RESPONSE TO ENDOGENOUS STIMULUS%GOBP%GO:0071495	0.00250451	0.0749426	1	EIF4EBP1,BCAS3,SRA1,ZFP36L2,LPIN3,ATF2,LARP1,MAP3K1,VIM,DYNC1LI1,DYNC1LI2,LPIN2,GIT1,NR3C1,DENND4C,HNRNPK,TBC1D4,CTNNA1,SAFB,KMT2A,CFL1,PXN,TSC2,ZEB1,ARHGEF2,DAB2,PTPN12,JUN,MAPK1,LMTK2,APC,NCOA3,RB1,SOX5,EZH2,PLCG1,SLC4A7,SESN2,GAB1,MAP2K1,ZFP36,CRK,DAB2IP,SHCBP1,FAM83G,DNMT1,ITPR3,NFIA,EMD,SHC1,SORBS1,PRKAA1,DAXX,DLG1,WBP2,RPTOR,RAF1,SLC9A1,EP300,ARAP1,SH2B2,DCP1A,ZYX,GAS2L1,BRD8,BRCA1,JAK1,IRS…	1.32549	0.326751	151	455
SYNAPTIC VESICLE ENDOCYTOSIS%GOBP%GO:0048488	SYNAPTIC VESICLE ENDOCYTOSIS%GOBP%GO:0048488	0.00253421	0.0749945	1	ITSN1,DNM1L,PICALM,SCRIB,CANX,DNM1,AP2S1,ITSN2,AP2M1,BIN1,AP3M2,DENND1A,DIAPH1,ARF6,FCHO2,SYNJ1,AP2B1	1.73458	0.581224	17	28
MITOCHONDRIAL TRANSLATION%GOBP%GO:0032543	MITOCHONDRIAL TRANSLATION%GOBP%GO:0032543	0.0025413	0.0749945	-1	YARS2,MRPS33,MRPL12,MRPS15,DARS2,MRPL52,AURKAIP1,MRPL42,NDUFA7,FASTKD2,CHCHD1,TUFM,MRPL53,MRPL30,MRPL13,MRPL40,MRPL45,QRSL1,MRPL1,MRPL44,GADD45GIP1,MRPS34,MRPL18,MRPL11,MRPS18B,MRPL49,MRPL50,MRPS2,MRPS17,MRPL4,MRPL41,MRPL46,MRPL24,MRPS11,DAP3,MRPL16,MRPL3,MRPS23,MRPL19,RARS2,MTRF1L	-1.56929	-0.323348	41	98
MYOGENESIS%REACTOME DATABASE ID RELEASE 84%525793	MYOGENESIS%REACTOME DATABASE ID RELEASE 84%525793	0.00259315	0.0757902	1	CTNNA1,BNIP2,MEF2A,TCF3,SPAG9,NEO1,TCF12,MEF2D,MAPK12	1.77634	0.685999	9	15
POSITIVE REGULATION OF CELL GROWTH%GOBP%GO:0030307	POSITIVE REGULATION OF CELL GROWTH%GOBP%GO:0030307	0.00260445	0.0757902	1	EIF4G2,EIF4G1,RICTOR,DBNL,NR3C1,HNRNPK,MAP1B,TRIP10,CFL1,PICALM,DDX3X,NCOA3,ADAM17,FDPS,CRK,NTN1,RPTOR,SLC9A1,EP300,MMP14,PSMD10,ITSN2,YAP1,PLAA,PRR5,MTOR,PUM2,BMPR2,CYFIP1,CSNK2A1	1.57056	0.428483	30	98
REGULATION OF ACTIN FILAMENT DEPOLYMERIZATION%GOBP%GO:0030834	REGULATION OF ACTIN FILAMENT DEPOLYMERIZATION%GOBP%GO:0030834	0.0026214	0.0757902	1	FLII,SH3BP1,DBNL,CFL1,SPECC1L,LIMA1,SVIL,EPS8,ADD1,PDXP,CAPZA1,SWAP70,VILL,CAPZA2	1.72013	0.561039	14	32
NEGATIVE REGULATION OF ORGANELLE ORGANIZATION%GOBP%GO:0010639	NEGATIVE REGULATION OF ORGANELLE ORGANIZATION%GOBP%GO:0010639	0.0026623	0.0764562	1	MAP4,FLII,DNM1L,CLASP2,CHEK1,MAP3K1,STMN1,DBNL,TBC1D4,MAP1B,CLASP1,EML4,TPX2,CFL1,SPECC1L,BNIP3,LIMA1,LIMK2,ARHGEF2,CENPE,TAOK1,APC,SVIL,HDAC6,PHF23,ARHGEF7,EPS8,MAP1A,TJP1,ARHGEF18,NPM1,ARAP1,INPP5J,PSMD10,BAZ1B,GAS2L1,SMG6,SUB1,CAMSAP1,YAP1,TOP2A,ADD1,SSH3,MTOR,TMSB10,CAPZA1,KNTC1,DCP2,SWAP70,BAK1,RAD21,MYADM,NAV3,VILL,PRKCD,DLC1,ANKRD27,CAPZA2,FNIP1,HIGD1A,RAD1,KIF24,TFRC,MAD2L1BP	1.45493	0.37098	64	211
CELL MOTILITY%GOBP%GO:0048870	CELL MOTILITY%GOBP%GO:0048870	0.0027103	0.0768794	1	SH3BP1,CLASP2,SPDL1,AJUBA,ARHGAP5,LIMD1,JMY,MYO9B,CDC42BPB,CTNNA1,CEP85,CLASP1,SRGAP2,WNK1,CFL1,SPECC1L,ARHGAP35,CD2AP,PXN,LIMA1,PIKFYVE,ANLN,FMNL2,GLI3,SCRIB,ZEB2,APC,ABI2,PLCG1,ADAM17,GAB1,MAP2K1,ARHGEF7,KLC3,CRK,PCM1,DAB2IP,AIMP1,ULK1,EPS8,CD63,SETD2,RTN4,NTN1,NAV1,AMOTL1,FMNL3,PARD3,MMP14,BCR,LURAP1,DOCK5,NEO1,COL18A1,MSN,PEAK1,RHBDF1,RHOX5,IRS2,APBB2,FYN,TMEM201,GAB2,CD9,LOXL2,SDC4,CD44,ARPC…	1.34602	0.333675	153	388
PDGFR-BETA SIGNALING PATHWAY%PATHWAY INTERACTION DATABASE NCI-NATURE CURATED DATA%PDGFR-BETA SIGNALING PATHWAY	PDGFR-BETA SIGNALING PATHWAY%PATHWAY INTERACTION DATABASE NCI-NATURE CURATED DATA%PDGFR-BETA SIGNALING PATHWAY	0.00271297	0.0768794	1	USP6NL,KSR1,MAP2K4,ARHGAP35,BAIAP2,ARPC1B,JUN,SIPA1,MAPK1,PLCG1,GAB1,MAP2K1,CRK,EPS8,SHC1,RAF1,ARAP1,FYN,ARPC5,PTPN1,SOS1,BRAF,NCK1,MAPK3,PRKCD,DOCK4,PLA2G4A,ACTN4,YWHAH,ABI1,PRKCA,MAP2K7,EIF2AK2,PIK3CA,YES1,RHOA,RAB4A,IQGAP1,NCK2,ARPC2,YWHAE,NCKAP1,PAK1,ARHGDIA,PTPN11,STAT3,SRC	1.55775	0.424989	47	98
EGF SIGNALLING PATHWAY%SMPDB%SMP0063810	EGF SIGNALLING PATHWAY%SMPDB%SMP0063810	0.00278146	0.0775181	1	MAP3K1,MAP2K4,JUN,PLCG1,MAP2K1,SHC1,RAF1,JAK1,SOS1,MAPK3,PRKCA	1.77547	0.647553	11	19
RESPONSE TO TUMOR NECROSIS FACTOR%GOBP%GO:0034612	RESPONSE TO TUMOR NECROSIS FACTOR%GOBP%GO:0034612	0.00280615	0.0775181	1	TANK,ZFP36L2,YBX3,CFL1,TJP2,MAPK1,IKBKB,ZFP36,DAB2IP,FOXO3,TRAF3,TRADD,BRCA1,RIPK1,SMPD4,DHX9,MAPK3,ACTN4,CASP8,NFKB1,MAP4K3,RPS3,MAP2K7,MAP3K7,NFE2L2,ZFP36L1,RRAGA,SMPD1,KRT8,RELA,COMMD7,CD40,ADAM10,TUBA1A,CHUK,TNFRSF1A,TRAF3IP2,ACTR3,NFKBIA,LIMS1,ZC3H12A,AIM2,TRIM32,AKT1,GCH1,TXNDC17	1.6085	0.454837	46	74
NUCLEOTIDE-EXCISION REPAIR%GOBP%GO:0006289	NUCLEOTIDE-EXCISION REPAIR%GOBP%GO:0006289	0.00286697	0.0775181	-1	SLX4,SIRT1,HMGN1,USP7,XPC,GTF2H5,ERCC5,XPA,BRIP1,FAN1,BRCA2,ERCC2,UVSSA,ERCC6,DCLRE1A,POLD1,POLD3,RPA2,OGG1	-1.79837	-0.448054	19	39
RNA SPLICING, VIA TRANSESTERIFICATION REACTIONS WITH BULGED ADENOSINE AS NUCLEOPHILE%GOBP%GO:0000377	RNA SPLICING, VIA TRANSESTERIFICATION REACTIONS WITH BULGED ADENOSINE AS NUCLEOPHILE%GOBP%GO:0000377	0.00287356	0.0775181	-1	SRRM2,SRSF7,CDK13,PRPF40A,SRSF10,SRRM1,TRA2B,RBM10,SRSF2,TRA2A,YTHDC1,BUD13,DHX8,SRSF5,U2AF2,COIL,RNPC3,SNW1,LUC7L,CWC22,LUC7L2,DBR1,SFSWAP,CASC3,LUC7L3,RBM5,HNRNPM,SRSF6,RNPS1,RBMX2,SNRPD3,SRSF1,NCBP2,RBM22,BCAS2,PRPF38A,CACTIN,BUD31,SNRPA1,EFTUD2,SF1,PUF60,GCFC2	-1.96517	-0.372552	43	166
MRNA SPLICING, VIA SPLICEOSOME%GOBP%GO:0000398	MRNA SPLICING, VIA SPLICEOSOME%GOBP%GO:0000398	0.00287356	0.0775181	-1	SRRM2,SRSF7,CDK13,PRPF40A,SRSF10,SRRM1,TRA2B,RBM10,SRSF2,TRA2A,YTHDC1,BUD13,DHX8,SRSF5,U2AF2,COIL,RNPC3,SNW1,LUC7L,CWC22,LUC7L2,DBR1,SFSWAP,CASC3,LUC7L3,RBM5,HNRNPM,SRSF6,RNPS1,RBMX2,SNRPD3,SRSF1,NCBP2,RBM22,BCAS2,PRPF38A,CACTIN,BUD31,SNRPA1,EFTUD2,SF1,PUF60,GCFC2	-1.96517	-0.372552	43	166
RNA SPLICING, VIA TRANSESTERIFICATION REACTIONS%GOBP%GO:0000375	RNA SPLICING, VIA TRANSESTERIFICATION REACTIONS%GOBP%GO:0000375	0.00287356	0.0775181	-1	SRRM2,SRSF7,CDK13,PRPF40A,SRSF10,SRRM1,TRA2B,RBM10,SRSF2,TRA2A,YTHDC1,BUD13,DHX8,SRSF5,U2AF2,COIL,RNPC3,SNW1,LUC7L,CWC22,LUC7L2,DBR1,SFSWAP,CASC3,LUC7L3,RBM5,HNRNPM,SRSF6,RNPS1,RBMX2,SNRPD3,SRSF1,NCBP2,RBM22,BCAS2,PRPF38A,CACTIN,BUD31,SNRPA1,EFTUD2,SF1,PUF60,GCFC2	-1.96517	-0.372552	43	166
ESTABLISHMENT OR MAINTENANCE OF CELL POLARITY%GOBP%GO:0007163	ESTABLISHMENT OR MAINTENANCE OF CELL POLARITY%GOBP%GO:0007163	0.00287632	0.0775181	1	MAP4,SH3BP1,CLASP2,SPDL1,FRMD4A,MYO9B,MYO9A,MAP1B,CTNNA1,CLASP1,SIPA1L3,CFL1,ARHGAP35,NUMA1,TSC2,ANK3,DLG5,ARHGEF2,SIPA1,SCRIB,APC,RHOJ,CRK,DOCK7,DLG1,AMOTL1,PARD3,MSN,ARPC5,ARF4,HTT,LLGL2,MARK2,HSP90AB1,HDAC3,LLGL1,GPSM1,CORO7,SPAG5,KAT5,HSP90AA1,SDCCAG8,ARF6,DST,ITGB1,PDLIM1,RHOA,EXOC4,CEP290,ACTB,GOLPH3,DLG3,STK25,PARVA,SAPCD2,GPSM2,NCKAP1,PAFAH1B1,PAK1,ZW10,RHOU,NDC80,TRAF3IP2,PTK7,ACTR3	1.51976	0.404606	65	125
POSITIVE REGULATION OF SMOOTH MUSCLE CELL PROLIFERATION%GOBP%GO:0048661	POSITIVE REGULATION OF SMOOTH MUSCLE CELL PROLIFERATION%GOBP%GO:0048661	0.00289788	0.0775181	1	HDAC4,JUN,LDLRAP1,ORC1,DNMT1,SHC1,ABCC4,MEF2D,GNAI3,HMOX1,EREG,MTOR,TGM2,CAMK2D,PTK2,PRKCA,IRAK4,MAP3K7,PIK3CA,NAMPT,FRS2,DDX39B,DDR2,ADAMTS1,AKR1B1,PAK1	1.62821	0.479905	26	56
PRE-MRNA SPLICING%REACTOME%R-HSA-72163.4	PRE-MRNA SPLICING%REACTOME%R-HSA-72163.4	0.00289855	0.0775181	-1	SRRM2,SRSF7,PRPF40A,SRSF10,PRPF4B,POLR2A,SRRM1,NSRP1,TRA2B,RBM10,SRSF2,RBM39,CHERP,BUD13,DHX8,NKAP,PPIG,PNN,CWC22,HNRNPD,HNRNPU,CASC3,LUC7L3,HNRNPC,YBX1,RBM5,HNRNPM,SRSF6,RNPS1,RBMX2,SNRPD3,SRSF1,NCBP2,RBM22,CWC27,BCAS2,PRPF38A,CACTIN,SNRPA1,EFTUD2,SF1,PUF60,GCFC2	-1.77988	-0.336568	43	169
REGULATION OF ACTIN FILAMENT POLYMERIZATION%GOBP%GO:0030833	REGULATION OF ACTIN FILAMENT POLYMERIZATION%GOBP%GO:0030833	0.00292859	0.0778349	1	FLII,RICTOR,MAP3K1,DBNL,CFL1,BAIAP2,SNX9,SVIL,FCHSD2,CDC42EP1,EPS8,DLG1,CDC42EP4,ADD1,SSH3,VASP,MTOR,TMSB10,CAPZA1,MYADM,NCK1,VILL,PRKCD,BIN1,CAPZA2	1.61496	0.458502	25	72
REGULATION OF NEURON PROJECTION DEVELOPMENT%GOBP%GO:0010975	REGULATION OF NEURON PROJECTION DEVELOPMENT%GOBP%GO:0010975	0.00295587	0.078075	1	EIF4G2,MAP4K4,DNM1L,PDLIM5,NUMBL,VIM,DBNL,HNRNPK,NUMB,GAK,MAP1B,CFL1,ARHGAP35,TSC2,BAIAP2,DAB2,PICALM,ZEB2,ABI2,IKBKB,EZH2,ADAM17,MAP2K1,NIN,CRK,DAB2IP,ULK1,CLIP1,EEF2K,RTN4,NTN1,SIPA1L1,EP300,INPP5J,NEO1,RANBP1,DPYSL2,FYN,MYCBP2,NPTN,FBXW8,IFRD1,THOC2,UBE3A,CCDC88A,SETX,MTOR,PUM2,PLXNB2,BMPR2,MOB2,CYFIP1,TMEM106B,DIP2B,MARK2,BRAF,FLNA,PTK2,CAPRIN1,NCK1,SDC2,CYTH2,GOLGA4,ANKRD27,LGALS1,CAMK1,ITGA…	1.42643	0.361212	81	237
POSITIVE REGULATION OF PHOSPHORYLATION%GOBP%GO:0042327	POSITIVE REGULATION OF PHOSPHORYLATION%GOBP%GO:0042327	0.00305779	0.0802717	1	EIF4G1,ATF2,FXR1,RICTOR,MAP3K1,INCENP,TNKS1BP1,RB1CC1,MAP2K4,TNK2,TPX2,EIF4G3,LIMK2,SQSTM1,ARHGEF2,CENPE,DAB2,MAGED1,DDX3X,MAPK1,EZH2,ADAM17,HDAC6,FXR2,DAB2IP,DOCK7,CAMKK2,ARL2BP,CDCA8,DAXX,AXIN1,RPTOR,RAF1,BAD,EP300,PSMD10,MAP3K4,FYN,AKT2,NPTN,CD44,ITGB1BP1,SOX9,EREG,CCDC88A,PTPN1,PRR5,RIPK1,MTOR,MOB2,CAV2,BRAF,DGKQ,ACVR1,TAB2,HSP90AB1,OSBPL8,PTK2,PTGES3,MAPK3,KIF14,MOB1A,CAMK1,FNIP1,ITGA6,TFRC,…	1.41436	0.358154	82	237
REGULATION OF AUTOPHAGY%GOBP%GO:0010506	REGULATION OF AUTOPHAGY%GOBP%GO:0010506	0.00309853	0.080773	1	EIF4G2,DNM1L,EIF4G1,LARP1,BAG3,RB1CC1,WNK1,FOXK1,BNIP3,FOXK2,USP36,TSC2,TOM1,SQSTM1,TBC1D25,SESN2,HDAC6,PHF23,MAP2K1,RRAGC,ULK1,SNX30,SETD2,PIP4K2B,PRKAA1,FOXO3,UVRAG,RPTOR,MCL1,UFL1,SLC7A5,GNAI3,HMOX1,PIK3C2A,BCL2L11,TNFAIP3,HSPB8,MTDH,MTOR,HTT,OPTN,SNX7,KDM4A,DEPDC5,TMEM59,PTK2,MAPK3,PIP4K2C,UBQLN4,GPSM1,KEAP1,WAC,PLEKHF1,MAP3K7,KAT5,SEC22B,GSK3A,RRAGA,RALB,NAMPT,RAB3GAP2,ATG101,TPCN1,CTSA,ERCC…	1.45964	0.3772	75	174
REGULATION OF PHOSPHORYLATION%GOBP%GO:0042325	REGULATION OF PHOSPHORYLATION%GOBP%GO:0042325	0.00311464	0.080773	1	EIF4G1,ATF2,FXR1,RICTOR,MAP3K1,INCENP,TNKS1BP1,KSR1,RB1CC1,MAP2K4,CEP85,TNK2,TPX2,EIF4G3,TSC2,LIMK2,SQSTM1,ARHGEF2,CENPE,DAB2,ZZEF1,MAGED1,HSPA4,DDX3X,JUN,MAPK1,DBNDD2,APC,RB1,IKBKB,EZH2,ADAM17,SESN2,HDAC6,SPAG9,DNAJC3,FXR2,DAB2IP,EEF2K,DOCK7,CAMKK2,NPM1,ARL2BP,CDCA8,PRKAA1,DAXX,AXIN1,PARD3,RPTOR,RAF1,BAD,EP300,INPP5J,PSMD10,MAP3K4,IRS2,FYN,CTDSPL,AKT2,NPTN,CD44,PPP1R9B,ITGB1BP1,TNFAIP3,SOX9,EREG…	1.33937	0.332512	131	378
MRNA SPLICING%REACTOME DATABASE ID RELEASE 84%72172	MRNA SPLICING%REACTOME DATABASE ID RELEASE 84%72172	0.00316456	0.0815509	-1	SRRM2,SRSF7,PRPF40A,SRSF10,PRPF4B,POLR2A,SRRM1,NSRP1,TRA2B,RBM10,SRSF2,RBM39,CHERP,BUD13,DHX8,RNPC3,NKAP,PPIG,PNN,CWC22,HNRNPD,HNRNPU,ZCRB1,CASC3,LUC7L3,HNRNPC,YBX1,RBM5,HNRNPM,SRSF6,RNPS1,RBMX2,SNRPD3,SRSF1,NCBP2,RBM22,CWC27,BCAS2,PRPF38A,CACTIN,SNRPA1,EFTUD2,SF1,PUF60,GCFC2	-1.81681	-0.343062	45	176
ENDOCYTOSIS%GOBP%GO:0006897	ENDOCYTOSIS%GOBP%GO:0006897	0.00318275	0.0815509	1	ITSN1,SH3BP1,DNM1L,GAK,EPS15L1,PIKFYVE,DAB2,AAK1,PICALM,SNX9,MAPK1,SCRIB,LDLRAP1,RHOJ,FCHSD2,SCYL2,REPS1,CANX,ULK1,CLINT1,EPN2,BCR,DNM1,AP2S1,ANXA11,ANXA3,DPYSL2,MAPKAPK2,FNBP1L,ITSN2,CD9,MFGE8,CD44,UNC13D,PIK3C2A,ARFGAP3,UBE3A,SNX5,MIB1,HEATR5B,EPS15,RAB34,ARHGAP12,TGM2,AXL,CAV2,RAB7A,MICALL1,CSNK1G1,MAPK3,AP2M1,RAB11B,BIN1,TFRC,ANXA1,AP3M2,HIP1,DENND1A,AP2A2,DIAPH1,SCARB2,ARF6,NEDD4,ITGB1,FCHO2…	1.45465	0.372193	70	199
NEGATIVE REGULATION OF TRANSLATION%GOBP%GO:0017148	NEGATIVE REGULATION OF TRANSLATION%GOBP%GO:0017148	0.00321234	0.0818189	1	EIF4EBP1,ZFP36L2,DIS3L2,EIF4G1,PUM1,FXR1,LARP1,AJUBA,LIMD1,SERBP1,DDX3X,EIF4ENIF1,SCRIB,SESN2,ZFP36,FXR2,GIGYF2,XRN1,CNOT2,SAMD4B,DCP1A,SAMD4A,TNRC6A,AGO1,INPP5E,YTHDF2,MVK,PATL1,PAN3,DCP2,ILF3,PARN,UPF1,CAPRIN1,LSM14A	1.52376	0.408633	35	115
CELL DIVISION%GOBP%GO:0051301	CELL DIVISION%GOBP%GO:0051301	0.00329717	0.0833258	1	MAP4,ZFP36L2,INCENP,STMN1,NUMBL,NUMB,CLASP1,CFL1,EXOC2,ANK3,ARHGEF2,ANLN,SNX9,APC,RB1,SOX5,SPIRE2,EXOC1,DOCK7,CDCA8,EXOC5,DAXX,RTKN,SPAST,ANXA11,CEP55,GNL3,THOC2,EXOC7,GNAI3,TOP2A,CNTROB,YTHDF2	1.51218	0.402174	33	126
TRAIL SIGNALING PATHWAY%PATHWAY INTERACTION DATABASE NCI-NATURE CURATED DATA%TRAIL SIGNALING PATHWAY	TRAIL SIGNALING PATHWAY%PATHWAY INTERACTION DATABASE NCI-NATURE CURATED DATA%TRAIL SIGNALING PATHWAY	0.00331126	0.0833258	1	MAP3K1,MAP2K4,MAPK1,IKBKB,TRADD,RIPK1,TNFRSF10B,MAPK3,CASP8,PIK3CA,SMPD1	1.759	0.641545	11	19
NEGATIVE REGULATION OF ACTIN FILAMENT DEPOLYMERIZATION%GOBP%GO:0030835	NEGATIVE REGULATION OF ACTIN FILAMENT DEPOLYMERIZATION%GOBP%GO:0030835	0.00332992	0.0833258	1	FLII,DBNL,CFL1,SPECC1L,LIMA1,SVIL,EPS8,ADD1,CAPZA1,SWAP70,VILL,CAPZA2	1.74334	0.602173	12	24
SIGNALING BY EGFR%REACTOME%R-HSA-177929.3	SIGNALING BY EGFR%REACTOME%R-HSA-177929.3	0.00343119	0.0853607	1	PXN,EPS15L1,PTPN12,PLCG1,ADAM17,GAB1,ARHGEF7,STAM,SHC1,EREG,EPS15,SOS1	1.73212	0.583938	12	27
RNA SPLICING%GOBP%GO:0008380	RNA SPLICING%GOBP%GO:0008380	0.00348432	0.0861815	-1	NRDE2,SRRM2,SRSF7,CDK13,CDK12,PRPF40A,SRSF10,SRRM1,TRA2B,RBM10,SRSF2,TRA2A,YTHDC1,BUD13,DHX8,SRSF5,U2AF2,COIL,RNPC3,SNW1,LUC7L,CWC22,LUC7L2,CCAR2,DBR1,SFSWAP,TARDBP,CASC3,LUC7L3,RBM5,RTCB,HNRNPM,SRSF6,RNPS1,RBMX2,SNRPD3,SRSF1,NCBP2,RBM22,BCAS2,PRPF38A,CACTIN,BUD31,SNRPA1,EFTUD2,SF1,PUF60,GCFC2	-2.01941	-0.3797	48	185
FOCAL ADHESION%WIKIPATHWAYS_20230810%WP85%MUS MUSCULUS	FOCAL ADHESION%WIKIPATHWAYS_20230810%WP85%MUS MUSCULUS	0.00356603	0.0873622	1	ARHGAP5,TNK2,PXN,PPP1R12A,PELO,JUN,MAPK1,MAP2K1,CRK,SHC1,RAF1,BAD,ZYX,FYN,AKT2,PAK4,MAPK12,VASP,PIP5K1C,ACTN1,SOS1,CAV2,BRAF,FLNA,PTK2,VCL,ITGA6,DIAPH1,PDPK1,MAP2K3,PIK3CA,MAPK7,ITGB1,RHOA,DOCK1,ACTB,RHOB,PDGFRA,ITGB7,PIK3R4,PAK1,PDGFA,SRC,CCND3,COL3A1,BCAR1,PAK3,COL4A1,ITGA7,AKT1,COL1A1,ROCK1,MYL6,PARVB,GRB2,RAP1A,LAMC1,COL6A2,CAPN1,ERBB2,FARP2,TLN1,PIK3R2,RAC3,COL4A2,RAC1	1.52686	0.413727	66	104
POSITIVE REGULATION OF PROTEIN PHOSPHORYLATION%GOBP%GO:0001934	POSITIVE REGULATION OF PROTEIN PHOSPHORYLATION%GOBP%GO:0001934	0.00357289	0.0873622	1	EIF4G1,ATF2,FXR1,RICTOR,MAP3K1,INCENP,TNKS1BP1,RB1CC1,MAP2K4,TNK2,TPX2,EIF4G3,LIMK2,SQSTM1,ARHGEF2,CENPE,DAB2,MAGED1,DDX3X,MAPK1,EZH2,ADAM17,HDAC6,FXR2,DAB2IP,DOCK7,CAMKK2,ARL2BP,CDCA8,DAXX,AXIN1,RPTOR,RAF1,EP300,PSMD10,MAP3K4,FYN,AKT2,NPTN,CD44,ITGB1BP1,SOX9,EREG,CCDC88A,PTPN1,PRR5,RIPK1,MTOR,MOB2,CAV2,BRAF,DGKQ,ACVR1,TAB2,HSP90AB1,OSBPL8,PTK2,MAPK3,KIF14,MOB1A,CAMK1,FNIP1,TFRC,PRKCA,HDAC3,TMEM1…	1.4234	0.36144	79	224
PROTEIN PHOSPHORYLATION%GOBP%GO:0006468	PROTEIN PHOSPHORYLATION%GOBP%GO:0006468	0.0035956	0.087418	1	STK10,MAP4K4,CHEK1,MINK1,RPS6KA4,CDC42BPB,WNK1,MELK,LIMK2,PIKFYVE,AAK1,MAPK1,IKBKB,TLK2,DAB2IP,ULK1,SNRK,CAMKK2,NEK4,SIK3,MAST2,MAPKAPK2,FYN,PASK,ROS1,RIPK1,MTOR,WNK4,MAP4K1,SLK,STK39,MARK2,BRAF,CSNK2A1,ILF3,CAMK2D,CDK2,PTK2,PRKCD,PRKCA,SIK2,MAP4K3,EIF2AK2,MAP3K7,GSK3A,DYRK1A,PDK3	1.50325	0.397459	47	133
EGFR1 SIGNALING PATHWAY%WIKIPATHWAYS_20230810%WP572%MUS MUSCULUS	EGFR1 SIGNALING PATHWAY%WIKIPATHWAYS_20230810%WP572%MUS MUSCULUS	0.00363093	0.0877782	1	USP6NL,MAP3K1,GIT1,ASAP1,TNK2,WNK1,PXN,EPS15L1,MAP3K3,PTPN12,JUN,MTA2,MAPK1,PLCG1,REPS1,GAB1,MAP2K1,CRK,EPS8,SHC1,RAF1,DNM1,MAP3K4,JAK1,GAB2,TNIP1,ARF4,RIPK1,EPS15,HTT,SOS1,CAV2,PITPNA,SH3BGRL,MAP3K2,APPL1,NCK1,MAPK3,RPS6KA1,ABI1,PRKCA,HIP1,SIN3A,MAP2K7,MAP2K3,PIK3CA,PLD1,KRT8,MAPK7,ERRFI1,RALB,NCK2	1.50369	0.401096	52	123
CELLULAR RESPONSE TO TRANSFORMING GROWTH FACTOR BETA STIMULUS%GOBP%GO:0071560	CELLULAR RESPONSE TO TRANSFORMING GROWTH FACTOR BETA STIMULUS%GOBP%GO:0071560	0.00366382	0.0880757	1	ZFP36L2,MAP3K1,NR3C1,KMT2A,PXN,DAB2,JUN,SOX5,CRK,DNMT1,ARAP1,DCP1A,ZYX,FYN,SOX9,SERPINE1,CAV2,DLX1,ACVR1,PTK2,APPL1,FERMT2,SOX6,PDCD5,USP9X,MAP3K7,ZFP36L1,YES1,MAPK7,ITGB1	1.58196	0.443144	30	79
REGULATION OF EPITHELIAL TO MESENCHYMAL TRANSITION%GOBP%GO:0010717	REGULATION OF EPITHELIAL TO MESENCHYMAL TRANSITION%GOBP%GO:0010717	0.00378743	0.0905386	1	CLASP2,CLASP1,TSC2,DAB2,PHLDB1,EZH2,DAB2IP,LOXL2,ZNF703,MTOR,SPRED2,BCL9L,SPRED1,ACVR1,PTK2,FERMT2	1.63993	0.496236	16	48
MICROTUBULE CYTOSKELETON ORGANIZATION%GOBP%GO:0000226	MICROTUBULE CYTOSKELETON ORGANIZATION%GOBP%GO:0000226	0.00383296	0.0911181	1	MAP4,CLASP2,SLAIN2,SPDL1,INCENP,STMN1,DYNC1LI1,MAP7D1,DYNC1LI2,MAP1B,CLIP2,CLASP1,SRGAP2,EML4,BNIP2,TPX2,ATXN3,CFL1,NUMA1,ANK3,LIMK2,ARHGEF2,CENPE,PPP1R12A,MAP1S,TAOK1,APC,ESPL1,SPIRE2,NIN,EML3,PEX14,PCM1,DLGAP5,RBM14,CLIP1,NCKAP5L,MAP1A,DOCK7,NPM1,SETD2,SIK3,KIF3A,CDCA8,NAV1,DLG1,TACC1,AXIN1,PARD3,UVRAG,SPAST,RANBP1,GAS2L1,BRCA1,CAMSAP1,E2F4,SMC3,TACC2,NISCH,HAUS4,CNTROB,CCDC88A,WDR62,HTT,GAS8,S…	1.36462	0.34144	87	302
REGULATION OF DENDRITIC SPINE DEVELOPMENT%GOBP%GO:0060998	REGULATION OF DENDRITIC SPINE DEVELOPMENT%GOBP%GO:0060998	0.00392483	0.092232	1	ITSN1,EIF4G2,DNM1L,DBNL,NR3C1,HNRNPK,ASAP1,CFL1,TSC2,DLG5,BAIAP2,EEF2K	1.63857	0.501586	12	45
SYNAPTIC VESICLE RECYCLING%GOBP%GO:0036465	SYNAPTIC VESICLE RECYCLING%GOBP%GO:0036465	0.00394283	0.092232	1	ITSN1,DNM1L,GIT1,PICALM,SCRIB,CANX,DNM1,AP2S1,ITSN2,AP2M1,BIN1,AP3M2,DENND1A,DIAPH1,ARF6,FCHO2,SYNJ1,AP2B1	1.68739	0.542657	18	34
ESTABLISHMENT OF CELL POLARITY%GOBP%GO:0030010	ESTABLISHMENT OF CELL POLARITY%GOBP%GO:0030010	0.00397044	0.092232	1	MAP4,SH3BP1,CLASP2,SPDL1,FRMD4A,MYO9B,MYO9A,MAP1B,CLASP1,SIPA1L3,CFL1,NUMA1,TSC2,ARHGEF2,SIPA1,SCRIB,CRK,DOCK7,AMOTL1,PARD3,MSN,HTT,LLGL2,MARK2,HSP90AB1,HDAC3,LLGL1,GPSM1,CORO7,SPAG5,KAT5,HSP90AA1,SDCCAG8,ARF6,ITGB1,RHOA,EXOC4,GOLPH3,SAPCD2,GPSM2,PAFAH1B1,PAK1,ZW10,NDC80,TRAF3IP2,PTK7	1.56551	0.435533	46	84
ENDOSOMAL TRANSPORT%GOBP%GO:0016197	ENDOSOMAL TRANSPORT%GOBP%GO:0016197	0.00397199	0.092232	1	ITSN1,DNM1L,TBC1D10A,VPS26B,ERC1,DENND2A,SNX27,EPS15L1,TOM1,PIKFYVE,PICALM,SNX9,SCRIB,LMTK2,TBC1D10B,REPS1,UBXN6,SPAG9,ARHGAP1,SNX30,STAM,ZFYVE16,TBC1D5,ITSN2,RBSN,MVB12A,LRBA,RAB13,VPS26A,SNX5,TMEM87A,HEATR5B,EPS15,HTT,UBE2O,SNX7,PTPN23,RAB7A,MICALL1,RAB11B,ANKRD27,BLOC1S2,RCSD1,SNX2,AP1S1,DENND1A,YKT6	1.47843	0.387004	47	151
TOLL LIKE RECEPTOR 4 (TLR4) CASCADE%REACTOME%R-HSA-166016.2	TOLL LIKE RECEPTOR 4 (TLR4) CASCADE%REACTOME%R-HSA-166016.2	0.00398759	0.092232	1	TANK,ATF2,MAP3K1,MAP2K4,IRF3,JUN,MAPK1,IKBKB,MEF2A,MAP2K1,N4BP1,DNM1,TRAF3,MAPKAPK2,CUL1,RIPK1,TAB2,IRAK2,USP14,MAPK3,FGG,RPS6KA1,CASP8,NFKB1,IRAK4,DUSP4,MAP2K7,MAP3K7,TIRAP,MAP2K3,UBE2D3,MAPK7	1.58094	0.442104	32	80
KITRECEPTOR%IOB%KITRECEPTOR	KITRECEPTOR%IOB%KITRECEPTOR	0.00404377	0.0930284	1	EIF4EBP1,ATF2,JUN,MAPK1,PLCG1,CRK,GYS1,SHC1,RAF1,EP300,FYN,MTOR,SPRED2,SOS1,TNFRSF10B,SPRED1,RPS6KA1,SOCS6,PRKCA,PIK3CA,YES1,RELA,CBLB	1.62963	0.498848	23	45
MRNA PROCESSING%GOBP%GO:0006397	MRNA PROCESSING%GOBP%GO:0006397	0.00423729	0.0962993	-1	SRRM2,SRSF7,CDK13,PRPF40A,SRSF10,SCAF1,PHRF1,SRRM1,TRA2B,RBM10,SRSF2,TRA2A,YTHDC1,BUD13,DHX8,SRSF5,U2AF2,COIL,RNPC3,SNW1,LUC7L,CWC22,LUC7L2,DBR1,SFSWAP,SYMPK,CASC3,LUC7L3,RBM5,CPSF6,PAPOLG,HNRNPM,SRSF6,RNPS1,RBMX2,SNRPD3,SRSF1,NCBP2,RBM22,BCAS2,SON,PRPF38A,CACTIN,BUD31,SNRPA1,EFTUD2,SF1,PUF60,GCFC2	-1.75461	-0.321605	49	210
NEGATIVE REGULATION OF AUTOPHAGY%GOBP%GO:0010507	NEGATIVE REGULATION OF AUTOPHAGY%GOBP%GO:0010507	0.00424578	0.0962993	1	EIF4G2,EIF4G1,WNK1,FOXK1,FOXK2,USP36,TSC2,PHF23,RRAGC,RPTOR,MCL1,SLC7A5,HMOX1,TNFAIP3,MTOR,KDM4A,PTK2,UBQLN4,SEC22B,RRAGA,NAMPT,CTSA,ZKSCAN3,FEZ2,NPC1,STK38L,POLDIP2	1.63111	0.491885	27	49
INTEGRIN SIGNALLING PATHWAY%PANTHER PATHWAY%P00034	INTEGRIN SIGNALLING PATHWAY%PANTHER PATHWAY%P00034	0.00425346	0.0962993	1	MAP2K4,ASAP1,PXN,MAP3K3,ARPC1B,PTPN12,MAP2K1,CRK,SHC1,RAF1,MAP3K4,FYN,ARPC5,PIK3C2A,ARPC1A,VASP,ACTN1,SOS1,BRAF,FLNA,LIMS2,MAP3K2,PTK2,MAPK3,VCL,ACTN4,ITGA6,FLNB,MAP2K3,PIK3CA,ARF6,RRAS,ITGB1,RHOA,DOCK1,ARF1,ACTB,RHOB,ARPC2,PARVA,ITGB7	1.53641	0.421659	41	94
CIRCULATORY SYSTEM PROCESS%GOBP%GO:0003013	CIRCULATORY SYSTEM PROCESS%GOBP%GO:0003013	0.00430944	0.0970531	1	SMTN,DNM1L,PLCB3,NR3C1,WNK1,ARHGAP35,LNPEP,PPP1R13L,TJP2,SLC1A5,ZEB2,MAP2K1,ADM2,ARHGEF12,TJP1,SHC1,BCR,DOCK5,E2F4,FYN,YAP1,NISCH,ITGB1BP1,HMOX1,SNX5,RNPEP,MTOR,WNK4,BMPR2,DDAH1,STK39,CAMK2D,ANK2,PTK2,AKAP13,FERMT2,ADH5,FGG,ATP1A1,DOCK4,TTN,AKAP12,ABCB1B,SOD1,EXT2,GNA13,GSK3A,SCPEP1,MAP2K3,PIK3CA,SLC2A1,NAMPT,RHOA,GPD1L,GNAS,ECE1,PPCS	1.48564	0.39142	57	138
IL-3 SIGNALING PATHWAY%WIKIPATHWAYS_20230810%WP373%MUS MUSCULUS	IL-3 SIGNALING PATHWAY%WIKIPATHWAYS_20230810%WP373%MUS MUSCULUS	0.00443383	0.0986929	1	ATF2,CHEK1,PXN,RPS6KB2,MAPK1,GAB1,MAP2K1,CRK,SHC1,RAF1,BAD,DNM1,JAK1,MAPKAPK2,FYN,GAB2,BCL2L11,SOS1,PTK2,MAPK3,VCL,PRKCA,NFKB1,RXRA,GSK3A,PIK3CA,MAPK7,SLC2A1	1.60108	0.460645	28	65
BLOOD CIRCULATION%GOBP%GO:0008015	BLOOD CIRCULATION%GOBP%GO:0008015	0.00449631	0.0986929	1	SMTN,DNM1L,PLCB3,NR3C1,WNK1,ARHGAP35,LNPEP,PPP1R13L,TJP2,ZEB2,MAP2K1,ADM2,ARHGEF12,TJP1,SHC1,BCR,DOCK5,E2F4,NISCH,ITGB1BP1,HMOX1,SNX5,RNPEP,MTOR,WNK4,BMPR2,DDAH1,STK39,CAMK2D,ANK2,PTK2,FERMT2,ADH5,FGG,ATP1A1,DOCK4,TTN,AKAP12,SOD1,EXT2,GNA13,GSK3A,SCPEP1,MAP2K3,PIK3CA,NAMPT,RHOA,GPD1L,GNAS,ECE1	1.48857	0.397974	50	120
TOLL-LIKE RECEPTOR CASCADES%REACTOME%R-HSA-168898.7	TOLL-LIKE RECEPTOR CASCADES%REACTOME%R-HSA-168898.7	0.0044966	0.0986929	1	TANK,ATF2,MAP3K1,MAP2K4,IRF3,JUN,MAPK1,IKBKB,MEF2A,MAP2K1,N4BP1,DNM1,TRAF3,MAPKAPK2,CUL1,RBSN,RIPK1,TAB2,IRAK2,USP14,MAPK3,FGG,RPS6KA1,CASP8,NFKB1,IRAK4,DUSP4,MAP2K7,MAP3K7,APOB,TIRAP,MAP2K3,UBE2D3,MAPK7	1.5393	0.424698	34	90
SIGNALING EVENTS MEDIATED BY FOCAL ADHESION KINASE%PATHWAY INTERACTION DATABASE NCI-NATURE CURATED DATA%SIGNALING EVENTS MEDIATED BY FOCAL ADHESION KINASE	SIGNALING EVENTS MEDIATED BY FOCAL ADHESION KINASE%PATHWAY INTERACTION DATABASE NCI-NATURE CURATED DATA%SIGNALING EVENTS MEDIATED BY FOCAL ADHESION KINASE	0.00449757	0.0986929	1	MAP2K4,ASAP1,ARHGAP35,PXN,JUN,MAPK1,PLCG1,PTPN21,MAP2K1,ARHGEF7,CRK,RAF1,FYN,ACTN1,SOS1,BRAF,PTK2,NCK1,VCL,PIK3CA,YES1,RRAS,ITGB1,RHOA,DOCK1,NCK2	1.61733	0.489396	26	48
CXCR4-MEDIATED SIGNALING EVENTS%PATHWAY INTERACTION DATABASE NCI-NATURE CURATED DATA%CXCR4-MEDIATED SIGNALING EVENTS	CXCR4-MEDIATED SIGNALING EVENTS%PATHWAY INTERACTION DATABASE NCI-NATURE CURATED DATA%CXCR4-MEDIATED SIGNALING EVENTS	0.00449757	0.0986929	1	PLCB3,RICTOR,CFL1,PXN,CRK,BAD,DNM1,FYN,GNAI3,GNB1,MTOR,PTK2,GNA13,GRK6,PDPK1,PIK3CA,YES1,MAPKAP1,RALB,RHOA,VPS4B,RHOB,PAK1,PTPN11,STAT3,SRC,ITCH	1.62311	0.491146	27	48
POSITIVE REGULATION OF PHOSPHATE METABOLIC PROCESS%GOBP%GO:0045937	POSITIVE REGULATION OF PHOSPHATE METABOLIC PROCESS%GOBP%GO:0045937	0.00455696	0.0989809	1	EIF4G1,ATF2,FXR1,RICTOR,MAP3K1,INCENP,TNKS1BP1,RB1CC1,MAP2K4,TNK2,TPX2,EIF4G3,LIMK2,SQSTM1,ARHGEF2,CENPE,DAB2,MAGED1,DDX3X,MAPK1,EZH2,ADAM17,HDAC6,MAP2K1,FXR2,DAB2IP,DOCK7,CAMKK2,PPP2R5A,ARL2BP,CDCA8,DAXX,AXIN1,RPTOR,RAF1,BAD,EP300,PSMD10,MAP3K4,FYN,AKT2,NPTN,CD44,ITGB1BP1,SOX9,EREG,CCDC88A,PTPN1,PRR5,RIPK1,MTOR,MOB2,CAV2,FABP3,BRAF,DGKQ,ACVR1,TAB2,HSP90AB1,OSBPL8,PTK2,PTGES3,MAPK3,PRKCD,KIF14,DL…	1.36711	0.344015	93	265
POSITIVE REGULATION OF PHOSPHORUS METABOLIC PROCESS%GOBP%GO:0010562	POSITIVE REGULATION OF PHOSPHORUS METABOLIC PROCESS%GOBP%GO:0010562	0.00455696	0.0989809	1	EIF4G1,ATF2,FXR1,RICTOR,MAP3K1,INCENP,TNKS1BP1,RB1CC1,MAP2K4,TNK2,TPX2,EIF4G3,LIMK2,SQSTM1,ARHGEF2,CENPE,DAB2,MAGED1,DDX3X,MAPK1,EZH2,ADAM17,HDAC6,MAP2K1,FXR2,DAB2IP,DOCK7,CAMKK2,PPP2R5A,ARL2BP,CDCA8,DAXX,AXIN1,RPTOR,RAF1,BAD,EP300,PSMD10,MAP3K4,FYN,AKT2,NPTN,CD44,ITGB1BP1,SOX9,EREG,CCDC88A,PTPN1,PRR5,RIPK1,MTOR,MOB2,CAV2,FABP3,BRAF,DGKQ,ACVR1,TAB2,HSP90AB1,OSBPL8,PTK2,PTGES3,MAPK3,PRKCD,KIF14,DL…	1.36711	0.344015	93	265
NEGATIVE REGULATION OF AMIDE METABOLIC PROCESS%GOBP%GO:0034249	NEGATIVE REGULATION OF AMIDE METABOLIC PROCESS%GOBP%GO:0034249	0.0045808	0.0989962	1	EIF4EBP1,ZFP36L2,DIS3L2,EIF4G1,PUM1,FXR1,LARP1,AJUBA,LIMD1,SERBP1,DDX3X,EIF4ENIF1,SCRIB,SESN2,ZFP36,FXR2,GIGYF2,XRN1,RTN4,CNOT2,SAMD4B,DCP1A,SAMD4A,TNRC6A,AGO1,INPP5E,YTHDF2,MVK,PATL1,PAN3,DCP2,ILF3,PARN,UPF1,CAPRIN1,LSM14A,BIN1,PRKCA,RPS3,PDE12,EIF2AK2,PCIF1,ZFP36L1,IREB2	1.48824	0.396214	44	125
CELLULAR RESPONSE TO OXYGEN-CONTAINING COMPOUND%GOBP%GO:1901701	CELLULAR RESPONSE TO OXYGEN-CONTAINING COMPOUND%GOBP%GO:1901701	0.00460645	0.0990502	1	EIF4EBP1,LPIN3,RAB11FIP5,LARP1,VIM,LPIN2,GIT1,NR3C1,DENND4C,HNRNPK,TBC1D4,CTNNA1,MAP2K4,IRF3,WNK1,CFL1,AGAP3,BNIP3,PXN,TSC2,ZEB1,SQSTM1,ARHGEF2,APEX1,HNRNPA1,JUN,SIPA1,MAPK1,CPNE2,APC,NCOA3,RB1,EZH2,MEF2A,SESN2,HDAC6,MAP2K1,ZFP36,CRK,PEX14,DAB2IP,DNMT1,ITPR3,SHC1,SORBS1,PRKAA1,RPTOR,RAF1,SLC9A1,EP300,SH2B2,BCR,RANBP1,MSN,RDH11,BRCA1,JAK1,IRS2,RECQL5,FYN,AKT2,YAP1,NFKBIL1,CPNE3,GNAI3,PLAA,RAB13,TN…	1.30322	0.321322	149	452
B CELL ACTIVATION INVOLVED IN IMMUNE RESPONSE%GOBP%GO:0002312	B CELL ACTIVATION INVOLVED IN IMMUNE RESPONSE%GOBP%GO:0002312	0.00481001	0.102562	-1	MSH6,HSPD1,MLH1,ADA,BCL6,EXO1,PHF14,ATAD5,NOTCH2,RNF168	-1.75792	-0.47332	10	29
REGULATION OF STRESS-ACTIVATED MAPK CASCADE%GOBP%GO:0032872	REGULATION OF STRESS-ACTIVATED MAPK CASCADE%GOBP%GO:0032872	0.00481769	0.102562	1	MAP4K4,SASH1,MAP3K1,MINK1,RB1CC1,MAP2K4,MAP3K3,FOXM1,DAB2,TAOK1,MAPK1,MAP2K1,CRK,DAB2IP,DLG1,AXIN1,MAP3K4,NAIP2,LTBR,RIPK1,PRMT1,STK39,SH3RF1,MAPK3,HDAC3,ARL6IP5,MDFIC,MAP2K7,EIF2AK2,MAP3K7,TIRAP,TAOK3,XDH,COPS5,PHLPP1,DNAJA1	1.54129	0.424711	36	91
MAPK SIGNALING PATHWAY%WIKIPATHWAYS_20230810%WP493%MUS MUSCULUS	MAPK SIGNALING PATHWAY%WIKIPATHWAYS_20230810%WP493%MUS MUSCULUS	0.00491965	0.104214	1	MAP4K4,ATF2,MAP3K1,STMN1,MINK1,MAP2K4,JUN,TAOK1,MAPK1,IKBKB,MAP2K1,CRK,DAXX,RAF1,MAP3K4,MAPKAPK2,AKT2,MAPK12,MAP4K1,BRAF,FLNA,TAB2,MAPK3,PRKCD,CASP8,NFKB1,MAP4K3,PPP3CA,DUSP4,MAP2K7,MAP3K7,PPP3R1,MAPK7,CDC25B	1.52927	0.42037	34	93
RRNA METABOLIC PROCESS%GOBP%GO:0016072	RRNA METABOLIC PROCESS%GOBP%GO:0016072	0.00501253	0.104215	-1	TCOF1,WDR12,FTSJ3,DKC1,NOL8,RPL14,RRS1,FCF1,RIOK3,ZCCHC7,LYAR,POP4,SPIN1,SBDS,RRP9,POP5,UBTF,EXOSC8,NPM3,RPL7A,UTP23,RPS17,NOP10,DDX27,GTF2H5,MRTO4,EXOSC5,PWP2,KRI1,SLFN9,SRFBP1,DIMT1,ESF1,RPS7,DDX54,RBM34,MPHOSPH6,RPL26,NSA2,RPS8,DDX49,ZNHIT6,ERCC2,MAK16,WDR46,BYSL,ERCC6,UTP15,DDX47,RRP7A	-1.44946	-0.276268	50	159
TSH%NETPATH%TSH	TSH%NETPATH%TSH	0.00501423	0.104215	1	SCRIB,IKBKB,CANX,RAF1,GNAI3,MAPK3,ATP1A1,GNA13,MAP2K3	1.71625	0.65321	9	16
ATP BIOSYNTHETIC PROCESS%GOBP%GO:0006754	ATP BIOSYNTHETIC PROCESS%GOBP%GO:0006754	0.00501882	0.104215	-1	ALDOA,NDUFB10,NDUFA7,NDUFB9,NDUFS6,NDUFS7,NDUFS8,STOML2,NDUFA2,NDUFB4,NDUFV2,MTATP8,NDUFS4,NDUFV1,SDHA,SDHB,NDUFS1,NDUFS2	-1.66433	-0.399178	18	45
BCR SIGNALING PATHWAY%SMPDB%SMP0120964	BCR SIGNALING PATHWAY%SMPDB%SMP0120964	0.00504982	0.104215	1	MAP3K1,JUN,PLCG1,MAP2K1,SHC1,RAF1,NFAT5,MAPK3,PPP3CA	1.71346	0.661714	9	15
CELL MORPHOGENESIS INVOLVED IN NEURON DIFFERENTIATION%GOBP%GO:0048667	CELL MORPHOGENESIS INVOLVED IN NEURON DIFFERENTIATION%GOBP%GO:0048667	0.00510151	0.104215	1	STMN1,NUMBL,MINK1,NUMB,MAP1B,TRIOBP,ARHGAP35,TPRN,ANK3,PICALM,GLI3,MAP1S,FARP1,SCRIB,LMTK2,ZEB2,APC,RB1,MEF2A,ADAM17,HDAC6,STXBP5,NIN,ULK1,MAP1A,DOCK7,NTN1,B4GAT1,NEO1,APBB2,FYN,MYCBP2,RPL24,VASP,PIP5K1C,PLXNB2,CYFIP1,TMEM106B,PITPNA,HSP90AB1,PTK2,SDC2,VCL,ABI1,PRKCA,LLGL1,ATP7A,SOD1,WDR47,PPP3CA,UNC5B,PLXNA1,USP9X,TBCD,HSP90AA1,SLC25A46,EMB,DST,ITGB1	1.44985	0.377727	59	158
T CELL RECEPTOR SIGNALING PATHWAY%SMPDB%SMP0120959	T CELL RECEPTOR SIGNALING PATHWAY%SMPDB%SMP0120959	0.00510471	0.104215	1	MAP3K1,JUN,PLCG1,MAP2K1,SHC1,RAF1,FYN,NFAT5,MAPK3,PPP3CA,MAP2K7	1.70701	0.614005	11	20
CELL ADHESION%GOBP%GO:0007155	CELL ADHESION%GOBP%GO:0007155	0.00514139	0.104215	1	CFDP1,STK10,AJUBA,CTNNA1,SPECC1L,CD2AP,FBLIM1,PXN,TJP2,SCRIB,ERF,APC,ADAM17,CD63,TJP1,RTN4,SHC1,SORBS1,NTN1,DLG1,PARD3,BCR,ZYX,NEO1,MSN,PEAK1,KIFC3,CD9,NPTN,FNDC3A,CD44,ITGB1BP1,BCL2L11,SOX9,TNIP1,PIP5K1C,RIC8A,ACTN1,IL1RAP,PLXNB2,AXL,BRAF,ACVR1,LIMS2,MCAM,FERMT2,MPDZ,FGG,KIF14,DLC1,LGALS1,VCL,ITGA6,PKP4,EFR3A,ZFP36L1,GPNMB,PDPK1,EMB,CADM4,ITGB1,PBXIP1,RHOA,NEXN,STXBP3,LRP5,GNAS,GOLPH3,DLG3,RHOB,…	1.42778	0.36656	76	188
NEGATIVE REGULATION OF MRNA METABOLIC PROCESS%GOBP%GO:1903312	NEGATIVE REGULATION OF MRNA METABOLIC PROCESS%GOBP%GO:1903312	0.00514328	0.104215	-1	NRDE2,SRSF7,SRSF10,RBM10,THRAP3,U2AF2,IGF2BP1,HNRNPD,HNRNPU,SRSF4,SFSWAP,TARDBP,YBX1,ZC3H14,SRSF6,RNPS1,SRSF1,HNRNPA0,C1QBP,DHX34	-1.57648	-0.357162	20	58
ENDOTHELINS%PATHWAY INTERACTION DATABASE NCI-NATURE CURATED DATA%ENDOTHELINS	ENDOTHELINS%PATHWAY INTERACTION DATABASE NCI-NATURE CURATED DATA%ENDOTHELINS	0.00519995	0.104215	1	PLCB3,JUN,MAPK1,MAP2K1,CRK,RAF1,SLC9A1,GNAI3,ADCY9,MAPK3,PRKCD,PLA2G4A,PRKCA	1.66178	0.537776	13	33
PROTEIN-PROTEIN INTERACTIONS AT SYNAPSES%REACTOME%R-HSA-6794362.4	PROTEIN-PROTEIN INTERACTIONS AT SYNAPSES%REACTOME%R-HSA-6794362.4	0.00522057	0.104215	1	PDLIM5,DBNL,EPB41L2,DLG1,SIPA1L1,PPFIBP1,EPB41	1.72588	0.615376	7	21
FC-EPSILON RECEPTOR I SIGNALING IN MAST CELLS%PATHWAY INTERACTION DATABASE NCI-NATURE CURATED DATA%FC-EPSILON RECEPTOR I SIGNALING IN MAST CELLS	FC-EPSILON RECEPTOR I SIGNALING IN MAST CELLS%PATHWAY INTERACTION DATABASE NCI-NATURE CURATED DATA%FC-EPSILON RECEPTOR I SIGNALING IN MAST CELLS	0.0052356	0.104215	1	MAP3K1,MAP2K4,PXN,JUN,MAPK1,IKBKB,PLCG1,MAP2K1,SHC1,RAF1,FYN,GAB2,SOS1,PTK2,MAPK3,PLA2G4A,NFKB1,MAP2K7,PIK3CA,RELA,CBLB	1.65616	0.521289	21	38
CELL PROJECTION MORPHOGENESIS%GOBP%GO:0048858	CELL PROJECTION MORPHOGENESIS%GOBP%GO:0048858	0.00524152	0.104215	1	MAP4K4,STMN1,NUMBL,MINK1,DBNL,MYO9B,NUMB,MAP1B,NES,SRGAP2,TSC22D4,ARHGAP35,ANK3,PICALM,GLI3,MAP1S,FARP1,LMTK2,ZEB2,APC,MEF2A,ADAM17,HDAC6,STXBP5,MAP2K1,NIN,DAB2IP,ULK1,MAP1A,DOCK7,NTN1,GAS7,B4GAT1,NEO1,APBB2,FYN,MYCBP2,RPL24,VASP,PIP5K1C,ANO1,PLXNB2,CYFIP1,TMEM106B,PITPNA,HSP90AB1,PTK2,SDC2,ANKRD27,DICER1,VCL,ABI1,PRKCA,SNX2,LLGL1,ATP7A,WDR47,PPP3CA,UNC5B,PLXNA1,USP9X,HSP90AA1,KIF20B,SLC25A46,TAO…	1.41351	0.362386	68	193
REGULATION OF RHOA ACTIVITY%PATHWAY INTERACTION DATABASE NCI-NATURE CURATED DATA%REGULATION OF RHOA ACTIVITY	REGULATION OF RHOA ACTIVITY%PATHWAY INTERACTION DATABASE NCI-NATURE CURATED DATA%REGULATION OF RHOA ACTIVITY	0.0052423	0.104215	1	ARHGAP5,MYO9B,ARHGAP35,ARHGEF2,FARP1,ARHGEF17,ARHGEF12,ARHGEF18,DEF6,ARAP1,BCR,AKAP13,DLC1,ARHGDIB	1.71002	0.581626	14	26
PROCESSING OF CAPPED INTRON-CONTAINING PRE-MRNA%REACTOME%R-HSA-72203.4	PROCESSING OF CAPPED INTRON-CONTAINING PRE-MRNA%REACTOME%R-HSA-72203.4	0.00526316	0.104215	-1	SRRM2,SRSF7,PRPF40A,SRSF10,PRPF4B,POLR2A,SRRM1,NSRP1,NUP133,TRA2B,RBM10,SRSF2,RBM39,CHERP,BUD13,DHX8,FIP1L1,RNPC3,NKAP,TPR,PPIG,PNN,CWC22,HNRNPD,HNRNPU,SYMPK,ZCRB1,CASC3,NUP88,LUC7L3,HNRNPC,YBX1,RBM5,HNRNPM,SRSF6,RNPS1,RBMX2,SNRPD3,SRSF1,NCBP2,RBM22,CWC27,BCAS2,PRPF38A,CACTIN,NUP35,NXF1,EIF4E,SNRPA1,EFTUD2,NUP155,SF1,PUF60,GCFC2	-1.66797	-0.30311	54	230
NEGATIVE REGULATION OF PROTEIN LOCALIZATION TO PLASMA MEMBRANE%GOBP%GO:1903077	NEGATIVE REGULATION OF PROTEIN LOCALIZATION TO PLASMA MEMBRANE%GOBP%GO:1903077	0.00529801	0.104215	1	HECTD1,NUMB,WNK1,DAB2,PICALM,PPP2R5A,WNK4,LYPLA1,TMEM59,AP2M1	1.72257	0.628256	10	19
ENZYME-LINKED RECEPTOR PROTEIN SIGNALING PATHWAY%GOBP%GO:0007167	ENZYME-LINKED RECEPTOR PROTEIN SIGNALING PATHWAY%GOBP%GO:0007167	0.00530937	0.104215	1	EIF4EBP1,CLASP2,ATF2,MAP3K1,STMN1,VIM,GIT1,TRPS1,PXN,TSC2,LNPEP,JUN,MAPK1,LMTK2,APC,PLCG1,GAB1,MAP2K1,CRK,DAB2IP,SHCBP1,RBM14,FAM83G,GIGYF2,NFIA,SHC1,SKI,SORBS1,SIPA1L1,RAF1,ARAP1,SH2B2,DCP1A,BCR,ZYX,SUB1,JAK1,IRS2,MAPKAPK2,FYN,AKT2,ROS1,CPNE3,GIGYF1,SOX9,EREG,PTPN1,SETX,FOXO4,ARF4,PLEKHA1,BMPR2,SOS1,AXL,CAV2,BRAF,ACVR1,PTK2,APPL1,NCK1,FERMT2,NUP93,MAPK3	1.39498	0.354129	63	226
RHOG GTPASE CYCLE%REACTOME%R-HSA-9013408.1	RHOG GTPASE CYCLE%REACTOME%R-HSA-9013408.1	0.00537446	0.104257	1	ITSN1,LBR,ARHGAP39,PLEKHG3,ARHGAP21,ARHGAP5,ARHGAP35,VAPB,ARHGAP1,CDC42EP1,EMD,DOCK5,PAK4,ARFGAP3,CYFIP1,MCAM,DOCK4,TFRC,ARHGDIB,YKT6,PLD1,DIAPH3,ITGB1,DOCK1,VANGL1,EPHA2,ANKLE2	1.60666	0.47817	27	53
APOPTOTIC EXECUTION PHASE%REACTOME DATABASE ID RELEASE 84%75153	APOPTOTIC EXECUTION PHASE%REACTOME DATABASE ID RELEASE 84%75153	0.00539117	0.104257	1	DNM1L,VIM,DBNL,ACIN1,TJP2,APC,CLSPN,TJP1,ADD1,PRKCD,FNTA,CASP8,DFFB,SPTAN1	1.66577	0.549914	14	30
POST-TRANSCRIPTIONAL GENE SILENCING%GOBP%GO:0016441	POST-TRANSCRIPTIONAL GENE SILENCING%GOBP%GO:0016441	0.00539117	0.104257	1	EIF4G1,PUM1,AJUBA,LIMD1,EIF4ENIF1,ZFP36,GIGYF2,ZSWIM8,TNRC6A,AGO1,XPO5,DHX9,DICER1	1.66559	0.549854	13	30
RESPONSE TO TRANSFORMING GROWTH FACTOR BETA%GOBP%GO:0071559	RESPONSE TO TRANSFORMING GROWTH FACTOR BETA%GOBP%GO:0071559	0.00540899	0.104257	1	ZFP36L2,MAP3K1,NR3C1,KMT2A,PXN,DAB2,JUN,SOX5,CRK,DNMT1,ARAP1,DCP1A,ZYX,FYN,SOX9,SERPINE1,CAV2,DLX1,ACVR1,PTK2,APPL1,FERMT2,SOX6,PDCD5,ZFHX3,USP9X,MAP3K7,ZFP36L1,YES1,MAPK7,ITGB1	1.53549	0.427757	31	83
DEVELOPMENTAL CELL GROWTH%GOBP%GO:0048588	DEVELOPMENTAL CELL GROWTH%GOBP%GO:0048588	0.00554311	0.104976	1	PDLIM5,MAP1B,MAP2K4,TSC22D4,ZEB2,HDAC6,NIN,ULK1,KMT2D,SOX9,CYFIP1,CAMK2D,HSP90AB1,AKAP13,FUBP1,VCL,RARG,PLXNA1,USP9X,HSP90AA1,ITGB1,IQGAP1	1.60242	0.483232	22	49
INSULIN IGF PATHWAY-MITOGEN ACTIVATED PROTEIN KINASE KINASE MAP KINASE CASCADE%PANTHER PATHWAY%P00032	INSULIN IGF PATHWAY-MITOGEN ACTIVATED PROTEIN KINASE KINASE MAP KINASE CASCADE%PANTHER PATHWAY%P00032	0.00555631	0.104976	1	RPS6KA4,RPS6KB2,MAPK1,MAP2K1,RAF1,IRS2,SOS1,MAPK3,RPS6KA1	1.71267	0.651846	9	16
POSITIVE REGULATION OF RELEASE OF CYTOCHROME C FROM MITOCHONDRIA%GOBP%GO:0090200	POSITIVE REGULATION OF RELEASE OF CYTOCHROME C FROM MITOCHONDRIA%GOBP%GO:0090200	0.00555631	0.104976	1	DNM1L,MFF,BNIP3,BAD,BBC3,BCL2L11,BAK1,PDCD5	1.71191	0.651559	8	16
APOPTOSIS%WIKIPATHWAYS_20230810%WP1254%MUS MUSCULUS	APOPTOSIS%WIKIPATHWAYS_20230810%WP1254%MUS MUSCULUS	0.00556279	0.104976	1	MAP3K1,HELLS,MAP2K4,IRF3,JUN,IKBKB,BAD,MCL1,TRAF3,TRADD,BCL2L11,RIPK1,CRADD,TNFRSF10B,CASP8,NFKB1,DFFB	1.59566	0.482841	17	48
SOMATIC RECOMBINATION OF IMMUNOGLOBULIN GENES INVOLVED IN IMMUNE RESPONSE%GOBP%GO:0002204	SOMATIC RECOMBINATION OF IMMUNOGLOBULIN GENES INVOLVED IN IMMUNE RESPONSE%GOBP%GO:0002204	0.00563607	0.104976	-1	MSH6,HSPD1,MLH1,BCL6,EXO1,ATAD5,RNF168,NFKBIZ	-1.85637	-0.571168	8	18
ISOTYPE SWITCHING%GOBP%GO:0045190	ISOTYPE SWITCHING%GOBP%GO:0045190	0.00563607	0.104976	-1	MSH6,HSPD1,MLH1,BCL6,EXO1,ATAD5,RNF168,NFKBIZ	-1.85637	-0.571168	8	18
SOMATIC DIVERSIFICATION OF IMMUNOGLOBULINS INVOLVED IN IMMUNE RESPONSE%GOBP%GO:0002208	SOMATIC DIVERSIFICATION OF IMMUNOGLOBULINS INVOLVED IN IMMUNE RESPONSE%GOBP%GO:0002208	0.00563607	0.104976	-1	MSH6,HSPD1,MLH1,BCL6,EXO1,ATAD5,RNF168,NFKBIZ	-1.85637	-0.571168	8	18
REGULATION OF NEUROGENESIS%GOBP%GO:0050767	REGULATION OF NEUROGENESIS%GOBP%GO:0050767	0.00565495	0.104976	1	EIF4G2,DNM1L,FXR1,NUMBL,VIM,DBNL,NUMB,HLTF,MAP1B,CTNNA1,TSC2,BAIAP2,ARHGEF2,PICALM,GLI3,ZEB2,RB1,EZH2,MAP2K1,NIN,PCM1,ULK1,EEF2K,DOCK7,RTN4,SKI,NTN1,EP300,UFL1,SLC7A5,NPTN,FBXW8,IFRD1,YAP1,YTHDF2,MTOR,WDR62,NF2,PLXNB2,TGM2,BMPR2,KDM4A,CYFIP1,DIP2B,BRAF,DLX1,PTK2,CAPRIN1,GOLGA4,ANKRD27,BIN1,DICER1,YWHAH,IL6ST,PPP3CA,PLXNA1,KIFAP3,RUFY3	1.41519	0.362578	58	196
CELL GROWTH%GOBP%GO:0016049	CELL GROWTH%GOBP%GO:0016049	0.00566706	0.104976	1	PDLIM5,MAP1B,MAP2K4,TSC22D4,ZEB2,HDAC6,NIN,ULK1,KMT2D,SOX9,CYFIP1,CAMK2D,HSP90AB1,AKAP13,FUBP1,VCL,RARG,PLXNA1,USP9X,HSP90AA1,ITGB1,IQGAP1	1.59979	0.481362	22	50
NEGATIVE REGULATION OF RNA CATABOLIC PROCESS%GOBP%GO:1902369	NEGATIVE REGULATION OF RNA CATABOLIC PROCESS%GOBP%GO:1902369	0.00574713	0.105736	-1	NRDE2,DKC1,RBM10,THRAP3,PHAX,LRPPRC,IGF2BP1,HNRNPD,HNRNPU,TARDBP,YBX1,SLIRP,SRSF1,HNRNPA0,DHX34	-1.63964	-0.3916	15	46
FOXA1 TRANSCRIPTION FACTOR NETWORK%PATHWAY INTERACTION DATABASE NCI-NATURE CURATED DATA%FOXA1 TRANSCRIPTION FACTOR NETWORK	FOXA1 TRANSCRIPTION FACTOR NETWORK%PATHWAY INTERACTION DATABASE NCI-NATURE CURATED DATA%FOXA1 TRANSCRIPTION FACTOR NETWORK	0.00576639	0.105736	1	NFIC,JUN,NCOA3,POU2F1,NFIA,EP300,COL18A1,BRCA1	1.70409	0.638202	8	17
MICROTUBULE POLYMERIZATION%GOBP%GO:0046785	MICROTUBULE POLYMERIZATION%GOBP%GO:0046785	0.00580588	0.105736	1	MAP4,CLASP2,SLAIN2,CLASP1,TPX2,APC,NIN	1.66426	0.553555	7	29
INNATE IMMUNE SYSTEM%REACTOME DATABASE ID RELEASE 84%168249	INNATE IMMUNE SYSTEM%REACTOME DATABASE ID RELEASE 84%168249	0.00580697	0.105736	1	TANK,STK10,ATF2,ACLY,APRT,MAP3K1,DYNC1LI1,DBNL,MYO9B,MAP2K4,IRF3,HEBP2,CFL1,BAIAP2,ARPC1B,KCMF1,DDX3X,JUN,MAPK1,PLEKHO2,ABI2,IKBKB,MEF2A,PLCG1,MAP2K1,DNAJC3,CRK,EEF2,CD63,ITPR3,TAX1BP1,N4BP1,PFKL,RAF1,CSTB,EP300,PSMD10,PSMD8,DNM1,TRAF3,CCT8,MAPKAPK2,CUL1,FYN,GAB2,PGM2,POLR3G,RBSN,HGSNAT,CD44,ARPC5,CPNE3,UNC13D,HMOX1,TNFAIP3,MAPK12,ARPC1A,LCN2,RIPK1,MANBA,STK11IP,NF2,CAPZA1,SOS1,SNAP29,CYFIP1,PSMA…	1.28591	0.316365	182	491
POSITIVE REGULATION OF GROWTH%GOBP%GO:0045927	POSITIVE REGULATION OF GROWTH%GOBP%GO:0045927	0.00599243	0.108651	1	SH3PXD2B,EIF4G2,EIF4G1,YBX3,RICTOR,DBNL,NR3C1,HNRNPK,MAP1B,TRIP10,CFL1,NIPBL,PICALM,DDX3X,MAPK1,NCOA3,ADAM17,FDPS,CRK,NTN1,DLG1,RPTOR,SLC9A1,EP300,MMP14,PSMD10,ITSN2,YAP1,PLAA,SERPINE1,PRR5,MTOR,PUM2,PPIB,BMPR2,CYFIP1,CSNK2A1	1.46424	0.385646	37	140
SHP2 SIGNALING%PATHWAY INTERACTION DATABASE NCI-NATURE CURATED DATA%SHP2 SIGNALING	SHP2 SIGNALING%PATHWAY INTERACTION DATABASE NCI-NATURE CURATED DATA%SHP2 SIGNALING	0.00608211	0.109812	1	ARHGAP35,GAB1,MAP2K1,SHC1,RAF1,JAK1,GAB2,GNAI3,SOS1,SDC2,IL6ST,IFNGR1,PIK3CA,RHOA,FRS2	1.66891	0.559218	15	28
REGULATION OF STRESS-ACTIVATED PROTEIN KINASE SIGNALING CASCADE%GOBP%GO:0070302	REGULATION OF STRESS-ACTIVATED PROTEIN KINASE SIGNALING CASCADE%GOBP%GO:0070302	0.00612223	0.110064	1	MAP4K4,SASH1,MAP3K1,MINK1,RB1CC1,MAP2K4,MAP3K3,FOXM1,DAB2,TAOK1,MAPK1,MAP2K1,CRK,DAB2IP,DLG1,AXIN1,MAP3K4,NAIP2,LTBR,RIPK1,PRMT1,STK39,SH3RF1,MAPK3,HDAC3,ARL6IP5,MDFIC,MAP2K7,EIF2AK2,MAP3K7,TIRAP,TAOK3,XDH,COPS5,PHLPP1,DNAJA1	1.51238	0.415727	36	93
RRNA PROCESSING%GOBP%GO:0006364	RRNA PROCESSING%GOBP%GO:0006364	0.00614754	0.110064	-1	WDR12,FTSJ3,DKC1,NOL8,RPL14,RRS1,FCF1,RIOK3,LYAR,POP4,SBDS,RRP9,POP5,EXOSC8,NPM3,RPL7A,UTP23,RPS17,NOP10,DDX27,GTF2H5,MRTO4,PWP2,KRI1,SRFBP1,DIMT1,ESF1,RPS7,DDX54,RBM34,MPHOSPH6,RPL26,NSA2,RPS8,DDX49,ZNHIT6,ERCC2,MAK16,WDR46,BYSL,UTP15,DDX47,RRP7A	-1.42286	-0.277858	43	138
MITOCHONDRIAL ATP SYNTHESIS COUPLED ELECTRON TRANSPORT%GOBP%GO:0042775	MITOCHONDRIAL ATP SYNTHESIS COUPLED ELECTRON TRANSPORT%GOBP%GO:0042775	0.00630734	0.112455	-1	COX7C,UQCRB,COQ9,MTCH2,NDUFA7,NDUFS6,NDUFS7,NDUFS8,DLD,NDUFV2,NDUFV1,SDHA,SDHB,NDUFS1,NDUFS2,UQCRFS1,DGUOK,COX5A,UQCRQ,UQCRC2,UQCC3,UQCRH	-1.66601	-0.415078	22	39
REGULATION OF MICROTUBULE-BASED PROCESS%GOBP%GO:0032886	REGULATION OF MICROTUBULE-BASED PROCESS%GOBP%GO:0032886	0.00638209	0.112485	1	CLASP2,SLAIN2,STMN1,DYNC1LI1,GIT1,MAP1B,CLASP1,SKA3,EML4,TPX2,PPP1R35,SPECC1L,NUMA1,ARHGEF2,PHLDB1,MAP1S,TAOK1,APC,HDAC6,ARHGEF7,EML3,CLIP1,MAP1A,NPM1,KIF3A,PRKAA1,TACC1,INPP5J,GAS2L1,CAMSAP1,BORA,TACC2,CCNL2	1.44553	0.379329	33	146
PROTON MOTIVE FORCE-DRIVEN ATP SYNTHESIS%GOBP%GO:0015986	PROTON MOTIVE FORCE-DRIVEN ATP SYNTHESIS%GOBP%GO:0015986	0.00638792	0.112485	-1	NDUFB10,NDUFA7,NDUFB9,NDUFS6,NDUFS7,NDUFS8,STOML2,NDUFA2,NDUFB4,NDUFV2,MTATP8,NDUFS4,NDUFV1,SDHA,SDHB,NDUFS1,NDUFS2	-1.65432	-0.409899	17	40
PROTON MOTIVE FORCE-DRIVEN MITOCHONDRIAL ATP SYNTHESIS%GOBP%GO:0042776	PROTON MOTIVE FORCE-DRIVEN MITOCHONDRIAL ATP SYNTHESIS%GOBP%GO:0042776	0.00638792	0.112485	-1	NDUFB10,NDUFA7,NDUFB9,NDUFS6,NDUFS7,NDUFS8,STOML2,NDUFA2,NDUFB4,NDUFV2,MTATP8,NDUFS4,NDUFV1,SDHA,SDHB,NDUFS1,NDUFS2	-1.65432	-0.409899	17	40
RNA STABILIZATION%GOBP%GO:0043489	RNA STABILIZATION%GOBP%GO:0043489	0.00647821	0.113195	-1	NRDE2,DKC1,RBM10,THRAP3,PHAX,IGF2BP1,HNRNPD,HNRNPU,TARDBP,YBX1,SRSF1,HNRNPA0	-1.62641	-0.398947	12	41
MTOR SIGNALLING%REACTOME DATABASE ID RELEASE 84%165159	MTOR SIGNALLING%REACTOME DATABASE ID RELEASE 84%165159	0.00648113	0.113195	1	EIF4B,EIF4EBP1,EIF4G1,TSC2,PRKAG1,RRAGC,EEF2K,PRKAA1,RPTOR,AKT2,MTOR	1.68075	0.566619	11	27
NEGATIVE REGULATION OF TRANSMEMBRANE RECEPTOR PROTEIN SERINE/THREONINE KINASE SIGNALING PATHWAY%GOBP%GO:0090101	NEGATIVE REGULATION OF TRANSMEMBRANE RECEPTOR PROTEIN SERINE/THREONINE KINASE SIGNALING PATHWAY%GOBP%GO:0090101	0.00667656	0.116134	-1	HDAC2,TRIM33,ARID4A,SIRT1,HDAC1,LEMD2,ING1,SNX1,ARID4B,SAP30,ING2,SUDS3,STUB1,USP15,GLG1,TGFB3,SNX6,RBBP7,LEMD3	-1.52878	-0.345064	19	59
IL2%NETPATH%IL2	IL2%NETPATH%IL2	0.0068477	0.118629	1	EIF4EBP1,ATF2,NR3C1,JUN,MAPK1,MAP2K1,CRK,STAM,SHC1,FOXO3,RAF1,JAK1,IRS2,FYN,GAB2,MTOR,SOS1,CDK2,MAPK3,NFKB1,HSP90AA1,PIK3CA,ETS2,RELA	1.58202	0.476015	24	50
RESPONSE TO AMINO ACID STARVATION%GOBP%GO:1990928	RESPONSE TO AMINO ACID STARVATION%GOBP%GO:1990928	0.00689995	0.119052	1	EIF4EBP1,ATF2,LARP1,ATXN3,MAPK1,SESN2,RRAGC,ULK1,WDR59,MTOR,DEPDC5,MAPK3,EIF2B1,EIF2AK2,RRAGA	1.63919	0.527158	15	34
MICRORNAS IN CARDIOMYOCYTE HYPERTROPHY%WIKIPATHWAYS_20230810%WP1560%MUS MUSCULUS	MICRORNAS IN CARDIOMYOCYTE HYPERTROPHY%WIKIPATHWAYS_20230810%WP1560%MUS MUSCULUS	0.00708383	0.121722	1	MAP2K4,HDAC4,MAPK1,IKBKB,MAP2K1,RAF1,AKT2,CDK9,MTOR,CDK7,CAMK2D,MAPK3,NFKB1,IL6ST,PPP3CA,MAP2K7,PDPK1,MAP2K3,PIK3CA,MAPK7,RHOA,LRP5,FZD2,CHUK	1.57699	0.474501	24	50
KIT RECEPTOR SIGNALING PATHWAY%WIKIPATHWAYS_20230810%WP407%MUS MUSCULUS	KIT RECEPTOR SIGNALING PATHWAY%WIKIPATHWAYS_20230810%WP407%MUS MUSCULUS	0.0071256	0.121722	1	MAPK1,PLCG1,MAP2K1,CRK,SHC1,RAF1,BAD,EP300,SH2B2,FYN,SPRED2,SOS1,TNFRSF10B,SPRED1,MPDZ,RPS6KA1,SOCS6,PRKCA	1.62827	0.507705	18	40
IL-7%NETPATH%IL-7	IL-7%NETPATH%IL-7	0.00715232	0.121722	1	MAPK1,MAP2K1,STAM,SHC1,FOXO3,BAD,IRS2,FYN,MAPK3,GSK3A,CBLB	1.67654	0.611471	11	19
REGULATION OF MRNA METABOLIC PROCESS%GOBP%GO:1903311	REGULATION OF MRNA METABOLIC PROCESS%GOBP%GO:1903311	0.00716846	0.121722	-1	NRDE2,SRSF7,GTPBP1,SRSF10,SRRM1,IWS1,NSRP1,TRA2B,RBM10,THRAP3,SRSF2,TRA2A,RBM39,YTHDC1,BRF1,MBNL2,RC3H1,NUP98,FIP1L1,U2AF2,IGF2BP1,SNW1,NCL,RBM15,MLH1,HNRNPD,HNRNPU,SRSF4,SFSWAP,TARDBP,EXOSC8,RBM15B,CASC3,YBX1,RBM5,ZC3H14,SLIRP,SRSF6,RNPS1,MEX3D,SRSF1,FASTKD2,HNRNPA0,EXOSC5	-1.39161	-0.258906	44	192
NEGATIVE REGULATION OF STEM CELL POPULATION MAINTENANCE%GOBP%GO:1902455	NEGATIVE REGULATION OF STEM CELL POPULATION MAINTENANCE%GOBP%GO:1902455	0.00724638	0.122453	-1	HDAC2,ARID4A,HDAC1,ING1,ARID4B,SAP30,ING2,SUDS3,RBBP7	-1.82322	-0.560968	9	18
POST-TRANSCRIPTIONAL REGULATION OF GENE EXPRESSION%GOBP%GO:0010608	POST-TRANSCRIPTIONAL REGULATION OF GENE EXPRESSION%GOBP%GO:0010608	0.0072742	0.122453	1	RBM3,EIF4EBP1,CARHSP1,EIF4G2,ZFP36L2,DIS3L2,EIF4G1,PUM1,FXR1,LARP1,AJUBA,VIM,LIMD1,NOLC1,ALKBH5,NGDN,EIF4G3,NSUN5,SERBP1,RPS6KB2,APEX1,LARP4B,DDX3X,EIF4ENIF1,MAPK1,SCRIB,POLDIP3,SESN2,ZFP36,DNAJC3,FXR2,EEF2,ABCF1,GIGYF2,EEF2K,XRN1,NPM1,CNOT2,SAMD4B,BZW2,FOXO3,EP300,DCP1A,ZSWIM8,LARP4,SAMD4A,MAPKAPK2,TNRC6A,AGO1,INPP5E,YTHDF2,PPP1CA,MTOR,ETF1,MVK,PATL1,PRMT1,PUM2,PLXNB2,PAN3,DCP2,CYFIP1,XPO5,ILF3,…	1.3413	0.336303	97	286
RESPONSE TO ESTROGEN%GOBP%GO:0043627	RESPONSE TO ESTROGEN%GOBP%GO:0043627	0.00729737	0.122453	1	BCAS3,SRA1,MAPK1,WBP2,KMT2D,EP300,BRCA1,NAIP2,HMOX1	1.68932	0.596552	9	22
NONGENOTROPIC ANDROGEN SIGNALING%PATHWAY INTERACTION DATABASE NCI-NATURE CURATED DATA%NONGENOTROPIC ANDROGEN SIGNALING	NONGENOTROPIC ANDROGEN SIGNALING%PATHWAY INTERACTION DATABASE NCI-NATURE CURATED DATA%NONGENOTROPIC ANDROGEN SIGNALING	0.00732984	0.122517	1	PLCB3,MAPK1,PLCG1,MAP2K1,RAF1,GNAI3,GNB1,PTK2,MAPK3	1.67992	0.604259	9	20
REGULATION OF DENDRITE DEVELOPMENT%GOBP%GO:0050773	REGULATION OF DENDRITE DEVELOPMENT%GOBP%GO:0050773	0.00737714	0.122547	1	DNM1L,NUMBL,DBNL,NUMB,BAIAP2,EZH2,CRK,DAB2IP,CLIP1,EEF2K,SIPA1L1,FBXW8,CYFIP1,TMEM106B,CAPRIN1,SDC2,CYTH2,ANKRD27,YWHAH,PPP3CA,GSK3A,CIT,ARF6,NEDD4,RHOA,IQGAP1	1.56289	0.448639	26	66
REGULATION OF PROTEIN LOCALIZATION TO MEMBRANE%GOBP%GO:1905475	REGULATION OF PROTEIN LOCALIZATION TO MEMBRANE%GOBP%GO:1905475	0.007409	0.122547	1	CLASP2,HECTD1,MFF,NUMB,WNK1,SNX27,ANK3,SQSTM1,ZDHHC5,DAB2,PICALM,LDLRAP1,MAP2K1,PPP2R5A,SORBS1,DLG1,MMP14,FYN,BBC3,RER1,AKT2,STX7,PPP1R9B,ITGB1BP1,GPC1,WNK4,EFCAB7,LYPLA1,CSNK2A1,TMEM59,CAMK2D,APPL1,AP2M1,PDCD5,IQSEC2,ATP2B4,TMED2,ARF6,ITGB1,GRIPAP1,AP2B1,LRP5,VAMP8,ACTB,EPHA2,ADAM10,ARPC2	1.47325	0.396212	47	112
IMPORT INTO CELL%GOBP%GO:0098657	IMPORT INTO CELL%GOBP%GO:0098657	0.00742474	0.122547	1	ITSN1,SH3BP1,DNM1L,GAK,EPS15L1,PIKFYVE,DAB2,AAK1,PICALM,SNX9,SLC1A5,MAPK1,SCRIB,LDLRAP1,RHOJ,FCHSD2,SCYL2,REPS1,CANX,ULK1,CLINT1,EPN2,SLC9A1,BCR,DNM1,AP2S1,ANXA11,ANXA3,DPYSL2,MAPKAPK2,SLC7A5,FNBP1L,ITSN2,CD9,SLC3A2,MFGE8,CD44,UNC13D,PIK3C2A,ARFGAP3,UBE3A,SNX5,SLC39A10,SLC7A1,MIB1,HEATR5B,EPS15,RAB34,ARHGAP12,TGM2,AXL,CAV2,RAB7A,MICALL1,CSNK1G1,MAPK3,AP2M1,PRKCD,RAB11B,ATP1A1,BIN1,LRRC8C,SLC29A1,…	1.36659	0.3456	85	242
ACTOMYOSIN STRUCTURE ORGANIZATION%GOBP%GO:0031032	ACTOMYOSIN STRUCTURE ORGANIZATION%GOBP%GO:0031032	0.00744619	0.122547	1	FLII,EPB41L1,CDC42BPB,EPB41L2,ANLN,ZEB2,MEF2A,CSRP2,TJP1,SORBS1,RTKN,LURAP1,ZYX,EPB41,BRAF,FLNC,TTN,LDB3,EPB41L4A,KRT8,CDC42BPA,ITGB1,PDLIM1,NEURL2,RHOA,IQGAP1	1.58234	0.468148	26	55
POSITIVE REGULATION OF JNK CASCADE%GOBP%GO:0046330	POSITIVE REGULATION OF JNK CASCADE%GOBP%GO:0046330	0.00754901	0.123352	1	MAP4K4,MAP3K1,MINK1,RB1CC1,MAP2K4,DAB2,TAOK1,CRK,DAB2IP,AXIN1,NAIP2,LTBR,RIPK1,SH3RF1,MAP2K7,MAP3K7,TIRAP,TAOK3	1.63134	0.513478	18	38
APOPTOSIS SIGNALING PATHWAY%PANTHER PATHWAY%P00006	APOPTOSIS SIGNALING PATHWAY%PANTHER PATHWAY%P00006	0.00757837	0.123352	1	MAP4K4,ATF2,MAP3K1,MAP2K4,JUN,MAPK1,IKBKB,DAXX,TRADD,AKT2,BCL2L11,PRKRA,RIPK1,CRADD,TNFRSF10B,BAK1,MAPK3,PRKCD,CASP8,PRKCA,NFKB1,MAP4K3,ATF6B,MAP2K7,MADD,EIF2AK2,MAP2K3,PIK3CA,RELA,TNFRSF1B,CHUK,TNFRSF1A,NFKB2	1.56117	0.454185	33	61
NEGATIVE REGULATION OF PROTEIN LOCALIZATION TO MEMBRANE%GOBP%GO:1905476	NEGATIVE REGULATION OF PROTEIN LOCALIZATION TO MEMBRANE%GOBP%GO:1905476	0.0075816	0.123352	1	HECTD1,NUMB,WNK1,DAB2,PICALM,PPP2R5A,ITGB1BP1,WNK4,LYPLA1,TMEM59,AP2M1,TMED2,GRIPAP1	1.66662	0.571927	13	25
REGULATION OF CELL JUNCTION ASSEMBLY%GOBP%GO:1901888	REGULATION OF CELL JUNCTION ASSEMBLY%GOBP%GO:1901888	0.0076746	0.12438	1	MAP4K4,CLASP2,EIF4G1,PDLIM5,NUMBL,NUMB,CLASP1,CFL1,DLG5,FARP1,IKBKB,EEF2K,TJP1,NTN1,SIPA1L1,MMP14,PEAK1,MYCBP2,SDC4,ITGB1BP1,RPS6,IL1RAP,SLK,PTK2,FERMT2,DLC1,VCL,PRKCA	1.50163	0.414652	28	89
FOCAL ADHESION: PI3K-AKT-MTOR SIGNALING PATHWAY%WIKIPATHWAYS_20230810%WP2841%MUS MUSCULUS	FOCAL ADHESION: PI3K-AKT-MTOR SIGNALING PATHWAY%WIKIPATHWAYS_20230810%WP2841%MUS MUSCULUS	0.00771997	0.12438	1	EIF4B,EIF4EBP1,ATF2,CRTC2,TSC2,RPS6KB2,PELO,MAPK1,IKBKB,MAP2K1,GYS1,ULK1,PPP2R5A,PRKAA1,FOXO3,RPTOR,RAF1,BAD,PPP2R5E,JAK1,IRS2,AKT2,PIK3C2A,GNB1,TBC1D1,MTOR,RPS6,ACACA,SOS1,HSP90AB1,PTK2,MAPK3,RAB11B,ITGA6,ATF6B,PHLPP2,PDPK1,HSP90AA1,PIK3CA,ITGB1,PHLPP1,SLC2A1	1.45392	0.384643	42	132
NEGATIVE REGULATION OF ORGAN GROWTH%GOBP%GO:0046621	NEGATIVE REGULATION OF ORGAN GROWTH%GOBP%GO:0046621	0.00773196	0.12438	-1	RBM10,HDAC2,STK4,CTDP1,GJA1,YY1,MAPK11,MEN1,WWC2	-1.79911	-0.519103	9	22
NEGATIVE REGULATION OF COLD-INDUCED THERMOGENESIS%GOBP%GO:0120163	NEGATIVE REGULATION OF COLD-INDUCED THERMOGENESIS%GOBP%GO:0120163	0.00798429	0.127958	1	LNPEP,RB1,ADAM17,HOXC10,TLE3,DOCK7	1.67351	0.601954	6	20
PLASMA MEMBRANE BOUNDED CELL PROJECTION MORPHOGENESIS%GOBP%GO:0120039	PLASMA MEMBRANE BOUNDED CELL PROJECTION MORPHOGENESIS%GOBP%GO:0120039	0.00822538	0.130854	1	MAP4K4,STMN1,NUMBL,MINK1,DBNL,MYO9B,NUMB,MAP1B,SRGAP2,TSC22D4,ARHGAP35,ANK3,PICALM,GLI3,MAP1S,FARP1,LMTK2,ZEB2,APC,MEF2A,ADAM17,HDAC6,STXBP5,MAP2K1,NIN,DAB2IP,ULK1,MAP1A,DOCK7,NTN1,GAS7,B4GAT1,NEO1,APBB2,FYN,MYCBP2,RPL24,VASP,PIP5K1C,PLXNB2,CYFIP1,TMEM106B,PITPNA,HSP90AB1,PTK2,SDC2,ANKRD27,DICER1,VCL,ABI1,PRKCA,SNX2,LLGL1,ATP7A,WDR47,PPP3CA,UNC5B,PLXNA1,USP9X,HSP90AA1,KIF20B,SLC25A46,TAOK3,EMB,DS…	1.38419	0.355308	66	189
CARGO RECOGNITION FOR CLATHRIN-MEDIATED ENDOCYTOSIS%REACTOME DATABASE ID RELEASE 84%8856825	CARGO RECOGNITION FOR CLATHRIN-MEDIATED ENDOCYTOSIS%REACTOME DATABASE ID RELEASE 84%8856825	0.00822616	0.130854	1	ITSN1,AGFG1,NECAP2,EPS15L1,DAB2,AAK1,PICALM,LDLRAP1,REPS1,STAM,EPN2,AP2S1,ITSN2,EREG,EPS15,AP2M1,COPS2,TFRC,AP2A2,APOB,SCARB2,COPS5,FCHO2,AP2B1,VAMP8	1.56654	0.460943	25	57
REGULATION OF PHOSPHATE METABOLIC PROCESS%GOBP%GO:0019220	REGULATION OF PHOSPHATE METABOLIC PROCESS%GOBP%GO:0019220	0.00831497	0.131171	1	DNM1L,EIF4G1,ATF2,FXR1,RICTOR,MAP3K1,INCENP,TNKS1BP1,KSR1,RB1CC1,MAP2K4,CEP85,TNK2,TPX2,EIF4G3,TSC2,LIMK2,SQSTM1,ARHGEF2,CENPE,DAB2,PPP1R12A,ZZEF1,MAGED1,HSPA4,DDX3X,JUN,MAPK1,DBNDD2,APC,RB1,IKBKB,EZH2,ADAM17,SESN2,HDAC6,MAP2K1,SPAG9,DNAJC3,FXR2,MTMR1,DAB2IP,EEF2K,DOCK7,CAMKK2,NPM1,PPP2R5A,ARL2BP,CDCA8,PRKAA1,DAXX,AXIN1,PARD3,RPTOR,RAF1,BAD,EP300,INPP5J,PSMD10,MAP3K4,IRS2,FYN,ME1,CTDSPL,AKT2,NPTN…	1.28463	0.317043	147	437
CELLULAR COMPONENT DISASSEMBLY%GOBP%GO:0022411	CELLULAR COMPONENT DISASSEMBLY%GOBP%GO:0022411	0.00833762	0.131171	1	MAP4,SH3PXD2B,CLASP2,STMN1,RB1CC1,GAK,CFL1,SMARCA4,ACIN1,SQSTM1,PELO,SSRP1,HBS1L,APC,HDAC6,GSPT2,PEX14,ATG2B,ULK1,SNX30,NCKAP5L,WIPI2,MICAL3,EEF2K,PRKAA1,ASCC3,UVRAG,STX17,SPAST,UFL1,SUPT16H,DENR,LRBA,GABARAPL1,TOP2A,ARID1A,ETF1,HTT,PLIN3,SNX7,SNAP29,KDM4A,ZFAND1,NAPA,KIF14,DICER1,KIF24,PEX5,TEX264,DFFB,SMARCC1,MAP1LC3A,KAT5,DNASE2,SLC25A46,ATG3,PBXIP1,WDR45B,GABARAPL2,SYNJ1,RHOA,EPG5	1.39186	0.357858	62	185
REGULATION OF ENDOTHELIAL CELL MIGRATION%GOBP%GO:0010594	REGULATION OF ENDOTHELIAL CELL MIGRATION%GOBP%GO:0010594	0.00835189	0.131171	1	BCAS3,SASH1,SH3BP1,MAP3K3,JCAD,RHOJ,PLCG1,ADAM17,DAB2IP,AMOTL1,COL18A1,ANXA3,ITGB1BP1,HMOX1,PIK3C2A,LCN2,BMPR2,SPRED1,DICER1,GPI,PDCD6,ANXA1,PRKCA,CSNK2B,ATP2B4,BSG,NFE2L2,PDPK1,MAP2K3,DNAJA4,RRAS,RHOA,EPHA2,RHOB,CD40	1.52248	0.42736	35	78
RHOA SIGNALING PATHWAY%PATHWAY INTERACTION DATABASE NCI-NATURE CURATED DATA%RHOA SIGNALING PATHWAY	RHOA SIGNALING PATHWAY%PATHWAY INTERACTION DATABASE NCI-NATURE CURATED DATA%RHOA SIGNALING PATHWAY	0.00836872	0.131171	1	ATF2,MAP2K4,CFL1,LIMK2,PPP1R12A,JUN,SLC9A1,MSN,MAPK12,PIP5K1C,VCL,DIAPH1,MAP2K3,CIT,PLD1,ITGB1,RHOA	1.63471	0.536119	17	31
SIGNALING BY RECEPTOR TYROSINE KINASES%REACTOME%R-HSA-9006934.5	SIGNALING BY RECEPTOR TYROSINE KINASES%REACTOME%R-HSA-9006934.5	0.00841956	0.131486	1	ATF2,CHEK1,RICTOR,STMN1,CTNNA1,FOSL1,GTF2F1,PXN,EPS15L1,BAIAP2,PTPN12,HNRNPA1,MAPK1,ABI2,MEF2A,PLCG1,ADAM17,GAB1,MAP2K1,ARHGEF7,CRK,DOCK7,ITPR3,STAM,SHC1,EP300,SH2B2,DNM1,AP2S1,TCF12,IRS2,MAPKAPK2,FYN,GAB2,AKT2,MEF2D,YAP1,EREG,MAPK12,PTPN1,PRR5,MTOR,SPRED2,EPS15,PDE3B,SOS1,CYFIP1,AXL,BRAF,SPRED1,TAB2,NCK1,MAPK3,AP2M1,ATP6V0A2,PRKCD,RPS6KA1,SOCS6,ABI1,PRKCA,MEMO1,HDAC3,TIAL1,SIN3A,DUSP4,AP2A2,ATP6…	1.34257	0.338272	88	260
MITOCHONDRIAL TRANSLATION INITIATION%REACTOME%R-HSA-5368286.1	MITOCHONDRIAL TRANSLATION INITIATION%REACTOME%R-HSA-5368286.1	0.00851466	0.132488	-1	MRPS33,MRPL12,MRPS15,MRPL52,AURKAIP1,CHCHD1,MRPL53,MRPL30,MRPL13,MRPL40,MRPL1,MRPL44,GADD45GIP1,MRPS34,MRPL18,MRPL11,ERAL1,MRPS18B,MRPL49,MRPL50,MRPS2,MRPS17,MRPL4,MRPL41,MRPL46,MRPL24,MRPS11,DAP3,MRPL16,MRPL3,MRPS23,MRPL19	-1.46669	-0.316731	32	76
AXONOGENESIS%GOBP%GO:0007409	AXONOGENESIS%GOBP%GO:0007409	0.0086594	0.133776	1	STMN1,NUMBL,NUMB,MAP1B,ARHGAP35,ANK3,PICALM,GLI3,MAP1S,LMTK2,ZEB2,APC,ADAM17,HDAC6,STXBP5,NIN,ULK1,MAP1A,DOCK7,NTN1,B4GAT1,NEO1,APBB2,MYCBP2,RPL24,VASP,PIP5K1C,PLXNB2,CYFIP1,PITPNA,HSP90AB1,PTK2,VCL,PRKCA,LLGL1,WDR47,UNC5B,PLXNA1,USP9X,HSP90AA1,SLC25A46,EMB,DST,ITGB1	1.45083	0.387506	44	121
REGULATION OF MEIOTIC CELL CYCLE%GOBP%GO:0051445	REGULATION OF MEIOTIC CELL CYCLE%GOBP%GO:0051445	0.00865998	0.133776	-1	FZR1,GJA1,PKMYT1,CDC25A,CHFR,FBXO5,CDC20,YTHDC2	-1.75881	-0.498666	8	24
MITOCHONDRIAL TRANSLATION ELONGATION%REACTOME%R-HSA-5389840.1	MITOCHONDRIAL TRANSLATION ELONGATION%REACTOME%R-HSA-5389840.1	0.00871249	0.134103	-1	MRPS33,MRPL12,MRPS15,MRPL52,AURKAIP1,CHCHD1,TUFM,MRPL53,MRPL30,MRPL13,MRPL40,MRPL1,MRPL44,GADD45GIP1,MRPS34,MRPL18,MRPL11,ERAL1,MRPS18B,MRPL49,MRPL50,MRPS2,MRPS17,MRPL4,MRPL41,MRPL46,MRPL24,MRPS11,DAP3,MRPL16,MRPL3,MRPS23,MRPL19	-1.46171	-0.314935	33	77
CELL PART MORPHOGENESIS%GOBP%GO:0032990	CELL PART MORPHOGENESIS%GOBP%GO:0032990	0.00880156	0.134777	1	MAP4K4,DNM1L,STMN1,NUMBL,MFF,MINK1,DBNL,MYO9B,NUMB,MAP1B,NES,SRGAP2,TSC22D4,ARHGAP35,ANK3,PICALM,GLI3,MAP1S,FARP1,LMTK2,ZEB2,APC,PANK2,MEF2A,ADAM17,HDAC6,STXBP5,MAP2K1,NIN,DAB2IP,ULK1,MAP1A,DOCK7,NTN1,GAS7,B4GAT1,NEO1,APBB2,FYN,MYCBP2,RPL24,VASP,PIP5K1C,ANO1,PLXNB2,CYFIP1,TMEM106B,PITPNA,HSP90AB1,PTK2,SDC2,ANKRD27,DICER1,VCL,ABI1,PRKCA,SNX2,LLGL1,ATP7A,WDR47,PPP3CA,UNC5B,PLXNA1,USP9X,HSP90AA1,KIF…	1.37524	0.350485	86	212
CELLULAR RESPONSE TO NUTRIENT LEVELS%GOBP%GO:0031669	CELLULAR RESPONSE TO NUTRIENT LEVELS%GOBP%GO:0031669	0.00882955	0.134777	1	EIF4G1,ATF2,MYBBP1A,RICTOR,RRP8,JMY,ATXN3,TSC2,JUN,MAPK1,SESN2,PRKAG1,RRAGC,ULK1,WDR59,WIPI2,PRKAA1,RPTOR,TNRC6A,GABARAPL1,PIK3C2A,PRR5,MTOR,PLIN3,DEPDC5,MAPK3,XPR1,FNIP1,HIGD1A,SIK2,MAP1LC3A,EIF2AK2,KAT5,NFE2L2,IREB2,RRAGA,MAPKAP1,SLC2A1,WDR45B,RALB,GABARAPL2,ZFYVE1,VPS41	1.47149	0.396999	43	109
SUPERPATHWAY OF CHOLESTEROL BIOSYNTHESIS%BIOCYC%PWY66-5	SUPERPATHWAY OF CHOLESTEROL BIOSYNTHESIS%BIOCYC%PWY66-5	0.00885074	0.134777	1	LBR,FDPS,DHCR24,IDI1,MVK,GGPS1,CYP51A1	1.66407	0.623216	7	17
REGULATION OF SYNAPSE ORGANIZATION%GOBP%GO:0050807	REGULATION OF SYNAPSE ORGANIZATION%GOBP%GO:0050807	0.00899454	0.135999	1	ITSN1,DNM1L,EIF4G1,PDLIM5,NUMBL,DBNL,HNRNPK,NUMB,ASAP1,CFL1,TSC2,DLG5,BAIAP2,PICALM,FARP1,ABI2,DAB2IP,EEF2K,NTN1,SIPA1L1,TANC1,FYN,MYCBP2,UBE3A,ARF4,IL1RAP,CYFIP1,MARK2,PTK2,ARHGAP22,CAPRIN1	1.45899	0.391264	31	115
REGULATION OF SYNAPSE STRUCTURE OR ACTIVITY%GOBP%GO:0050803	REGULATION OF SYNAPSE STRUCTURE OR ACTIVITY%GOBP%GO:0050803	0.00899454	0.135999	1	ITSN1,DNM1L,EIF4G1,PDLIM5,NUMBL,DBNL,HNRNPK,NUMB,ASAP1,CFL1,TSC2,DLG5,BAIAP2,PICALM,FARP1,ABI2,DAB2IP,EEF2K,NTN1,SIPA1L1,TANC1,FYN,MYCBP2,UBE3A,ARF4,IL1RAP,CYFIP1,MARK2,PTK2,ARHGAP22,CAPRIN1	1.45899	0.391264	31	115
MITOCHONDRIAL GENE EXPRESSION%GOBP%GO:0140053	MITOCHONDRIAL GENE EXPRESSION%GOBP%GO:0140053	0.00907716	0.136765	-1	YARS2,MRPS33,ELAC2,MTERF3,MRPL12,MRPS15,DARS2,MRPL52,AURKAIP1,MRPL42,NDUFA7,FASTKD2,CHCHD1,TUFM,MRPL53,MRPL30,MRPL13,TRMT10C,MRPL40,MRPL45,QRSL1,MRPL1,MRPL44,GADD45GIP1,METTL8,MTERF4,MRPS34,MRPL18,MRPL11,MRPS18B,MRPL49,MRPL50,MRPS2,MRPS17,MRPL4,MRPL41,MRPL46	-1.39756	-0.278319	37	117
POSITIVE REGULATION OF MOLECULAR FUNCTION%GOBP%GO:0044093	POSITIVE REGULATION OF MOLECULAR FUNCTION%GOBP%GO:0044093	0.00925361	0.138934	1	TANK,BCAS3,MAP4K4,SH3BP1,ATF2,MAP3K1,JMY,SRGAP2,TPX2,CRTC2,ARHGAP35,ANK3,ARHGEF2,CENPE,MAGED1,PICALM,SNX9,DDX3X,SCRIB,EZH2,NVL,TCF3,ARHGEF7,DAB2IP,STIM2,SKI,SIPA1L1,MTCH1,AXIN1,BAD,EP300,BCR,PSMD10,UFL1,MAP3K4,BBC3,DNAJB2,RALGAPA1,ITGB1BP1,PLAA,EREG,CCDC88A,PTPN1,MTDH,DOCK9,RIPK1,RFC5,IL1RAP,TGM2,TAB2,HSP90AB1,ANK2,DHX9,OSBPL8,PTK2,PTGES3,ARHGAP11A,KIF14,CAMK1,CHTF18,RALGAPB,RGS10,PHACTR4,ATP7A,S…	1.35353	0.342252	96	243
REGULATION OF PHOSPHORUS METABOLIC PROCESS%GOBP%GO:0051174	REGULATION OF PHOSPHORUS METABOLIC PROCESS%GOBP%GO:0051174	0.00931864	0.139101	1	DNM1L,EIF4G1,ATF2,FXR1,RICTOR,MAP3K1,INCENP,TNKS1BP1,KSR1,RB1CC1,MAP2K4,CEP85,TNK2,TPX2,EIF4G3,TSC2,LIMK2,SQSTM1,ARHGEF2,CENPE,DAB2,PPP1R12A,ZZEF1,MAGED1,HSPA4,DDX3X,JUN,MAPK1,DBNDD2,APC,RB1,IKBKB,EZH2,ADAM17,SESN2,HDAC6,MAP2K1,SPAG9,DNAJC3,FXR2,MTMR1,DAB2IP,EEF2K,DOCK7,CAMKK2,NPM1,PPP2R5A,ARL2BP,CDCA8,PRKAA1,DAXX,AXIN1,PARD3,RPTOR,RAF1,BAD,EP300,INPP5J,PSMD10,MAP3K4,IRS2,FYN,ME1,CTDSPL,AKT2,NPTN…	1.2813	0.316197	147	438
CELLULAR RESPONSE TO OXIDATIVE STRESS%GOBP%GO:0034599	CELLULAR RESPONSE TO OXIDATIVE STRESS%GOBP%GO:0034599	0.00932976	0.139101	1	ATF2,MAP2K4,CFL1,AGAP3,BNIP3,FANCD2,SQSTM1,APEX1,JUN,MAPK1,EZH2,SESN2,HDAC6,CHCHD2,PEX14,PRKAA1,FOXO3,FYN,HMOX1,TNFAIP3,PRKRA,SETX,LCN2,RIPK1,PLEKHA1,AXL,RAD52,OXR1,GSR,MAPK3,PRKCD,PEX5,ANXA1,ARL6IP5,ATP7A,SIN3A,SOD1,RPS3,KEAP1,MGST1,NFE2L2,RWDD1,MAPK7,MSRA,RELA,RHOB,PDGFRA,HTRA2,STK25,CHUK,CAT,AKR1B1,STAT6	1.45883	0.391678	53	114
CARBOHYDRATE CATABOLIC PROCESS%GOBP%GO:0016052	CARBOHYDRATE CATABOLIC PROCESS%GOBP%GO:0016052	0.00939581	0.139303	1	PFKFB2,RB1CC1,FOXK1,FOXK2,PHKG2,PFKP,PFKL,BAD,CTBS,PGM2,GABARAPL1,MANBA,GALK1,GPI,LDHA,SORD,NUDT5,PGM1	1.57222	0.481273	18	45
GNRH SIGNALING PATHWAY%PATHWHIZ%PW064816	GNRH SIGNALING PATHWAY%PATHWHIZ%PW064816	0.00940843	0.139303	1	MAP3K1,JUN,MAPK1,MAP2K1,RAF1,MMP14,SOS1,MAP3K2,ACTN4,PRKCA,MAP2K7,MAP2K3,PLD1	1.64597	0.574585	13	23
POSITIVE REGULATION OF CATABOLIC PROCESS%GOBP%GO:0009896	POSITIVE REGULATION OF CATABOLIC PROCESS%GOBP%GO:0009896	0.00947008	0.139492	1	ZFP36L2,DIS3L2,PUM1,FXR1,LARP1,BAG3,GIT1,RB1CC1,DTL,ATXN3,BNIP3,TSC2,TOM1,SQSTM1,DAB2,SNX9,EIF4ENIF1,APC,ZC3HAV1,VGLL4,RNFT1,SESN2,MAP2K1,ZFP36,FXR2,DAB2IP,ULK1,SNX30,GIGYF2,CUL4B,SETD2,PIP4K2B,CNOT2,PRKAA1,SAMD4B,FOXO3,AXIN1,RPTOR,DCP1A,ZSWIM8,PSMD10,MSN,UFL1,SAMD4A,IRS2,SH3D19,AKT2,TNRC6A,DNAJB2,FBXW8,GNAI3,HMOX1,PIK3C2A,BCL2L11,TNFAIP3,SOX9,PTPN1,YTHDF2,HSPB8,MTDH,MTOR,HTT,PATL1,OPTN,SNX7,TMEM…	1.31377	0.328153	79	313
REGULATION OF CDC42 ACTIVITY%PATHWAY INTERACTION DATABASE NCI-NATURE CURATED DATA%REGULATION OF CDC42 ACTIVITY	REGULATION OF CDC42 ACTIVITY%PATHWAY INTERACTION DATABASE NCI-NATURE CURATED DATA%REGULATION OF CDC42 ACTIVITY	0.00948638	0.139492	1	ITSN1,GIT1,APC,PLCG1,ARHGEF7,ARHGAP1,ARHGAP17,ITSN2,FGD1	1.65986	0.631747	9	16
RAC3 GTPASE CYCLE%REACTOME DATABASE ID RELEASE 84%9013423	RAC3 GTPASE CYCLE%REACTOME DATABASE ID RELEASE 84%9013423	0.00955781	0.140061	1	LBR,ARHGAP39,ARHGAP21,ARHGAP5,GIT1,SRGAP2,ARHGAP35,BAIAP2,SLC1A5,ABI2,ARHGAP1,CDC42EP1,ARHGAP17,EMD,BCR,PAK4,CYFIP1,MCAM,SWAP70,FERMT2,TFRC,ABI1,ARHGDIB,YKT6,TAOK3,DIAPH3,ITGB1	1.54157	0.449671	27	60
PI3K AKT SIGNALING IN CANCER%REACTOME DATABASE ID RELEASE 84%2219528	PI3K AKT SIGNALING IN CANCER%REACTOME DATABASE ID RELEASE 84%2219528	0.00977354	0.142094	1	RICTOR,TSC2,RPS6KB2,GAB1,FOXO3,BAD,IRS2,FYN,STRN,GAB2,AKT2,EREG,PRR5,FOXO4,MTOR,GSK3A,PDPK1,PIK3CA,MAPKAP1,FRS2,PDGFRA,CHUK	1.57495	0.483849	22	44
POSITIVE REGULATION OF HYDROLASE ACTIVITY%GOBP%GO:0051345	POSITIVE REGULATION OF HYDROLASE ACTIVITY%GOBP%GO:0051345	0.0097995	0.142094	1	TANK,MAP4K4,SH3BP1,SRGAP2,ARHGAP35,PICALM,SNX9,DDX3X,SCRIB,EZH2,ARHGEF7,SIPA1L1,MTCH1,BAD,BCR,BBC3,RALGAPA1,PLAA,DOCK9,TGM2,ARHGAP11A,RALGAPB,RGS10,DENND1A,PKP4	1.52426	0.43275	25	72
REGULATION OF CELLULAR CATABOLIC PROCESS%GOBP%GO:0031329	REGULATION OF CELLULAR CATABOLIC PROCESS%GOBP%GO:0031329	0.00985717	0.142094	1	HNRNPAB,CARHSP1,EIF4G2,DNM1L,ZFP36L2,DIS3L2,EIF4G1,PUM1,FXR1,LARP1,BAG3,VIM,GIT1,ALKBH5,RB1CC1,WNK1,FOXK1,BNIP3,FOXK2,USP36,TSC2,TOM1,SQSTM1,APEX1,SNX9,LARP4B,EIF4ENIF1,ZC3HAV1,TBC1D25,SESN2,HDAC6,PHF23,MAP2K1,ZFP36,FXR2,RRAGC,ULK1,SNX30,GIGYF2,NPM1,SETD2,PIP4K2B,CNOT2,PRKAA1,SAMD4B,FOXO3,UVRAG,RPTOR,DCP1A,ZSWIM8,MCL1,UFL1,SAMD4A,IRS2,MAPKAPK2,SLC7A5,SH3D19,AKT2,TNRC6A,GNAI3,HMOX1,PIK3C2A,BCL2L11…	1.30033	0.323856	88	340
PARASITIC INFECTION PATHWAYS%REACTOME%R-HSA-9824443.1	PARASITIC INFECTION PATHWAYS%REACTOME%R-HSA-9824443.1	0.00986259	0.142094	1	MYO9B,BAIAP2,ARPC1B,JUN,MAPK1,ABI2,PLCG1,ADAM17,CRK,ITPR3,RHBDF2,FYN,ARPC5,HMOX1,GNB1,ARPC1A,ADCY9,CYFIP1,HSP90AB1,NCK1,MAPK3,ABI1,NFKB1,YES1,MYO10,PSTPIP1,DOCK1,RELA,ACTB,ARPC2,DVL2,NCKAP1,NFKB2,SUGT1,ADCY7,ACTR3,NT5E,PRKACB	1.49755	0.418454	38	81
LEISHMANIA INFECTION%REACTOME DATABASE ID RELEASE 84%9658195	LEISHMANIA INFECTION%REACTOME DATABASE ID RELEASE 84%9658195	0.00986259	0.142094	1	MYO9B,BAIAP2,ARPC1B,JUN,MAPK1,ABI2,PLCG1,ADAM17,CRK,ITPR3,RHBDF2,FYN,ARPC5,HMOX1,GNB1,ARPC1A,ADCY9,CYFIP1,HSP90AB1,NCK1,MAPK3,ABI1,NFKB1,YES1,MYO10,PSTPIP1,DOCK1,RELA,ACTB,ARPC2,DVL2,NCKAP1,NFKB2,SUGT1,ADCY7,ACTR3,NT5E,PRKACB	1.49755	0.418454	38	81
REGULATION OF TRANSCRIPTION INITIATION BY RNA POLYMERASE II%GOBP%GO:0060260	REGULATION OF TRANSCRIPTION INITIATION BY RNA POLYMERASE II%GOBP%GO:0060260	0.00995025	0.142876	-1	MED1,MDC1,MYC,THRA,CTNNBIP1,MED26,TAF12,TAF6,TAF3,TAF1,XPA,MED19,PSMC6,TAF4B,CAND1,ATF7IP,MED14,TAF8,MED18,SRF,CREB1,ERCC6,MED12,MED24,TAF9	-1.51536	-0.335571	25	65
CXCR4%IOB%CXCR4	CXCR4%IOB%CXCR4	0.0100236	0.143448	1	CFL1,PXN,MAPK1,IKBKB,PLCG1,MAP2K1,CRK,FOXO3,BAD,FYN,SDC4,PTK2,NCK1,USP14,MAPK3,PRKCD,NFKB1,GNA13,GRK6,MAP2K3,RHOA,RELA,CBLB,CHUK,PTPN11,STAT3,SRC,NFKBIA,BCAR1	1.56527	0.474698	29	47
MITOCHONDRIAL CALCIUM ION TRANSPORT%REACTOME%R-HSA-8949215.2	MITOCHONDRIAL CALCIUM ION TRANSPORT%REACTOME%R-HSA-8949215.2	0.0100935	0.143966	-1	PHB2,VDAC1,VDAC2,AKAP1,STOML2	-1.80884	-0.582952	5	15
EPITHELIAL CELL DEVELOPMENT%GOBP%GO:0002064	EPITHELIAL CELL DEVELOPMENT%GOBP%GO:0002064	0.0102743	0.14606	1	MAP3K1,VIM,ADRM1,GAK,SIPA1L3,SMARCA4,JMJD1C,SIPA1,TJP2,SCRIB,ABI2,TJP1,PARD3,COL18A1,CCM2,MSN,E2F4,FRMD6,ROS1,FNDC3A,YAP1,RAB13,SOX9,CLIC4,FLNA,MYADM,DICER1,HSD17B4,RARG,ABCB1B,IL6ST,FASN,FLNB,PDPK1,RILPL2,IQGAP1,FRS2,EPHA2,FEM1B	1.47792	0.406605	39	92
BMP RECEPTOR SIGNALING%PATHWAY INTERACTION DATABASE NCI-NATURE CURATED DATA%BMP RECEPTOR SIGNALING	BMP RECEPTOR SIGNALING%PATHWAY INTERACTION DATABASE NCI-NATURE CURATED DATA%BMP RECEPTOR SIGNALING	0.0103311	0.14638	1	MAPK1,SKI,ZFYVE16,CTDSPL,PPP1CA,BMPR2,TAB2,NUP214,MAP3K7,CTDSP1	1.64778	0.600981	10	19
POSITIVE REGULATION OF TRANSLATIONAL INITIATION%GOBP%GO:0045948	POSITIVE REGULATION OF TRANSLATIONAL INITIATION%GOBP%GO:0045948	0.0103751	0.146518	1	LARP1,RPS6KB2,DDX3X,DNAJC3,YTHDF2,MTOR,SH3BGRL,NCK1,RXRA	1.64546	0.607253	9	18
CELL SURFACE INTERACTIONS AT THE VASCULAR WALL%REACTOME DATABASE ID RELEASE 84%202733	CELL SURFACE INTERACTIONS AT THE VASCULAR WALL%REACTOME DATABASE ID RELEASE 84%202733	0.0104304	0.146815	1	PLCG1,SHC1,SLC7A5,FYN,SLC3A2,SDC4,CD44,GPC1,SLC7A6,SOS1,TNFRSF10B,SDC2,ITGA6,BSG,SLC16A3,APOB,PIK3CA,YES1,ITGB1,SLC16A1	1.56728	0.483539	20	43
NEURON PROJECTION MORPHOGENESIS%GOBP%GO:0048812	NEURON PROJECTION MORPHOGENESIS%GOBP%GO:0048812	0.0105079	0.14742	1	MAP4K4,STMN1,NUMBL,MINK1,DBNL,NUMB,MAP1B,SRGAP2,TSC22D4,ARHGAP35,ANK3,PICALM,GLI3,MAP1S,FARP1,LMTK2,ZEB2,APC,MEF2A,ADAM17,HDAC6,STXBP5,MAP2K1,NIN,DAB2IP,ULK1,MAP1A,DOCK7,NTN1,GAS7,B4GAT1,NEO1,APBB2,FYN,MYCBP2,RPL24,VASP,PIP5K1C,PLXNB2,CYFIP1,TMEM106B,PITPNA,HSP90AB1,PTK2,SDC2,ANKRD27,DICER1,VCL,ABI1,PRKCA,LLGL1,ATP7A,WDR47,PPP3CA,UNC5B,PLXNA1,USP9X,HSP90AA1,KIF20B,SLC25A46,TAOK3,EMB,DST,ITGB1,MAP…	1.37852	0.354641	77	184
IMMUNOGLOBULIN PRODUCTION INVOLVED IN IMMUNOGLOBULIN-MEDIATED IMMUNE RESPONSE%GOBP%GO:0002381	IMMUNOGLOBULIN PRODUCTION INVOLVED IN IMMUNOGLOBULIN-MEDIATED IMMUNE RESPONSE%GOBP%GO:0002381	0.0106036	0.147806	-1	MSH6,HSPD1,MLH1,BCL6,EXO1,ATAD5,RNF168,NFKBIZ	-1.80629	-0.543035	8	19
MITOCHONDRIAL TRANSLATION TERMINATION%REACTOME%R-HSA-5419276.1	MITOCHONDRIAL TRANSLATION TERMINATION%REACTOME%R-HSA-5419276.1	0.0106486	0.147806	-1	MRPS33,MRPL12,MRPS15,MRPL52,AURKAIP1,CHCHD1,MRPL53,MRPL30,MRPL13,MRPL40,MRPL1,MRPL44,GADD45GIP1,MRPS34,MRPL18,MRPL11,ERAL1,MRPS18B,MRPL49,MRPL50,MRPS2,MRPS17,MRPL4,MRPL41,MRPL46,MRPL24,MRPS11,DAP3,MRPL16,MRPL3,MRPS23,MRPL19,MTRF1L	-1.44168	-0.310619	33	77
NEGATIVE REGULATION OF PROTEIN LOCALIZATION TO CELL PERIPHERY%GOBP%GO:1904376	NEGATIVE REGULATION OF PROTEIN LOCALIZATION TO CELL PERIPHERY%GOBP%GO:1904376	0.0107022	0.147806	1	HECTD1,NUMB,WNK1,DAB2,PICALM,PPP2R5A,WNK4,LYPLA1,TMEM59,AP2M1	1.64283	0.585763	10	21
NEGATIVE EPIGENETIC REGULATION OF RRNA EXPRESSION%REACTOME%R-HSA-5250941.2	NEGATIVE EPIGENETIC REGULATION OF RRNA EXPRESSION%REACTOME%R-HSA-5250941.2	0.010772	0.147806	-1	HDAC2,SIRT1,HDAC1,TTF1,UBTF,ARID4B,SAP30,HIST2H2AA1,GTF2H5,CCNH,SUV39H1,SUDS3,MNAT1,TAF1C,TAF1D	-1.56044	-0.379607	15	42
NEPHRIN NEPH1 SIGNALING IN THE KIDNEY PODOCYTE%PATHWAY INTERACTION DATABASE NCI-NATURE CURATED DATA%NEPHRIN NEPH1 SIGNALING IN THE KIDNEY PODOCYTE	NEPHRIN NEPH1 SIGNALING IN THE KIDNEY PODOCYTE%PATHWAY INTERACTION DATABASE NCI-NATURE CURATED DATA%NEPHRIN NEPH1 SIGNALING IN THE KIDNEY PODOCYTE	0.0108327	0.147806	1	MAP2K4,CD2AP,JUN,PLCG1,TJP1,BAD,FYN,NCK1,PIK3CA,NCK2	1.64244	0.585624	10	21
RNA POLYMERASE I PROMOTER CLEARANCE%REACTOME%R-HSA-73854.3	RNA POLYMERASE I PROMOTER CLEARANCE%REACTOME%R-HSA-73854.3	0.0108368	0.147806	-1	CHD4,GATAD2A,HDAC2,HDAC1,TTF1,UBTF,HIST2H2AA1,GTF2H5,RRN3,CCNH,CBX3,MNAT1,TAF1C,TAF1D,EHMT2,RBBP7,MTA3,KAT2A,ERCC2,ERCC6,POLR1C	-1.56554	-0.378937	21	43
RNA POLYMERASE I TRANSCRIPTION%REACTOME DATABASE ID RELEASE 84%73864	RNA POLYMERASE I TRANSCRIPTION%REACTOME DATABASE ID RELEASE 84%73864	0.0108368	0.147806	-1	CHD4,GATAD2A,HDAC2,HDAC1,TTF1,UBTF,HIST2H2AA1,GTF2H5,RRN3,CCNH,CBX3,MNAT1,TAF1C,TAF1D,EHMT2,RBBP7,MTA3,KAT2A,ERCC2,ERCC6,POLR1C	-1.56554	-0.378937	21	43
NEGATIVE REGULATION OF CELLULAR COMPONENT ORGANIZATION%GOBP%GO:0051129	NEGATIVE REGULATION OF CELLULAR COMPONENT ORGANIZATION%GOBP%GO:0051129	0.0108412	0.147806	1	MAP4,FLII,EIF4EBP1,MAP4K4,DNM1L,CLASP2,CHEK1,MAP3K1,STMN1,VIM,DBNL,TBC1D4,GAK,MAP1B,CLASP1,EML4,TPX2,CFL1,SPECC1L,BNIP3,LIMA1,TSC2,ANK3,LIMK2,ARHGEF2,CENPE,DAB2,PICALM,DDX3X,TAOK1,APC,IKBKB,SVIL,ADAM17,HDAC6,PHF23,ARHGEF7,ULK1,EPS8,MAP1A,TJP1,ARHGEF18,NPM1,RTN4,NTN1,RAF1,EP300,ARAP1,MMP14,INPP5J,NEO1,PSMD10,BAZ1B,GAS2L1,SMG6,SUB1,CAMSAP1,FYN,DNAJB2,IFRD1,YAP1,THOC2,ITGB1BP1,TOP2A,UBE3A,SOX9,ADD1,…	1.28496	0.318467	101	390
POSITIVE REGULATION OF GTPASE ACTIVITY%GOBP%GO:0043547	POSITIVE REGULATION OF GTPASE ACTIVITY%GOBP%GO:0043547	0.0108462	0.147806	1	MAP4K4,SH3BP1,SRGAP2,ARHGAP35,SNX9,SCRIB,EZH2,ARHGEF7,SIPA1L1,BCR,RALGAPA1,DOCK9,TGM2,ARHGAP11A,RALGAPB,RGS10,DENND1A,PKP4	1.56588	0.481062	18	44
POSITIVE REGULATION OF ACTIN FILAMENT BUNDLE ASSEMBLY%GOBP%GO:0032233	POSITIVE REGULATION OF ACTIN FILAMENT BUNDLE ASSEMBLY%GOBP%GO:0032233	0.010966	0.148963	1	SH3PXD2B,SYNPO,PXN,FHOD1,MTSS1,SDC4,ITGB1BP1,CCDC88A,MTOR,NF2,BRAF,FLNA,PDLIM4,SWAP70,FERMT2	1.59223	0.512055	15	34
ENERGY RESERVE METABOLIC PROCESS%GOBP%GO:0006112	ENERGY RESERVE METABOLIC PROCESS%GOBP%GO:0006112	0.0110143	0.149147	1	RB1CC1,PHKG2,GYS1,PGM2,GABARAPL1,PPP1CA,MTOR,PTGES3,IL6ST,PGM1,GNAS,UGP2	1.642	0.56717	12	24
NEGATIVE REGULATION OF TRANSFORMING GROWTH FACTOR BETA RECEPTOR SIGNALING PATHWAY%GOBP%GO:0030512	NEGATIVE REGULATION OF TRANSFORMING GROWTH FACTOR BETA RECEPTOR SIGNALING PATHWAY%GOBP%GO:0030512	0.0110966	0.149787	-1	HDAC2,ARID4A,SIRT1,HDAC1,ING1,SNX1,ARID4B,SAP30,ING2,SUDS3,STUB1,USP15,GLG1,TGFB3,SNX6,RBBP7,LEMD3	-1.55642	-0.364412	17	50
FC EPSILON RECEPTOR I SIGNALING IN MAST CELLS%SMPDB%SMP0000358	FC EPSILON RECEPTOR I SIGNALING IN MAST CELLS%SMPDB%SMP0000358	0.0111424	0.149932	1	MAP2K4,MAPK1,PLCG1,MAP2K1,RAF1,FYN,GAB2,SOS1,PLA2G4A,PRKCA,MAP2K7,MAP2K3,PIK3CA	1.64153	0.567006	13	24
REGULATION OF BLOOD PRESSURE%GOBP%GO:0008217	REGULATION OF BLOOD PRESSURE%GOBP%GO:0008217	0.0112161	0.150281	1	SMTN,PLCB3,WNK1,LNPEP,ADM2,ARHGEF12,NISCH,HMOX1,SNX5,RNPEP,WNK4,BMPR2,DDAH1,STK39,ADH5,ATP1A1,SOD1,EXT2,GNA13,GSK3A,SCPEP1,NAMPT,RHOA,GNAS,ECE1	1.54617	0.465228	25	50
PHOSPHATIDYLINOSITOL METABOLIC PROCESS%GOBP%GO:0046488	PHOSPHATIDYLINOSITOL METABOLIC PROCESS%GOBP%GO:0046488	0.0112386	0.150281	1	PLCB3,PIKFYVE,SMG1,PLCG1,MTMR1,PIP4K2B,UVRAG,INPP5J,MTMR6,PI4K2B,CDIPT,INPP5E,PIK3C2A,PIP5K1C,PI4KA,PI4K2A,DPM1,PIP4K2C,SOCS6,PIK3CA,FIG4,SYNJ1,PI4KB,PIP5K1A,PIK3R4,INPPL1,IMPA1,INPP5F,ITPKC,PIGK,INPP5B,PLCD1,AGPAT5,PIGS,MBOAT7,TTC7B	1.53916	0.452887	36	57
LPA RECEPTOR MEDIATED EVENTS%PATHWAY INTERACTION DATABASE NCI-NATURE CURATED DATA%LPA RECEPTOR MEDIATED EVENTS	LPA RECEPTOR MEDIATED EVENTS%PATHWAY INTERACTION DATABASE NCI-NATURE CURATED DATA%LPA RECEPTOR MEDIATED EVENTS	0.0113829	0.150901	1	PLCB3,PXN,JUN,PLCG1,GAB1,CRK,GNAI3,GNB1,ADCY9,TRIP6,PTK2,PRKCD,NFKB1,GNA13,RHOA,RELA,ARHGEF1,ADCY7,SRC,NFKBIA,BCAR1,AKT1	1.5852	0.49654	22	39
TRANSLATION FACTORS%WIKIPATHWAYS_20230810%WP307%MUS MUSCULUS	TRANSLATION FACTORS%WIKIPATHWAYS_20230810%WP307%MUS MUSCULUS	0.0113895	0.150901	1	EIF4B,EIF4EBP1,EIF4G2,EIF4G1,EIF4G3,EIF4H,EEF2,EEF2K,ETF1,EIF5A,EIF3D,EIF5,EIF3C,PABPC1,EIF3J1,EIF2B1,EIF2AK2,EIF3G,EIF2S2	1.55947	0.481129	19	43
TNF STRESS RELATED SIGNALING%PATHWHIZ%PW064784	TNF STRESS RELATED SIGNALING%PATHWHIZ%PW064784	0.0113907	0.150901	1	TANK,MAP3K1,MAP2K4,JUN,IKBKB,TRADD,RIPK1,CRADD,NFKB1,MAP2K7,MAP2K3,CASP2,CHUK	1.6391	0.597814	13	19
CLATHRIN-DEPENDENT ENDOCYTOSIS%GOBP%GO:0072583	CLATHRIN-DEPENDENT ENDOCYTOSIS%GOBP%GO:0072583	0.0117463	0.154694	1	ITSN1,GAK,PICALM,FCHSD2,CANX,AP2S1,FNBP1L,ITSN2,AP2M1,AP2A2,FCHO2,AP2B1	1.62703	0.58013	12	21
RESPONSE TO UV%GOBP%GO:0009411	RESPONSE TO UV%GOBP%GO:0009411	0.0117493	0.154694	-1	MSH6,ZRANB3,USP47,SIRT1,CDC25A,YY1,CREBBP,HMGN1,SDF4,CCAR2,PARP1,MAPK11,ZBTB1,XPC,INO80,KDM1A,CASP3,MEN1,MAPK14,ERCC5,USF1,XPA,MAPK9,EIF2S1,NOC2L,RNF168,RPL26,GPX1,CCND1,BRCA2	-1.41269	-0.287986	30	102
POSITIVE REGULATION OF CHROMOSOME SEGREGATION%GOBP%GO:0051984	POSITIVE REGULATION OF CHROMOSOME SEGREGATION%GOBP%GO:0051984	0.0118911	0.156079	1	INCENP,NUMA1,SMC6,CENPE,RAD18,CDCA8,SMC2,NCAPH,NCAPD3,MAD2L1BP,NCAPH2,KAT5,CCNB1	1.61403	0.548979	13	26
MIRNA-MEDIATED POST-TRANSCRIPTIONAL GENE SILENCING%GOBP%GO:0035195	MIRNA-MEDIATED POST-TRANSCRIPTIONAL GENE SILENCING%GOBP%GO:0035195	0.0119713	0.156652	1	EIF4G1,AJUBA,LIMD1,EIF4ENIF1,ZFP36,TNRC6A,AGO1,XPO5,DHX9	1.63446	0.603192	9	18
REGULATION OF ALTERNATIVE MRNA SPLICING, VIA SPLICEOSOME%GOBP%GO:0000381	REGULATION OF ALTERNATIVE MRNA SPLICING, VIA SPLICEOSOME%GOBP%GO:0000381	0.0120413	0.157087	-1	NSRP1,TRA2B,THRAP3,SRSF2,YTHDC1,MBNL2,RBM15,HNRNPU,RBM15B,RBM5,SRSF6,RNPS1	-1.59959	-0.39853	12	39
REGULATION OF ACTIN DYNAMICS FOR PHAGOCYTIC CUP FORMATION%REACTOME DATABASE ID RELEASE 84%2029482	REGULATION OF ACTIN DYNAMICS FOR PHAGOCYTIC CUP FORMATION%REACTOME DATABASE ID RELEASE 84%2029482	0.0122288	0.159048	1	MYO9B,CFL1,BAIAP2,ARPC1B,MAPK1,ABI2,CRK,ARPC5,ARPC1A,NF2,CYFIP1,HSP90AB1,NCK1,MAPK3,ABI1,HSP90AA1,MYO10,DOCK1,ACTB,ARPC2,NCKAP1,PAK1	1.55611	0.480093	22	43
TRANSMEMBRANE RECEPTOR PROTEIN SERINE/THREONINE KINASE SIGNALING PATHWAY%GOBP%GO:0007178	TRANSMEMBRANE RECEPTOR PROTEIN SERINE/THREONINE KINASE SIGNALING PATHWAY%GOBP%GO:0007178	0.0122896	0.159356	1	ATF2,MAP3K1,VIM,TRPS1,PXN,LNPEP,JUN,RBM14,FAM83G,NFIA,SKI,ARAP1,DCP1A,ZYX,SUB1,BMPR2,CAV2,ACVR1,PTK2,APPL1,FERMT2,NUP93,MAPK3	1.47914	0.412741	23	82
MITOCHONDRIAL TRANSLATION%REACTOME%R-HSA-5368287.1	MITOCHONDRIAL TRANSLATION%REACTOME%R-HSA-5368287.1	0.0123711	0.159928	-1	MRPS33,MRPL12,MRPS15,MRPL52,AURKAIP1,CHCHD1,TUFM,MRPL53,MRPL30,MRPL13,MRPL40,MRPL1,MRPL44,GADD45GIP1,MRPS34,MRPL18,MRPL11,ERAL1,MRPS18B,MRPL49,MRPL50,MRPS2,MRPS17,MRPL4,MRPL41,MRPL46,MRPL24,MRPS11,DAP3,MRPL16,MRPL3,MRPS23,MRPL19,MTRF1L,OXA1L,TSFM,MRPS9,MRPS6,MRPS16,MRPL35,MRPS35	-1.40623	-0.299254	41	82
REGULATION OF SYNAPTIC PLASTICITY%GOBP%GO:0048167	REGULATION OF SYNAPTIC PLASTICITY%GOBP%GO:0048167	0.0124353	0.160161	1	FXR1,SYNPO,NR3C1,HNRNPK,ERC1,KMT2A,CFL1,LNPEP,BAIAP2,SQSTM1,ZZEF1,MAPK1,SLC38A1,PPFIA3,MAP1A,ITPR3,SIPA1L1,NPTN,UBE3A,HTT,SLC4A10,BRAF	1.47745	0.409977	22	86
RIBONUCLEOPROTEIN COMPLEX BIOGENESIS%GOBP%GO:0022613	RIBONUCLEOPROTEIN COMPLEX BIOGENESIS%GOBP%GO:0022613	0.0125	0.160161	-1	NUFIP1,SRSF10,WDR12,FTSJ3,DKC1,NOL8,EIF5B,YTHDC1,RPL14,LTV1,RRS1,FCF1,RIOK3,COIL,LYAR,POP4,SBDS,DNTTIP2,LUC7L,RRP9,POP5,LUC7L2,MTERF3,SFSWAP,EXOSC8,NPM3,ABCE1,NUP88,LUC7L3,ADAR,RPL7A,EIF3A,RBM5,PAK1IP1,UTP18,CPSF6,UTP23,SRSF6,RPS17,NOP10,DDX27,SNRPD3,GTF2H5,SRSF1,FASTKD2,MRTO4,RRN3,PWP2,KRI1,C1QBP,RPL23A,SRFBP1,DIMT1,NOP58,ESF1,RPS7,RPS5,TMA16,PUF60,GCFC2,NOC2L,DDX54,RBM34,PNO1,MPHOSPH6	-1.30493	-0.227377	65	318
REGULATION OF ACTOMYOSIN STRUCTURE ORGANIZATION%GOBP%GO:0110020	REGULATION OF ACTOMYOSIN STRUCTURE ORGANIZATION%GOBP%GO:0110020	0.0125015	0.160161	1	SH3PXD2B,CLASP2,STMN1,CLASP1,PXN,FHOD1,TJP1,ARHGEF18,EP300,ARAP1,SDC4,ITGB1BP1,CCDC88A,MTOR,NF2,BRAF,PDLIM4,AKAP13,FERMT2,DLC1	1.53071	0.455565	20	53
AXON DEVELOPMENT%GOBP%GO:0061564	AXON DEVELOPMENT%GOBP%GO:0061564	0.0125501	0.160304	1	STMN1,NUMBL,NUMB,MAP1B,ARHGAP35,ANK3,PICALM,JUN,GLI3,MAP1S,LMTK2,ZEB2,APC,ADAM17,HDAC6,STXBP5,NIN,ULK1,MAP1A,DOCK7,RTN4,NTN1,B4GAT1,NEO1,APBB2,MYCBP2,RPL24,VASP,PIP5K1C,PLXNB2,CYFIP1,MARK2,PITPNA,HSP90AB1,PTK2,VCL,PRKCA,LLGL1,WDR47,UNC5B,PLXNA1,USP9X,HSP90AA1,SLC25A46,EMB,DST,ITGB1	1.42121	0.375288	47	135
ANTIVIRAL MECHANISM BY IFN-STIMULATED GENES%REACTOME DATABASE ID RELEASE 84%1169410	ANTIVIRAL MECHANISM BY IFN-STIMULATED GENES%REACTOME DATABASE ID RELEASE 84%1169410	0.0126183	0.160696	1	EIF4G2,EIF4G1,KPNA3,NUP50,IRF3,EIF4G3,PLCG1,EIF4E3,RANBP2,UBE2E1,JAK1,NDC1,NUP107,KPNA4,FLNA,NUP93,MAPK3,ISG15,NUP214,PDE12,EIF2AK2,POM121,FLNB	1.52845	0.454894	23	53
REGULATION OF SYNAPTIC VESICLE RECYCLING%GOBP%GO:1903421	REGULATION OF SYNAPTIC VESICLE RECYCLING%GOBP%GO:1903421	0.0126599	0.160747	1	DNM1L,MFF,PICALM,SNX9,DNM1,PLAA,PIP5K1C,CYFIP1,DGKQ,AP2M1,GRIPAP1,SYNJ1,ACTB	1.62233	0.578454	13	21
RHOJ GTPASE CYCLE%REACTOME DATABASE ID RELEASE 84%9013409	RHOJ GTPASE CYCLE%REACTOME DATABASE ID RELEASE 84%9013409	0.0127236	0.160755	1	ARHGAP21,ARHGAP5,GIT1,CDC42BPB,ARHGAP35,SLC1A5,SCRIB,RHOJ,SLC4A7,ARHGEF7,ARHGAP1,CDC42EP1,FMNL3,FNBP1L,PAK4	1.56285	0.483488	15	42
MICROTUBULE-BASED PROCESS%GOBP%GO:0007017	MICROTUBULE-BASED PROCESS%GOBP%GO:0007017	0.0127357	0.160755	1	MAP4,CLASP2,SLAIN2,SPDL1,INCENP,STMN1,DYNC1LI1,ARHGAP21,MAP7D1,DYNC1LI2,MAP1B,CLIP2,XRN2,CLASP1,SRGAP2,EML4,BNIP2,TPX2,ATXN3,CFL1,NUMA1,ANK3,LIMK2,ARHGEF2,CENPE,LCA5,PPP1R12A,MAP1S,TAOK1,APC,ESPL1,SPIRE2,HDAC6,MAP2K1,NIN,KLC3,EML3,PEX14,PCM1,DLGAP5,RBM14,CLIP1,NCKAP5L,IFT27,MAP1A,DOCK7,NPM1,SETD2,SIK3,KIF3A,CDCA8,NAV1,DLG1,TACC1,AXIN1,PARD3,UVRAG,SPAST,RANBP1,GAS2L1,BRCA1,KIFC3,RHOX5,CAMSAP1,E2F4…	1.27019	0.313998	127	417
IFN-ALPHA%IOB%IFN-ALPHA	IFN-ALPHA%IOB%IFN-ALPHA	0.0127904	0.160961	1	EIF4B,EIF4EBP1,MAP2K4,CRK,JAK1,IRS2,MTOR,PRKCD,PLA2G4A,ARHGAP30,MAP2K3	1.61924	0.577354	11	21
ADHERENS JUNCTION ORGANIZATION%GOBP%GO:0034332	ADHERENS JUNCTION ORGANIZATION%GOBP%GO:0034332	0.0128272	0.160961	1	NUMBL,NUMB,SPECC1L,DLG5,ABI2,TJP1,MTSS1,KIFC3,ZNF703,FERMT2,VCL,TBCD,ACTB,ADAM10	1.63128	0.586764	14	20
EMBRYONIC DIGIT MORPHOGENESIS%GOBP%GO:0042733	EMBRYONIC DIGIT MORPHOGENESIS%GOBP%GO:0042733	0.0129291	0.161765	-1	HDAC2,TTBK2,GJA1,C2CD3,HDAC1	-1.67023	-0.479334	5	23
3-PHOSPHOINOSITIDE BIOSYNTHESIS%BIOCYC%PWY-6352	3-PHOSPHOINOSITIDE BIOSYNTHESIS%BIOCYC%PWY-6352	0.0130354	0.162619	1	PIKFYVE,PIP4K2B,PI4K2B,CDIPT,PIK3C2A,PIP5K1C,PI4KA,PI4K2A,PIK3CA,FIG4,PI4KB,PIP5K1A,PIK3R4	1.61935	0.597619	13	18
SMAD PROTEIN SIGNAL TRANSDUCTION%GOBP%GO:0060395	SMAD PROTEIN SIGNAL TRANSDUCTION%GOBP%GO:0060395	0.0132199	0.164378	1	VIM,LNPEP,JUN,RBM14,SKI,ARAP1,SUB1	1.62713	0.585274	7	20
CELLULAR RESPONSE TO STARVATION%GOBP%GO:0009267	CELLULAR RESPONSE TO STARVATION%GOBP%GO:0009267	0.0132705	0.164378	1	ATF2,MYBBP1A,RRP8,JMY,ATXN3,TSC2,JUN,MAPK1,SESN2,RRAGC,ULK1,WDR59,WIPI2,PRKAA1,RPTOR,TNRC6A,GABARAPL1,PIK3C2A,MTOR,PLIN3,DEPDC5,MAPK3,XPR1,FNIP1,HIGD1A,MAP1LC3A,EIF2AK2,KAT5,NFE2L2,RRAGA,SLC2A1,WDR45B,RALB,GABARAPL2,ZFYVE1,VPS41	1.46653	0.40462	36	90
GLYCOGEN METABOLIC PROCESS%GOBP%GO:0005977	GLYCOGEN METABOLIC PROCESS%GOBP%GO:0005977	0.0132916	0.164378	1	RB1CC1,PHKG2,GYS1,PGM2,GABARAPL1,PPP1CA,PTGES3,IL6ST,PGM1	1.62007	0.572096	9	22
REGULATION OF STRESS FIBER ASSEMBLY%GOBP%GO:0051492	REGULATION OF STRESS FIBER ASSEMBLY%GOBP%GO:0051492	0.0133744	0.164925	1	SH3PXD2B,CLASP2,STMN1,CLASP1,PXN,FHOD1,TJP1,ARHGEF18,ARAP1,SDC4,ITGB1BP1,CCDC88A,MTOR,NF2,BRAF,PDLIM4,FERMT2,DLC1	1.54081	0.466241	18	48
POSITIVE REGULATION OF MACROAUTOPHAGY%GOBP%GO:0016239	POSITIVE REGULATION OF MACROAUTOPHAGY%GOBP%GO:0016239	0.0136111	0.167362	1	LARP1,BAG3,BNIP3,TSC2,TOM1,SESN2,ULK1,SNX30,PIP4K2B,GNAI3,HMOX1,HSPB8,HTT,OPTN,SNX7,MAPK3,PIP4K2C,GPSM1,WAC,MAP3K7,RALB,RAB3GAP2	1.53953	0.465856	22	48
POSITIVE REGULATION OF TRANSPORT%GOBP%GO:0051050	POSITIVE REGULATION OF TRANSPORT%GOBP%GO:0051050	0.0137426	0.168495	1	ITSN1,DNM1L,CLASP2,FRMD4A,BAG3,MFF,PFKFB2,NR3C1,HNRNPK,CLASP1,WNK1,CD2AP,NUMA1,EXOC2,ANK3,GOLPH3L,DAB2,PICALM,GLI3,MAPK1,LDLRAP1,IKBKB,MEF2A,PLCG1,SLC38A1,SCYL2,XPO4,STXBP5,ARHGEF7,PCM1,EXOC1,AIMP1,STIM2,EEF2K,CD63,STAM,EMD,RTN4,KIF3A,SORBS1,PRKAA1,DLG1,PARD3,BAD,EP300,BCR,MSN,DNM1,TBC1D5,BRCA1,DPYSL2,IRS2,SLC7A5,FYN,BBC3,GAB2,AKT2,C2CD2L,SDC4,UNC13D,ITGB1BP1,OXCT1,PLAA,ADD1,MIB1,SERPINE1,LCN2,WN…	1.27048	0.314447	138	402
ISG15 ANTIVIRAL MECHANISM%REACTOME%R-HSA-1169408.2	ISG15 ANTIVIRAL MECHANISM%REACTOME%R-HSA-1169408.2	0.0139315	0.169908	1	EIF4G2,EIF4G1,KPNA3,NUP50,IRF3,EIF4G3,PLCG1,EIF4E3,RANBP2,UBE2E1,JAK1,NDC1,NUP107,KPNA4,NUP93,MAPK3,ISG15,NUP214,EIF2AK2,POM121,FLNB,NEDD4	1.52384	0.458508	22	50
ATP SYNTHESIS COUPLED ELECTRON TRANSPORT%GOBP%GO:0042773	ATP SYNTHESIS COUPLED ELECTRON TRANSPORT%GOBP%GO:0042773	0.0139373	0.169908	-1	COX7C,UQCRB,COQ9,MTCH2,NDUFA7,NDUFS6,NDUFS7,NDUFS8,DLD,NDUFV2,NDUFV1,SDHA,SDHB,NDUFS1,NDUFS2,UQCRFS1,DGUOK,COX5A,UQCRQ,UQCRC2,UQCC3,UQCRH	-1.55435	-0.385131	22	40
PURINE NUCLEOSIDE TRIPHOSPHATE BIOSYNTHETIC PROCESS%GOBP%GO:0009145	PURINE NUCLEOSIDE TRIPHOSPHATE BIOSYNTHETIC PROCESS%GOBP%GO:0009145	0.0139907	0.170045	-1	NME1,ALDOA,NDUFB10,NDUFA7,NDUFB9,NDUFS6,NDUFS7,NDUFS8,STOML2,NDUFA2,NDUFB4,NDUFV2,MTATP8,NDUFS4,NDUFV1,SDHA,SDHB,NDUFS1,NDUFS2	-1.52592	-0.35574	19	51
SOMATIC DIVERSIFICATION OF IMMUNOGLOBULINS%GOBP%GO:0016445	SOMATIC DIVERSIFICATION OF IMMUNOGLOBULINS%GOBP%GO:0016445	0.0140281	0.170045	-1	MSH6,HSPD1,SAMHD1,YY1,MLH1,BCL6,EXO1,ATAD5	-1.60064	-0.422414	8	31
NEGATIVE REGULATION OF INTRINSIC APOPTOTIC SIGNALING PATHWAY IN RESPONSE TO DNA DAMAGE%GOBP%GO:1902230	NEGATIVE REGULATION OF INTRINSIC APOPTOTIC SIGNALING PATHWAY IN RESPONSE TO DNA DAMAGE%GOBP%GO:1902230	0.0142056	0.171711	-1	USP47,SIRT1,CCAR2,ATAD5,KDM1A	-1.7487	-0.56357	5	15
MRNA PROCESSING%WIKIPATHWAYS_20230810%WP310%MUS MUSCULUS	MRNA PROCESSING%WIKIPATHWAYS_20230810%WP310%MUS MUSCULUS	0.0142857	0.172193	-1	SRSF7,NUFIP1,PRPF40A,SRSF10,CLASRP,RSRC2,PRPF4B,POLR2A,SRRM1,TRA2B,SPEN,RBM10,BRWD1,SRSF2,CD2BP2,NOL8,AKAP17B,BCLAF1,RBM39,NAA38,RBM12B1,LTV1,CLK3,DHX8,SRSF5,U2AF2,BARD1,RNPC3,IGF2BP1,NCL,ATXN1,HNRNPD,RALY,HNRNPU,SRSF4,SFSWAP,EIF3B,TARDBP,EXOSC8,RBM15B,MATR3,ZCRB1,CLK4,HNRNPDL,ADAR,HNRNPC,YBX1,RBM5,DDX24,PAPOLG,SLIRP,HNRNPM,GGCX,SRSF6,RNPS1,RBM45,RPS29,RBMX2,SNRPD3,SRSF1,HNRNPA0,EXOSC5,NCBP2,RBM2…	-1.52365	-0.265077	77	331
NEGATIVE REGULATION OF PROTEIN SECRETION%GOBP%GO:0050709	NEGATIVE REGULATION OF PROTEIN SECRETION%GOBP%GO:0050709	0.0143553	0.172545	1	MAP4K4,RAB11FIP5,FRMD4A,PFKL,RHBDF2,RPTOR,NEO1,RHBDF1,TBC1D1,PDE3B,CYP51A1,ANXA1,NDUFAF2,PPP3CA,MADD	1.57534	0.513812	15	32
RIBOSOME BIOGENESIS%GOBP%GO:0042254	RIBOSOME BIOGENESIS%GOBP%GO:0042254	0.0145631	0.174223	-1	WDR12,FTSJ3,DKC1,NOL8,EIF5B,RPL14,LTV1,RRS1,FCF1,RIOK3,LYAR,POP4,SBDS,DNTTIP2,RRP9,POP5,MTERF3,EXOSC8,NPM3,ABCE1,NUP88,RPL7A,PAK1IP1,UTP18,UTP23,RPS17,NOP10,DDX27,GTF2H5,FASTKD2,MRTO4,RRN3,PWP2,KRI1,C1QBP,RPL23A,SRFBP1,DIMT1,NOP58,ESF1,RPS7,RPS5,TMA16,NOC2L,DDX54,RBM34,PNO1,MPHOSPH6,AATF,RPL26,NSA2,RPS13,RPS8,DDX49,ZNHIT6,ERCC2,MAK16,WDR46,HEATR3,RPS9,BYSL,UTP15,DDX47,RRP7A,PPAN	-1.40419	-0.256095	65	223
TOLL LIKE RECEPTOR 3 (TLR3) CASCADE%REACTOME%R-HSA-168164.3	TOLL LIKE RECEPTOR 3 (TLR3) CASCADE%REACTOME%R-HSA-168164.3	0.0146076	0.174223	1	TANK,ATF2,MAP2K4,IRF3,JUN,MAPK1,IKBKB,MEF2A,MAP2K1,N4BP1,TRAF3,MAPKAPK2,CUL1,RIPK1,TAB2,IRAK2,USP14,MAPK3,RPS6KA1,CASP8,NFKB1,DUSP4,MAP2K7,MAP3K7,MAP2K3,UBE2D3,MAPK7	1.48718	0.424756	27	69
REGULATION OF SYNAPTIC VESICLE ENDOCYTOSIS%GOBP%GO:1900242	REGULATION OF SYNAPTIC VESICLE ENDOCYTOSIS%GOBP%GO:1900242	0.0146171	0.174223	1	DNM1L,MFF,PICALM,SNX9,DNM1,PIP5K1C,DGKQ,AP2M1	1.61742	0.605743	8	17
REGULATION OF GENE SILENCING BY REGULATORY NCRNA%GOBP%GO:0060966	REGULATION OF GENE SILENCING BY REGULATORY NCRNA%GOBP%GO:0060966	0.0146926	0.174223	1	PUM1,FXR1,AJUBA,LIMD1,ZFP36,PRKRA,PUM2,XPO5,NFKB1,TIAL1	1.60275	0.559499	10	23
STABILIZATION AND EXPANSION OF THE E-CADHERIN ADHERENS JUNCTION%PATHWAY INTERACTION DATABASE NCI-NATURE CURATED DATA%STABILIZATION AND EXPANSION OF THE E-CADHERIN ADHERENS JUNCTION	STABILIZATION AND EXPANSION OF THE E-CADHERIN ADHERENS JUNCTION%PATHWAY INTERACTION DATABASE NCI-NATURE CURATED DATA%STABILIZATION AND EXPANSION OF THE E-CADHERIN ADHERENS JUNCTION	0.0146984	0.174223	1	GIT1,CTNNA1,LIMA1,ZYX,KIFC3,VASP,PIP5K1C,ACTN1,NCK1,VCL,ABI1,DIAPH1,ARF6,RHOA,EXOC4,EPHA2,NCKAP1	1.58438	0.530897	17	28
REGULATION OF MIRNA-MEDIATED GENE SILENCING%GOBP%GO:0060964	REGULATION OF MIRNA-MEDIATED GENE SILENCING%GOBP%GO:0060964	0.0148344	0.17535	1	PUM1,FXR1,AJUBA,LIMD1,ZFP36,PUM2,NFKB1,TIAL1	1.61023	0.587285	8	19
NERVOUS SYSTEM DEVELOPMENT%REACTOME DATABASE ID RELEASE 84%9675108	NERVOUS SYSTEM DEVELOPMENT%REACTOME DATABASE ID RELEASE 84%9675108	0.0149752	0.175981	1	ITSN1,ARHGAP39,CLASP2,EIF4G1,GIT1,RPS6KA4,MYO9B,NUMB,CLASP1,SRGAP2,SRGAP3,CFL1,ARHGAP35,ANK3,SMARCA4,LIMK2,ARPC1B,MAPK1,PLCG1,GAB1,MAP2K1,GSPT2,ARHGEF7,ARHGEF12,SHC1,NTN1,DLG1,ZSWIM8,NEO1,PSMD10,MSN,PSMD8,DNM1,AP2S1,DPYSL2,IRS2,FYN,GAB2,RPL24,YAP1,ARPC5,PAK4,GPC1,MAPK12,ARPC1A,VASP,PIP5K1C,ETF1,SOS1,PSMA3,PITPNA,HSP90AB1,RPS11,PSMB6,NCK1,PSMD12,MAPK3,CYP51A1,AP2M1,SDC2,RPS6KA1,RPS25,PRKCA,PSMD13,…	1.31349	0.330282	103	269
REGULATION OF RECEPTOR-MEDIATED ENDOCYTOSIS%GOBP%GO:0048259	REGULATION OF RECEPTOR-MEDIATED ENDOCYTOSIS%GOBP%GO:0048259	0.0149813	0.175981	1	HNRNPK,NUMB,TNK2,BMP2K,CD2AP,DAB2,AAK1,PICALM,SCRIB,LDLRAP1,SCYL2,CD63,KIF3A,PARD3,TBC1D5,PIP5K1C,SERPINE1	1.49279	0.428514	17	66
PURINE RIBONUCLEOSIDE TRIPHOSPHATE BIOSYNTHETIC PROCESS%GOBP%GO:0009206	PURINE RIBONUCLEOSIDE TRIPHOSPHATE BIOSYNTHETIC PROCESS%GOBP%GO:0009206	0.0150131	0.175981	-1	NME1,ALDOA,NDUFB10,NDUFA7,NDUFB9,NDUFS6,NDUFS7,NDUFS8,STOML2,NDUFA2,NDUFB4,NDUFV2,MTATP8,NDUFS4,NDUFV1,SDHA,SDHB,NDUFS1,NDUFS2	-1.52035	-0.355966	19	50
RUNX2 REGULATES BONE DEVELOPMENT%REACTOME DATABASE ID RELEASE 84%8941326	RUNX2 REGULATES BONE DEVELOPMENT%REACTOME DATABASE ID RELEASE 84%8941326	0.0150524	0.175981	1	HDAC4,GLI3,MAPK1,RB1,HDAC6,RBM14,YAP1,MAPK3,HDAC3,YES1	1.608	0.578391	10	20
ERBB4 SIGNALING EVENTS%PATHWAY INTERACTION DATABASE NCI-NATURE CURATED DATA%ERBB4 SIGNALING EVENTS	ERBB4 SIGNALING EVENTS%PATHWAY INTERACTION DATABASE NCI-NATURE CURATED DATA%ERBB4 SIGNALING EVENTS	0.0153642	0.178853	1	MAPK1,ADAM17,SHC1,FYN,YAP1,EREG,TAB2,MAPK3,PIK3CA	1.59857	0.583033	9	19
SOMATIC DIVERSIFICATION OF IMMUNE RECEPTORS%GOBP%GO:0002200	SOMATIC DIVERSIFICATION OF IMMUNE RECEPTORS%GOBP%GO:0002200	0.0154953	0.178853	-1	MSH6,HSPD1,SAMHD1,YY1,MLH1,BCL6,EXO1,ADAR,ATAD5	-1.55626	-0.395384	9	36
POSITIVE REGULATION OF CANONICAL NF-KAPPAB SIGNAL TRANSDUCTION%GOBP%GO:0043123	POSITIVE REGULATION OF CANONICAL NF-KAPPAB SIGNAL TRANSDUCTION%GOBP%GO:0043123	0.015496	0.178853	1	AJUBA,IRF3,ANKRD17,ZC3HAV1,IKBKB,DDX21,LURAP1,TRADD,FYN,TMEM106A,BRD4,LTBR,MTDH,RIPK1,UBE2I,TGM2,FLNA,TAB2,AKAP13,TFRC,CASP8,IRAK4,MAP3K7,TIRAP,S100A13,RHOA,RELA,CCDC22,CD40,DDX1,CHUK,F2RL1,S100A4,TRAF3IP2	1.48374	0.422992	34	70
REGULATION OF INTRINSIC APOPTOTIC SIGNALING PATHWAY IN RESPONSE TO DNA DAMAGE%GOBP%GO:1902229	REGULATION OF INTRINSIC APOPTOTIC SIGNALING PATHWAY IN RESPONSE TO DNA DAMAGE%GOBP%GO:1902229	0.0154968	0.178853	-1	USP47,SIRT1,CCAR2,STEAP3,RAD9A,MTCH2,ATAD5,KDM1A	-1.6457	-0.466597	8	24
POSITIVE REGULATION OF ORGANELLE ORGANIZATION%GOBP%GO:0010638	POSITIVE REGULATION OF ORGANELLE ORGANIZATION%GOBP%GO:0010638	0.015507	0.178853	1	SH3PXD2B,DNM1L,SLAIN2,RICTOR,MAP3K1,MFF,SYNPO,GIT1,MAP1B,NES,RAD51AP1,PPP1R35,CFL1,ARHGAP35,EIF4G3,NUMA1,BNIP3,PXN,FHOD1,BAIAP2,TOM1,CENPE,UBAP2L,SNX9,MAPK1,APC,RB1,ABI2,FCHSD2,CDC42EP1,ULK1,CLIP1,SNX30,PIP4K2B,CNOT2,DLG1,TCP1,CCT3,SMC2,BAD,EP300,MTSS1,CDC42EP4,MSN,CCT8,MAP3K4,NCAPH,BBC3,HNRNPA2B1,SDC4,GNL3,NCAPD3,ITGB1BP1,BCL2L11,EREG,PDXP,CCDC88A,VASP,MTOR,HTT,NF2,SNX7,PAN3,CYFIP1,BRAF,FLNA,PAR…	1.28419	0.320372	83	328
ISOPRENOID METABOLIC PROCESS%GOBP%GO:0006720	ISOPRENOID METABOLIC PROCESS%GOBP%GO:0006720	0.0156506	0.179551	1	FDPS,RDH11,DPM3,HMGCS1,IDI1,MVK,GGPS1,DPM1,ALG14,ADH5,DHDDS	1.57656	0.524382	11	29
PROTEIN LOCALIZATION TO CELL PERIPHERY%GOBP%GO:1990778	PROTEIN LOCALIZATION TO CELL PERIPHERY%GOBP%GO:1990778	0.0156514	0.179551	1	CLASP2,HECTD1,FRMD8,GIT1,DENND4C,GAK,GPHN,SNX27,TSC2,ANK3,ZDHHC5,GOLPH3L,SCRIB,IKBKB,SESN2,CLIP1,WDR59,PALM,EXOC5,DLG1,RHBDF2,PSMD10,RABEP1,SEC23A,AKT2,RAB40C,PPP1R9B,ITGB1BP1,RAB13,CCDC88A,RAB34,KIF13A,OPTN,FLNA,ANK2,RAB7A,MYADM,GOLGA4,GOLGA7	1.40899	0.372755	39	132
MICROTUBULE BUNDLE FORMATION%GOBP%GO:0001578	MICROTUBULE BUNDLE FORMATION%GOBP%GO:0001578	0.015817	0.180965	1	MAP1B,CLASP1,NUMA1,MAP1S,CLIP1,NCKAP5L,NAV1,SPAST,GAS2L1,NISCH,GAS8	1.56089	0.493454	11	37
REGULATION OF CELL SIZE%GOBP%GO:0008361	REGULATION OF CELL SIZE%GOBP%GO:0008361	0.015954	0.182046	1	EIF4G2,CLASP2,ARHGAP5,DBNL,RB1CC1,MAP1B,WNK1,CFL1,ARHGAP35,TSC2,ULK1,NPM1,RTN4,NTN1,RPTOR,EP300,E2F4,IFRD1,ADD1,MTOR,PUM2,BMPR2,CYFIP1,DIP2B,HSP90AB1,GOLGA4,ANO6,ATP7A,SIN3A,RUFY3,MAP3K7	1.44129	0.394004	31	96
REGULATION OF DENDRITIC SPINE MORPHOGENESIS%GOBP%GO:0061001	REGULATION OF DENDRITIC SPINE MORPHOGENESIS%GOBP%GO:0061001	0.0161029	0.183246	1	DNM1L,PDLIM5,DBNL,CFL1,BAIAP2,ABI2,EEF2K,SIPA1L1,UBE3A	1.56176	0.509385	9	32
EXTRINSIC APOPTOTIC SIGNALING PATHWAY%GOBP%GO:0097191	EXTRINSIC APOPTOTIC SIGNALING PATHWAY%GOBP%GO:0097191	0.0161568	0.183246	1	BAG3,RB1CC1,CTNNA1,DAB2,DDX3X,DAB2IP,DAXX,DEDD,FOXO3,RAF1,BAD,MCL1,TRADD,YAP1,BCL2L11,LCN2,RIPK1,TNFRSF10B,BAK1,BLOC1S2,SGPP1,CASP8	1.49985	0.435189	22	62
ESTABLISHMENT OF EPITHELIAL CELL POLARITY%GOBP%GO:0090162	ESTABLISHMENT OF EPITHELIAL CELL POLARITY%GOBP%GO:0090162	0.0162277	0.183246	1	SH3BP1,FRMD4A,MYO9A,SIPA1L3,SIPA1,AMOTL1,PARD3,MSN	1.59987	0.590427	8	18
AXON GUIDANCE%REACTOME DATABASE ID RELEASE 84%422475	AXON GUIDANCE%REACTOME DATABASE ID RELEASE 84%422475	0.0162305	0.183246	1	ITSN1,ARHGAP39,CLASP2,EIF4G1,GIT1,RPS6KA4,MYO9B,NUMB,CLASP1,SRGAP2,SRGAP3,CFL1,ARHGAP35,ANK3,LIMK2,ARPC1B,MAPK1,PLCG1,GAB1,MAP2K1,GSPT2,ARHGEF7,ARHGEF12,SHC1,NTN1,DLG1,ZSWIM8,NEO1,PSMD10,MSN,PSMD8,DNM1,AP2S1,DPYSL2,IRS2,FYN,GAB2,RPL24,ARPC5,PAK4,GPC1,MAPK12,ARPC1A,VASP,PIP5K1C,ETF1,SOS1,PSMA3,PITPNA,HSP90AB1,RPS11,PSMB6,NCK1,PSMD12,MAPK3,AP2M1,SDC2,RPS6KA1,RPS25,PRKCA,PSMD13,PABPC1,CSNK2B,RPS3,UN…	1.31264	0.33073	98	260
SIGNALING BY NTRK1 (TRKA)%REACTOME DATABASE ID RELEASE 84%187037	SIGNALING BY NTRK1 (TRKA)%REACTOME DATABASE ID RELEASE 84%187037	0.0162878	0.183335	1	ATF2,FOSL1,MAPK1,MEF2A,PLCG1,MAP2K1,CRK,SHC1,EP300,DNM1,AP2S1,TCF12,IRS2,MAPKAPK2,MEF2D,MAPK12,SOS1,BRAF,MAPK3,AP2M1,RPS6KA1,DUSP4,AP2A2,PIK3CA,MAPK7,NAB1,RALB,RHOA,FRS2,AP2B1	1.47844	0.421482	30	70
CYTOKINE SIGNALING IN IMMUNE SYSTEM%REACTOME%R-HSA-1280215.5	CYTOKINE SIGNALING IN IMMUNE SYSTEM%REACTOME%R-HSA-1280215.5	0.0163241	0.183335	1	EIF4G2,EIF4G1,ATF2,KPNA3,VIM,MAP2K4,NUP50,IRF3,CFL1,EIF4G3,MAP3K3,SMARCA4,ZEB1,SQSTM1,PTPN12,JUN,MAPK1,IKBKB,MEF2A,PLCG1,ADAM17,MAP2K1,CRK,CANX,POU2F1,N4BP1,SHC1,TCP1,FOXO3,EIF4E3,RANBP2,MCL1,PSMD10,MSN,PSMD8,TRAF3,UBE2E1,JAK1,IRS2,MAPKAPK2,CUL1,FYN,NDC1,GAB2,AKT2,HNRNPA2B1,CD44,HMOX1,BCL2L11,PTPN1,LTBR,LCN2,CAPZA1,NUP107,PTPN23,SOS1,KPNA4,PSMA3,PITPNA,FLNA,TAB2,CAMK2D,PSMB6,IRAK2,PSMD12,NUP93,US…	1.2908	0.322426	101	314
POSITIVE REGULATION OF ACTIN FILAMENT POLYMERIZATION%GOBP%GO:0030838	POSITIVE REGULATION OF ACTIN FILAMENT POLYMERIZATION%GOBP%GO:0030838	0.0164665	0.184451	1	RICTOR,MAP3K1,BAIAP2,SNX9,FCHSD2,CDC42EP1,DLG1,CDC42EP4,VASP,MTOR,NCK1,BIN1,ARF6,RHOA,NCK2,ARPC2,NCKAP1,ACTR3,FER,CDC42EP5,FCHSD1,BAG4,GRB2	1.55174	0.502164	23	33
MRNA METABOLIC PROCESS%GOBP%GO:0016071	MRNA METABOLIC PROCESS%GOBP%GO:0016071	0.0166667	0.186205	-1	SRRM2,SRSF7,CDK13,PRPF40A,SRSF10,SCAF1,PHRF1,SRRM1,ZC3H13,TRA2B,DKC1,RBM10,PUS7,THRAP3,SRSF2,EDC4,TRA2A,SREBF1,YTHDC1,MED1,RC3H1,BUD13,DHX8,SRSF5,U2AF2,ZCCHC7,COIL,RNPC3,SNW1,LUC7L,CWC22,MLH1,LUC7L2,HNRNPU,DBR1,SFSWAP,SYMPK,EXOSC8,THRA,CASC3,HNRNPDL,LUC7L3,ZBTB1,RBM5,CPSF6,PAPOLG,HNRNPM,SRSF6,RNPS1,MEX3D,S100A10,RBMX2,SNRPD3,TAF12,SRSF1,MRTO4,EXOSC5,NCBP2,TAF6,ZHX2,TAF3,TAF1,RBM22,DHX34,BCAS2,SON…	-1.47186	-0.255179	78	348
REGULATION OF ENDOCYTOSIS%GOBP%GO:0030100	REGULATION OF ENDOCYTOSIS%GOBP%GO:0030100	0.016907	0.188374	1	ITSN1,DNM1L,MFF,ARHGAP21,HNRNPK,NUMB,TNK2,BMP2K,CD2AP,TSC2,ANK3,DAB2,AAK1,PICALM,SNX9,SCRIB,LDLRAP1,SCYL2,EEF2K,CD63,EPN2,KIF3A,PARD3,BCR,DNM1,TBC1D5,ADD1,PTPN1,PIP5K1C,MIB1,SERPINE1,TGM2,AXL,DGKQ,PTK2,APPL1,AP2M1,BIN1,ACTN4,ANO6,PRKCA,HIP1,SOD1,PPP3CA,CD151,RUFY1,ATG3,PPP3R1,SMPD1,NEDD4,ITGB1,SYNJ1,RAB4A,AP2B1,RAB5C,ARF1,VAMP8,ACTB,SNX33	1.37261	0.356369	59	164
NEURAL PRECURSOR CELL PROLIFERATION%GOBP%GO:0061351	NEURAL PRECURSOR CELL PROLIFERATION%GOBP%GO:0061351	0.0169939	0.188374	1	NUMBL,NCOR2,NUMB,GAK,CTNNA1,MELK,ARHGEF2,ZZEF1,GLI3,ZEB2,SOX5,PCM1,DOCK7,NFIA,KIF3A,TACC1	1.49713	0.435553	16	61
NEGATIVE REGULATION OF CELL JUNCTION ASSEMBLY%GOBP%GO:1901889	NEGATIVE REGULATION OF CELL JUNCTION ASSEMBLY%GOBP%GO:1901889	0.0170258	0.188374	1	CLASP2,IKBKB,MMP14,ITGB1BP1,RPS6,PTK2,DLC1	1.59551	0.588818	7	18
POSITIVE REGULATION OF PROTEIN LOCALIZATION%GOBP%GO:1903829	POSITIVE REGULATION OF PROTEIN LOCALIZATION%GOBP%GO:1903829	0.0170552	0.188374	1	DNM1L,CLASP2,FRMD4A,BAG3,MFF,PFKFB2,HNRNPK,EPB41L2,CFL1,CD2AP,NUMA1,SNX27,ANK3,LIMK2,SQSTM1,ZDHHC5,GOLPH3L,GLI3,MAPK1,APC,SESN2,XPO4,PCM1,EXOC1,TRAPPC12,MAP1A,NPM1,EMD,RTN4,KIF3A,SORBS1,PRKAA1,DLG1,TCP1,CCT3,BAD,EP300,MSN,CCT8,EPB41,BRCA1,JAK1,NMD3,IRS2,FYN,BBC3,RER1,AKT2,NPTN,C2CD2L,CDK9,YAP1,GNL3,PPP1R9B,ITGB1BP1,OXCT1,CCDC88A,HCFC1,EFCAB7,GAS8,ANO1,NF2,RAB34,PTPN23,CTDSPL2,CAV2,ZFAND1,FLNA,HSP…	1.30004	0.325948	109	283
CELL JUNCTION ASSEMBLY%GOBP%GO:0034329	CELL JUNCTION ASSEMBLY%GOBP%GO:0034329	0.0170809	0.188374	1	SH3BP1,AJUBA,DBNL,MYO9A,CTNNA1,SRGAP2,PXN,DLG5,FARP1,ABI2,CRK,DOCK7,SORBS1,DLG1,PARD3,BCR,PEAK1,CD9,NPTN,RAB13,ZNF703,ACTN1,PLXNB2,CAPZA1,FERMT2,MPDZ,DLC1,VCL,ACTN4,PRKCA,SHANK2,PKP4,TBCD,PDPK1,SLC25A46,DST,ITGB1	1.44734	0.398822	37	91
NORC NEGATIVELY REGULATES RRNA EXPRESSION%REACTOME DATABASE ID RELEASE 84%427413	NORC NEGATIVELY REGULATES RRNA EXPRESSION%REACTOME DATABASE ID RELEASE 84%427413	0.0172018	0.18922	-1	HDAC2,HDAC1,TTF1,UBTF,ARID4B,SAP30,HIST2H2AA1,GTF2H5,CCNH,SUDS3,MNAT1,TAF1C,TAF1D	-1.54088	-0.383902	13	39
DENDRITE DEVELOPMENT%GOBP%GO:0016358	DENDRITE DEVELOPMENT%GOBP%GO:0016358	0.0172806	0.189599	1	MINK1,GIT1,MAP1B,SRGAP2,BAIAP2,PICALM,MAP1S,FARP1,ABI2,MEF2A,HDAC6,CRK,MAP1A,NTN1,FYN,STRN,PPP1R9B,PAK4,ARF4,TRAPPC4,TMEM106B,MPDZ,SDC2,ABI1,ATP7A,PPP3CA,CIT,SLC25A46,ITGB1,UBA6,MAP6,NCK2	1.48051	0.425956	32	65
NUCLEOTIDE EXCISION REPAIR%REACTOME%R-HSA-5696398.2	NUCLEOTIDE EXCISION REPAIR%REACTOME%R-HSA-5696398.2	0.017585	0.192445	-1	POLR2A,PIAS1,XRCC1,YY1,PARP1,USP7,XPC,INO80,RFC1,INO80C,GTF2H5,ERCC5,RFC2,ACTL6A,CCNH,XPA,POLE3,COPS7B,MNAT1,UBE2N,INO80D,ERCC2,USP45,UVSSA,ERCC6,INO80B,POLR2J,PARP2,ELL,POLD1,RNF111,POLD3,PRPF19,RBX1,ACTR5,RPA2	-1.36115	-0.282672	36	92
UNTITLED%PANTHER PATHWAY%P00019	UNTITLED%PANTHER PATHWAY%P00019	0.0177963	0.194261	1	PLCB3,MAPK1,MAP2K1,ITPR3,RAF1,AKT2,ADCY9,MAPK3,PRKCD,PLA2G4A,PRKCA	1.56033	0.518985	11	29
SIGNALING BY INTERLEUKINS%REACTOME%R-HSA-449147.11	SIGNALING BY INTERLEUKINS%REACTOME%R-HSA-449147.11	0.0180125	0.194887	1	ATF2,VIM,MAP2K4,CFL1,MAP3K3,SMARCA4,ZEB1,SQSTM1,PTPN12,JUN,MAPK1,IKBKB,MEF2A,MAP2K1,CRK,CANX,POU2F1,N4BP1,SHC1,TCP1,FOXO3,MCL1,PSMD10,MSN,PSMD8,JAK1,IRS2,MAPKAPK2,CUL1,FYN,GAB2,HNRNPA2B1,HMOX1,LCN2,CAPZA1,PTPN23,SOS1,PSMA3,PITPNA,TAB2,PSMB6,IRAK2,PSMD12,USP14,PTPN14,MAPK3,RPS6KA1,ANXA1,CASP8,PSMD13,NFKB1,IRAK4,IL6ST,DUSP4,MAP2K7,MAP3K7,IL17RA,HSP90AA1,PSMD1,PSMC4,MAP2K3,PSMA4,PIK3CA,YES1,MAPK7,IT…	1.33079	0.339158	88	212
NEGATIVE REGULATION OF DNA METABOLIC PROCESS%GOBP%GO:0051053	NEGATIVE REGULATION OF DNA METABOLIC PROCESS%GOBP%GO:0051053	0.0180276	0.194887	-1	MSH6,ZRANB3,SLX4,SENP3,HSF1,GJA1,XRCC1,BLM,MLH1,HNRNPU,FBXO5,BCL6,PARP1,PINX1,TERF2IP	-1.36591	-0.290047	15	83
AEROBIC RESPIRATION I (CYTOCHROME C)%BIOCYC%PWY-3781	AEROBIC RESPIRATION I (CYTOCHROME C)%BIOCYC%PWY-3781	0.0180296	0.194887	-1	UQCRB,NDUFB10,NDUFA7,NDUFB9,NDUFS7,NDUFS8,COX6B1,NDUFA2,NDUFB4,NDUFV2,NDUFS4,NDUFV1,SDHA,SDHB,NDUFS1,NDUFS2,UQCRFS1,COX5A,UQCRQ,UQCRC2,NDUFA8,NDUFC2,NDUFB3,NDUFB7,NDUFB2	-1.49457	-0.353275	25	48
PRODUCTION OF MOLECULAR MEDIATOR OF IMMUNE RESPONSE%GOBP%GO:0002440	PRODUCTION OF MOLECULAR MEDIATOR OF IMMUNE RESPONSE%GOBP%GO:0002440	0.0180814	0.194887	-1	MSH6,HSPD1,SAMHD1,YY1,MLH1,BCL6,EXO1,ATAD5	-1.57711	-0.410864	8	32
IMMUNOGLOBULIN PRODUCTION%GOBP%GO:0002377	IMMUNOGLOBULIN PRODUCTION%GOBP%GO:0002377	0.0180814	0.194887	-1	MSH6,HSPD1,SAMHD1,YY1,MLH1,BCL6,EXO1,ATAD5	-1.57711	-0.410864	8	32
MORPHOGENESIS OF AN EPITHELIUM%GOBP%GO:0002009	MORPHOGENESIS OF AN EPITHELIUM%GOBP%GO:0002009	0.0182471	0.196179	1	SH3BP1,HECTD1,MAP3K1,AJUBA,NR3C1,MYO9A,NUP50,CFL1,SPECC1L,ARHGAP35,PXN,TSC2,DLG5,SMARCA4,KDM2A,GLI3,SCRIB,ZEB2,NCOA3,LUZP1,SETD2,SKI,KIF3A,EXOC5,NTN1,DLG1,PARD3,MMP14,MTSS1,CCM2,MSN,YAP1,SDC4,CD44,ARID1A,SOX9,CLIC4,VASP,PPP1CA,MIB1,WNK4,HTT,PLXNB2,ARHGAP12,TGM2,SOS1,LLGL2,PKD2,ACVR1,FLNA,DLC1,DICER1,NFATC1,VCL,RARG,CASP8,CSNK2B,PHACTR4,ATP7A,TGFB1I1,PLXNA1,CD151,BSG,GNA13,MAP3K7,KIF20B,TMED2,PPP3…	1.33536	0.341061	86	205
TUMOR NECROSIS FACTOR-MEDIATED SIGNALING PATHWAY%GOBP%GO:0033209	TUMOR NECROSIS FACTOR-MEDIATED SIGNALING PATHWAY%GOBP%GO:0033209	0.0183145	0.196226	1	TJP2,IKBKB,FOXO3,TRAF3,TRADD,ACTN4,RRAGA,KRT8,RELA,COMMD7,CHUK,TNFRSF1A,TRAF3IP2,NFKBIA,LIMS1,AIM2,TXNDC17	1.58236	0.546569	17	24
EGF RECEPTOR (ERBB1) SIGNALING PATHWAY%PATHWAY INTERACTION DATABASE NCI-NATURE CURATED DATA%EGF RECEPTOR (ERBB1) SIGNALING PATHWAY	EGF RECEPTOR (ERBB1) SIGNALING PATHWAY%PATHWAY INTERACTION DATABASE NCI-NATURE CURATED DATA%EGF RECEPTOR (ERBB1) SIGNALING PATHWAY	0.018373	0.196226	1	MAPK1,PLCG1,GAB1,SHC1,GNAI3,PTPN1,PIP5K1C,SOS1,PTK2,NCK1,MAPK3,PIK3CA,NCK2,PAK1,PTPN11,STAT3,SRC	1.5631	0.523765	17	28
REGULATION OF AXONOGENESIS%GOBP%GO:0050770	REGULATION OF AXONOGENESIS%GOBP%GO:0050770	0.018389	0.196226	1	EIF4G2,VIM,DBNL,MAP1B,ARHGAP35,TSC2,PICALM,ZEB2,MAP2K1,NIN,ULK1,RTN4,NTN1,SIPA1L1,EP300,IFRD1,PLXNB2,BMPR2,CYFIP1,DIP2B,MARK2,BRAF,PTK2,GOLGA4	1.46502	0.416667	24	71
RHOD GTPASE CYCLE%REACTOME DATABASE ID RELEASE 84%9013405	RHOD GTPASE CYCLE%REACTOME DATABASE ID RELEASE 84%9013405	0.0186657	0.198051	1	LBR,ARHGAP39,ARHGAP21,ARHGAP5,ARHGAP35,EFHD2,VAPB,SLC4A7,ARHGAP1,ARHGAP17,EMD,ACTN1,ARHGAP12,MCAM,AKAP12,PLXNA1,DIAPH1,DIAPH3,TOR1AIP1,VANGL1	1.52598	0.474111	20	41
REGULATION OF MICROTUBULE POLYMERIZATION%GOBP%GO:0031113	REGULATION OF MICROTUBULE POLYMERIZATION%GOBP%GO:0031113	0.0188908	0.198051	1	CLASP2,SLAIN2,STMN1,GIT1,MAP1B,NUMA1,APC,ARHGEF7,CLIP1,INPP5J,CAMSAP1	1.53236	0.479987	11	39
ESTABLISHMENT OR MAINTENANCE OF EPITHELIAL CELL APICAL/BASAL POLARITY%GOBP%GO:0045197	ESTABLISHMENT OR MAINTENANCE OF EPITHELIAL CELL APICAL/BASAL POLARITY%GOBP%GO:0045197	0.018895	0.198051	1	SH3BP1,MYO9A,DLG5,SCRIB,DLG1,PARD3,MSN,ARF4,MARK2	1.57318	0.555538	9	22
POSITIVE REGULATION OF PROTEIN POLYMERIZATION%GOBP%GO:0032273	POSITIVE REGULATION OF PROTEIN POLYMERIZATION%GOBP%GO:0032273	0.0189508	0.198051	1	SLAIN2,RICTOR,MAP3K1,GIT1,MAP1B,NUMA1,BAIAP2,SNX9,APC,FCHSD2,CDC42EP1,CLIP1,DLG1,CDC42EP4,VASP,MTOR,NCK1,NAV3,BIN1	1.49209	0.43667	19	59
TOLL LIKE RECEPTOR TLR1:TLR2 CASCADE%REACTOME%R-HSA-168179.1	TOLL LIKE RECEPTOR TLR1:TLR2 CASCADE%REACTOME%R-HSA-168179.1	0.0190304	0.198051	1	ATF2,MAP3K1,MAP2K4,JUN,MAPK1,IKBKB,MEF2A,MAP2K1,N4BP1,MAPKAPK2,CUL1,TAB2,IRAK2,USP14,MAPK3,FGG,RPS6KA1,CASP8,NFKB1,IRAK4,DUSP4,MAP2K7,MAP3K7,TIRAP,MAP2K3,MAPK7	1.4674	0.420353	26	67
TOLL LIKE RECEPTOR 2 (TLR2) CASCADE%REACTOME%R-HSA-181438.1	TOLL LIKE RECEPTOR 2 (TLR2) CASCADE%REACTOME%R-HSA-181438.1	0.0190304	0.198051	1	ATF2,MAP3K1,MAP2K4,JUN,MAPK1,IKBKB,MEF2A,MAP2K1,N4BP1,MAPKAPK2,CUL1,TAB2,IRAK2,USP14,MAPK3,FGG,RPS6KA1,CASP8,NFKB1,IRAK4,DUSP4,MAP2K7,MAP3K7,TIRAP,MAP2K3,MAPK7	1.4674	0.420353	26	67
MYD88:MAL(TIRAP) CASCADE INITIATED ON PLASMA MEMBRANE%REACTOME%R-HSA-166058.3	MYD88:MAL(TIRAP) CASCADE INITIATED ON PLASMA MEMBRANE%REACTOME%R-HSA-166058.3	0.0190304	0.198051	1	ATF2,MAP3K1,MAP2K4,JUN,MAPK1,IKBKB,MEF2A,MAP2K1,N4BP1,MAPKAPK2,CUL1,TAB2,IRAK2,USP14,MAPK3,FGG,RPS6KA1,CASP8,NFKB1,IRAK4,DUSP4,MAP2K7,MAP3K7,TIRAP,MAP2K3,MAPK7	1.4674	0.420353	26	67
TOLL LIKE RECEPTOR TLR6:TLR2 CASCADE%REACTOME%R-HSA-168188.1	TOLL LIKE RECEPTOR TLR6:TLR2 CASCADE%REACTOME%R-HSA-168188.1	0.0190304	0.198051	1	ATF2,MAP3K1,MAP2K4,JUN,MAPK1,IKBKB,MEF2A,MAP2K1,N4BP1,MAPKAPK2,CUL1,TAB2,IRAK2,USP14,MAPK3,FGG,RPS6KA1,CASP8,NFKB1,IRAK4,DUSP4,MAP2K7,MAP3K7,TIRAP,MAP2K3,MAPK7	1.4674	0.420353	26	67
INTEGRIN-MEDIATED CELL ADHESION%WIKIPATHWAYS_20230810%WP6%MUS MUSCULUS	INTEGRIN-MEDIATED CELL ADHESION%WIKIPATHWAYS_20230810%WP6%MUS MUSCULUS	0.0190671	0.198051	1	PXN,MAPK1,MAP2K1,ARHGEF7,CRK,SHC1,SORBS1,RAF1,ZYX,CAPN5,FYN,AKT2,PAK4,MAPK12,VASP,ACTN1,SOS1,CAV2,BRAF,CAPNS1,PTK2,VCL,ITGA6,PDPK1,MAP2K3,MAPK7,ITGB1,DOCK1,ITGB7,PAK1,SRC,CAPN7,BCAR1,PAK3,ITGA7,AKT1,ITGA1,ROCK1,GRB2,RAP1A,CAPN2,CAPN1,TLN1,PIK3R2,RAC3,RAC1	1.46654	0.420979	46	66
NEGATIVE REGULATION OF PROTEIN LOCALIZATION%GOBP%GO:1903828	NEGATIVE REGULATION OF PROTEIN LOCALIZATION%GOBP%GO:1903828	0.019084	0.198051	1	MAP4K4,RAB11FIP5,HECTD1,FRMD4A,BAG3,NUMB,CTNNA1,WNK1,DAB2,MAGED1,PICALM,EI24,MAP1A,PPP2R5A,PFKL,RHBDF2,RPTOR,NEO1,RHBDF1,OTUD7B,CDK9,INPP5E,ITGB1BP1,TBC1D1,MTOR,WNK4,NACA,PDE3B,LYPLA1,TMEM59,UBE2J1,CYP51A1,AP2M1,ANXA1,HDAC3,NDUFAF2,MDFIC,SIN3A,PPP3CA,MADD,ABHD17B,BTF3,TMED2,PPM1F,ARF6,GRIPAP1	1.39587	0.370143	46	129
TRIF(TICAM1)-MEDIATED TLR4 SIGNALING%REACTOME%R-HSA-937061.2	TRIF(TICAM1)-MEDIATED TLR4 SIGNALING%REACTOME%R-HSA-937061.2	0.0191155	0.198051	1	TANK,ATF2,MAP2K4,IRF3,JUN,MAPK1,IKBKB,MEF2A,MAP2K1,N4BP1,TRAF3,MAPKAPK2,CUL1,RIPK1,TAB2,IRAK2,USP14,MAPK3,RPS6KA1,CASP8,NFKB1,DUSP4,MAP2K7,MAP3K7,MAP2K3,UBE2D3,MAPK7	1.46432	0.417457	27	70
MYD88-INDEPENDENT TLR4 CASCADE%REACTOME%R-HSA-166166.2	MYD88-INDEPENDENT TLR4 CASCADE%REACTOME%R-HSA-166166.2	0.0191155	0.198051	1	TANK,ATF2,MAP2K4,IRF3,JUN,MAPK1,IKBKB,MEF2A,MAP2K1,N4BP1,TRAF3,MAPKAPK2,CUL1,RIPK1,TAB2,IRAK2,USP14,MAPK3,RPS6KA1,CASP8,NFKB1,DUSP4,MAP2K7,MAP3K7,MAP2K3,UBE2D3,MAPK7	1.46432	0.417457	27	70
CA2+ PATHWAY%REACTOME DATABASE ID RELEASE 84%4086398	CA2+ PATHWAY%REACTOME DATABASE ID RELEASE 84%4086398	0.0192035	0.198483	1	PLCB3,ITPR3,TNRC6A,AGO1,GNB1,NFATC1,PRKCA,PPP3CA,MAP3K7,PPP3R1,FZD2,AGO2,MOV10	1.57419	0.54953	13	23
INTRACELLULAR SIGNALLING THROUGH ADENOSINE RECEPTOR A2A AND ADENOSINE%SMPDB%SMP0000320	INTRACELLULAR SIGNALLING THROUGH ADENOSINE RECEPTOR A2A AND ADENOSINE%SMPDB%SMP0000320	0.0194854	0.200134	1	ATF2,MAP3K1,JUN,MAPK1,IKBKB,ARHGEF7,BAD,MAP3K4,GNB1,BRAF,RPS6KA1,NFKB1,MAP2K7,PDPK1,PIK3CA,CHUK,NFKB2,PAK1,PRKACB,NFKBIA	1.54881	0.507946	20	31
INTRACELLULAR SIGNALLING THROUGH ADENOSINE RECEPTOR A2B AND ADENOSINE%SMPDB%SMP0000321	INTRACELLULAR SIGNALLING THROUGH ADENOSINE RECEPTOR A2B AND ADENOSINE%SMPDB%SMP0000321	0.0194854	0.200134	1	ATF2,MAP3K1,JUN,MAPK1,IKBKB,ARHGEF7,BAD,MAP3K4,GNB1,BRAF,RPS6KA1,NFKB1,MAP2K7,PDPK1,PIK3CA,CHUK,NFKB2,PAK1,PRKACB,NFKBIA	1.54881	0.507946	20	31
DNA RECOMBINATION%GOBP%GO:0006310	DNA RECOMBINATION%GOBP%GO:0006310	0.0195035	0.200134	-1	MSH6,CHD4,REV3L,SLX4,NUCKS1,HSPD1,SAMHD1,XRCC1,MCM2,SFR1,YY1,BLM,BARD1,MLH1,BCL6,EXO1,RECQL4,INO80,ATAD5,ERCC5,TOP2B,BRIP1,AP5S1,MCM6,FAN1,TOP3A,RAD54B,RNF168,RAD50,UBE2N,RBBP8	-1.31683	-0.25889	31	130
CARGO TRAFFICKING TO THE PERICILIARY MEMBRANE%REACTOME%R-HSA-5620920.3	CARGO TRAFFICKING TO THE PERICILIARY MEMBRANE%REACTOME%R-HSA-5620920.3	0.0196841	0.201503	1	ASAP1,EXOC2,EXOC1,EXOC5,TCP1,CCT3,CCT8,INPP5E,EXOC7,ARF4,PKD2,UNC119B	1.55399	0.513015	12	30
PI5P, PP2A AND IER3 REGULATE PI3K AKT SIGNALING%REACTOME DATABASE ID RELEASE 84%6811558	PI5P, PP2A AND IER3 REGULATE PI3K AKT SIGNALING%REACTOME DATABASE ID RELEASE 84%6811558	0.0197495	0.20169	1	MAPK1,GAB1,PIP4K2B,PPP2R5A,PPP2R5E,IRS2,FYN,STRN,GAB2,EREG,PIP5K1C,MAPK3,PIP4K2C,IRAK4,PIK3CA,FRS2,PDGFRA,PIP5K1A,PTPN11,SRC,AKT1,FGFR4,PPP2R5C,ERBB2,IRAK1,PIK3R2,RAC1	1.5235	0.473339	27	41
SIGNALING BY ERBB2%REACTOME%R-HSA-1227986.8	SIGNALING BY ERBB2%REACTOME%R-HSA-1227986.8	0.0198157	0.201765	1	PTPN12,PLCG1,GAB1,SHC1,FYN,AKT2,EREG,SOS1,PRKCD,PRKCA,MEMO1,DIAPH1,CUL5,HSP90AA1,PIK3CA,YES1,RHOA,USP8	1.54811	0.514922	18	29
MITOCHONDRIAL PROTEIN IMPORT%REACTOME%R-HSA-1268020.3	MITOCHONDRIAL PROTEIN IMPORT%REACTOME%R-HSA-1268020.3	0.0198511	0.201765	-1	HSPD1,TOMM40,TIMM8A1,CHCHD3,VDAC1,TOMM6,PITRM1,MTX1,DNAJC19,TIMM22,GRPEL2,GRPEL1	-1.48706	-0.358757	12	44
REGULATION OF MOLECULAR FUNCTION%GOBP%GO:0065009	REGULATION OF MOLECULAR FUNCTION%GOBP%GO:0065009	0.0201645	0.203657	1	TANK,BCAS3,MAP4K4,SH3BP1,ATF2,MAP3K1,MINK1,KSR1,JMY,CEP85,SRGAP2,TPX2,WNK1,CRTC2,GTF2F1,ARHGAP35,ANK3,ARHGEF2,CENPE,PPP1R12A,MAGED1,PICALM,SNX9,DDX3X,MAPK1,SCRIB,DBNDD2,TBC1D10B,APC,RB1,EZH2,DHCR24,NVL,TCF3,ZFP36,ARHGEF7,CRK,DAB2IP,STIM2,NPM1,TAX1BP1,SKI,DLG1,SIPA1L1,MTCH1,AXIN1,BAD,EP300,MED13,BCR,PSMD10,UFL1,TRAF3,MAP3K4,IRS2,BBC3,DNAJB2,RALGAPA1,NFKBIL1,ITGB1BP1,RRP1B,PLAA,TNFAIP3,EREG,CCDC88A…	1.25086	0.309684	148	398
FC EPSILON RECEPTOR I SIGNALING IN MAST CELLS%SMPDB%SMP0108224	FC EPSILON RECEPTOR I SIGNALING IN MAST CELLS%SMPDB%SMP0108224	0.0201924	0.203657	1	MAPK1,PLCG1,MAP2K1,RAF1,FYN,GAB2	1.58671	0.603908	6	16
RHO GTPASE EFFECTORS%REACTOME DATABASE ID RELEASE 84%195258	RHO GTPASE EFFECTORS%REACTOME DATABASE ID RELEASE 84%195258	0.0202208	0.203657	1	CLASP2,SPDL1,INCENP,DYNC1LI1,DYNC1LI2,CTNNA1,CLASP1,SRGAP2,CFL1,BAIAP2,LIMK2,CENPE,ARPC1B,PPP1R12A,FMNL2,TAOK1,MAPK1,ABI2,KLC3,CLIP1,AHCTF1,PPP2R5A,CDCA8,RTKN,FMNL3,RANBP2,PPP2R5E,PPP1R14A,ITGB3BP,KLC2,ARPC5,NCOA2,ARPC1A,NF2,NUP107,KNTC1,CYFIP1,KLC4,FLNA,NCK1,MAPK3,PRKCD,KIF14,ERCC6L,YWHAH,ABI1,PRKCA,MIS12,SKA1,NUDC,DIAPH1,PDPK1,CIT,DIAPH3,ITGB1,PPP1CB,CENPT,RHOA,IQGAP1,ACTB,RHOB,ARPC2,DYNC1H1,YW…	1.33963	0.345185	91	181
ESTABLISHMENT OF ORGANELLE LOCALIZATION%GOBP%GO:0051656	ESTABLISHMENT OF ORGANELLE LOCALIZATION%GOBP%GO:0051656	0.0202277	0.203657	1	MAP4,DNM1L,CLASP2,SPDL1,CHAMP1,INCENP,ARHGAP21,MAP1B,CLASP1,EML4,CFL1,NUMA1,EXOC2,FHOD1,LIMK2,ARHGEF2,CENPE,PICALM,MAP1S,SCRIB,RB1,SPIRE2,HDAC6,MAP2K1,EML3,PEX14,PCM1,EXOC1,TRAPPC12,DOCK7,NPM1,CDCA8,EXOC5,NTN1,DLG1,TACC1,PARD3,SPAST,DNM1,TRAPPC3,DPYSL2,NMD3,FNBP1L,TMEM201,TACC2,EXOC7,ARFGAP3,HTT,KIF13A,TRAPPC4,SYNE1,LLGL2,LMNB2,KIF1C,RAB7A,PTK2,KIF14,RAB11B,TRAPPC6B,BLOC1S2,ACTN4,SDAD1,PDCD6,AP3M…	1.30102	0.328418	74	252
REGULATION OF POST-TRANSCRIPTIONAL GENE SILENCING BY REGULATORY NCRNA%GOBP%GO:1900368	REGULATION OF POST-TRANSCRIPTIONAL GENE SILENCING BY REGULATORY NCRNA%GOBP%GO:1900368	0.0203602	0.204031	1	PUM1,FXR1,AJUBA,LIMD1,ZFP36,PUM2,XPO5,NFKB1,TIAL1	1.5636	0.557513	9	21
REGULATION OF POST-TRANSCRIPTIONAL GENE SILENCING%GOBP%GO:0060147	REGULATION OF POST-TRANSCRIPTIONAL GENE SILENCING%GOBP%GO:0060147	0.0203602	0.204031	1	PUM1,FXR1,AJUBA,LIMD1,ZFP36,PUM2,XPO5,NFKB1,TIAL1	1.5636	0.557513	9	21
POSITIVE REGULATION OF TOR SIGNALING%GOBP%GO:0032008	POSITIVE REGULATION OF TOR SIGNALING%GOBP%GO:0032008	0.0205003	0.204554	1	RICTOR,SESN2,RRAGC,WDR59,SIK3,RPTOR,EP300,PIH1D1,OTUD5,TELO2,FNIP1,HDAC3,USP9X,WAC,RRAGA,OTUB1,GOLPH3	1.52869	0.486042	17	36
POSITIVE REGULATION OF SIGNAL TRANSDUCTION BY P53 CLASS MEDIATOR%GOBP%GO:1901798	POSITIVE REGULATION OF SIGNAL TRANSDUCTION BY P53 CLASS MEDIATOR%GOBP%GO:1901798	0.0205082	0.204554	-1	HEXIM1,MYC,STEAP3,RPS20,RPS7,HIC1,RPL26,RPL37,DDX5,ING4,ATM	-1.61396	-0.463185	11	23
POSITIVE REGULATION OF DEVELOPMENTAL GROWTH%GOBP%GO:0048639	POSITIVE REGULATION OF DEVELOPMENTAL GROWTH%GOBP%GO:0048639	0.0206186	0.204554	1	SH3PXD2B,EIF4G2,YBX3,DBNL,NR3C1,HNRNPK,MAP1B,TRIP10,NIPBL,PICALM,MAPK1,FDPS,NTN1,DLG1,EP300,ITSN2,YAP1,PLAA,SERPINE1,MTOR,PUM2,PPIB,BMPR2,CYFIP1	1.4287	0.394183	24	90
CELLULAR RESPONSE TO HORMONE STIMULUS%GOBP%GO:0032870	CELLULAR RESPONSE TO HORMONE STIMULUS%GOBP%GO:0032870	0.020679	0.204554	1	EIF4EBP1,BCAS3,SRA1,ZFP36L2,LPIN3,LPIN2,NR3C1,DENND4C,HNRNPK,TBC1D4,SAFB,CFL1,PXN,TSC2,MAPK1,APC,NCOA3,RB1,MAP2K1,ZFP36,CRK,SHC1,SORBS1,PRKAA1,DAXX,WBP2,RAF1,SLC9A1,SH2B2,GAS2L1,BRD8,JAK1,IRS2,AKT2,NAIP2,YAP1,NCOA2,RAB13,UBE3A,ARID1A,PTPN1,FOXO4,ACACA,PDE3B,SOS1,CYFIP1,CAV2,CDK2,PTK2,APPL1,PTGES3,MAPK3,PRKCD,ATP1A1,CALCOCO1,YWHAH,RARG,ANXA1,SIK2,NFKB1,CSNK2B,SMARCC1,RXRA,MAP3K7,SLC39A14,GSK3A,NFE…	1.33037	0.341003	71	195
NEUROTROPHIC FACTOR-MEDIATED TRK RECEPTOR SIGNALING%PATHWAY INTERACTION DATABASE NCI-NATURE CURATED DATA%NEUROTROPHIC FACTOR-MEDIATED TRK RECEPTOR SIGNALING	NEUROTROPHIC FACTOR-MEDIATED TRK RECEPTOR SIGNALING%PATHWAY INTERACTION DATABASE NCI-NATURE CURATED DATA%NEUROTROPHIC FACTOR-MEDIATED TRK RECEPTOR SIGNALING	0.0206838	0.204554	1	SQSTM1,MAGED1,MAPK1,PLCG1,GAB1,MAP2K1,CRK,SHC1,DNM1,GAB2,SOS1,MAPK3,PIK3CA,RHOA,DOCK1,FRS2,GIPC1,PTPN11,STAT3	1.52499	0.482104	19	37
EPHB FORWARD SIGNALING%PATHWAY INTERACTION DATABASE NCI-NATURE CURATED DATA%EPHB FORWARD SIGNALING	EPHB FORWARD SIGNALING%PATHWAY INTERACTION DATABASE NCI-NATURE CURATED DATA%EPHB FORWARD SIGNALING	0.0206992	0.204554	1	ITSN1,MAP4K4,PXN,MAPK1,MAP2K1,CRK,SHC1,DNM1,PTK2,NCK1,MAPK3,PIK3CA,RRAS,SYNJ1	1.54451	0.513724	14	29
POSITIVE REGULATION OF ENDOTHELIAL CELL MIGRATION%GOBP%GO:0010595	POSITIVE REGULATION OF ENDOTHELIAL CELL MIGRATION%GOBP%GO:0010595	0.0208626	0.204963	1	BCAS3,SASH1,MAP3K3,JCAD,RHOJ,PLCG1,ADAM17,AMOTL1,COL18A1,ANXA3,ITGB1BP1,HMOX1,PIK3C2A,LCN2,BMPR2,DICER1,GPI,PDCD6,ANXA1,PRKCA,BSG,NFE2L2,MAP2K3,RRAS	1.48929	0.444599	24	52
RNA POLYMERASE I TRANSCRIPTION INITIATION%REACTOME%R-HSA-73762.3	RNA POLYMERASE I TRANSCRIPTION INITIATION%REACTOME%R-HSA-73762.3	0.0212156	0.204963	-1	CHD4,GATAD2A,HDAC2,HDAC1,TTF1,UBTF,GTF2H5,RRN3,CCNH,MNAT1,TAF1C,TAF1D,EHMT2,RBBP7,MTA3,KAT2A,ERCC2,ERCC6,POLR1C	-1.50803	-0.375718	19	39
MUSCLE CELL DIFFERENTIATION%GOBP%GO:0042692	MUSCLE CELL DIFFERENTIATION%GOBP%GO:0042692	0.0213153	0.204963	1	FLII,PDLIM5,MAP2K4,BNIP2,SMARCA4,ASF1A,RB1,SVIL,MEF2A,SPAG9,CSRP2,SPEG,SKI,TANC1,SLC9A1,DOCK5,NEO1,CD9,IFRD1,ARID1A,SOX9,MTOR,ACTN1,SYNE1,CAV2,ACVR1,CAMK2D,PTGFRN,ANK2,AKAP13,FLNC,BIN1,SOX6,DICER1,TTN,ACTN4	1.39576	0.373574	36	119
CXCR3-MEDIATED SIGNALING EVENTS%PATHWAY INTERACTION DATABASE NCI-NATURE CURATED DATA%CXCR3-MEDIATED SIGNALING EVENTS	CXCR3-MEDIATED SIGNALING EVENTS%PATHWAY INTERACTION DATABASE NCI-NATURE CURATED DATA%CXCR3-MEDIATED SIGNALING EVENTS	0.0213528	0.204963	1	RICTOR,MAPK1,MAP2K1,RAF1,DNM1,GNAI3,GNB1,MTOR,MAPK3,PDPK1,MAP2K3,PIK3CA,MAPKAP1	1.54805	0.526536	13	26
CELLULAR RESPONSE TO OSMOTIC STRESS%GOBP%GO:0071470	CELLULAR RESPONSE TO OSMOTIC STRESS%GOBP%GO:0071470	0.0213528	0.204963	1	YBX3,WNK1,DDX3X,RPTOR,MTOR,STK39,PKD2,SERPINB6,LRRC8C,RCSD1,MAP2K7,ZFP36L1	1.54807	0.526544	12	26
POSITIVE REGULATION OF CATALYTIC ACTIVITY%GOBP%GO:0043085	POSITIVE REGULATION OF CATALYTIC ACTIVITY%GOBP%GO:0043085	0.0214175	0.204963	1	TANK,BCAS3,MAP4K4,SH3BP1,MAP3K1,SRGAP2,TPX2,ARHGAP35,CENPE,MAGED1,PICALM,SNX9,DDX3X,SCRIB,EZH2,NVL,ARHGEF7,DAB2IP,SIPA1L1,MTCH1,AXIN1,BAD,BCR,PSMD10,MAP3K4,BBC3,RALGAPA1,ITGB1BP1,PLAA,EREG,CCDC88A,PTPN1,DOCK9,RFC5,TGM2,TAB2,HSP90AB1,DHX9,OSBPL8,PTK2,PTGES3,ARHGAP11A,KIF14,CAMK1,CHTF18,RALGAPB,RGS10,PHACTR4,ATP7A,SOD1,DENND1A,PKP4,MAP2K7,AZIN2,MAP3K7,GSK3A,UBE2S,PPM1F,RHOA,IQGAP1,MAPRE3,B3GAT3,EPH…	1.34705	0.348952	71	170
LYMPHOCYTE ACTIVATION INVOLVED IN IMMUNE RESPONSE%GOBP%GO:0002285	LYMPHOCYTE ACTIVATION INVOLVED IN IMMUNE RESPONSE%GOBP%GO:0002285	0.021483	0.204963	-1	MSH6,PSEN1,HSPD1,RC3H1,MLH1,ADA,BCL6,EXO1,PHF14,ATAD5,MEN1,RELB,NOTCH2	-1.43151	-0.331514	13	53
CELLULAR RESPONSE TO UV%GOBP%GO:0034644	CELLULAR RESPONSE TO UV%GOBP%GO:0034644	0.0215134	0.204963	-1	USP47,SIRT1,CDC25A,YY1,CREBBP,PARP1,MAPK11,ZBTB1,XPC,INO80,KDM1A,MAPK14,XPA,MAPK9,EIF2S1,NOC2L,RNF168	-1.43865	-0.324719	17	59
POSITIVE REGULATION OF RNA SPLICING%GOBP%GO:0033120	POSITIVE REGULATION OF RNA SPLICING%GOBP%GO:0033120	0.0215827	0.204963	-1	POLR2A,TRA2B,THRAP3,TRA2A,NUP98,SRSF5,U2AF2,SNW1,NCL,SLIRP,SRSF1,RBM22	-1.51228	-0.384212	12	36
POLYSACCHARIDE METABOLIC PROCESS%GOBP%GO:0005976	POLYSACCHARIDE METABOLIC PROCESS%GOBP%GO:0005976	0.0216085	0.204963	1	RB1CC1,PHKG2,GYS1,PGM2,GABARAPL1,PPP1CA,PTGES3,IL6ST,PGM1,EXT2,UGP2,NPC1	1.54708	0.526204	12	26
EPHB-MEDIATED FORWARD SIGNALING%REACTOME DATABASE ID RELEASE 84%3928662	EPHB-MEDIATED FORWARD SIGNALING%REACTOME DATABASE ID RELEASE 84%3928662	0.0216445	0.204963	1	ITSN1,CFL1,LIMK2,ARPC1B,FYN,ARPC5,ARPC1A,SDC2,YES1,RHOA,ACTB,ARPC2,PAK1,KALRN,ACTR3	1.56445	0.540384	15	24
CELLULAR RESPONSE TO METAL ION%GOBP%GO:0071248	CELLULAR RESPONSE TO METAL ION%GOBP%GO:0071248	0.0219706	0.204963	1	WNK1,BNIP3,ANK3,HNRNPA1,JUN,MAPK1,CPNE2,MEF2A,PRKAA1,DAXX,CPNE3,HMOX1,ADD1,CLIC4,STK39,BRAF,PKD2,MAPK3,NFATC1,TFRC,ATP7A,GSK3A,NFE2L2,IREB2,SMPD1,IQGAP1,TUBA1A,CHUK,MT1,ABCB6,FUS,NCSTN,ADCY7	1.45696	0.416718	33	68
SYNCYTIUM FORMATION BY PLASMA MEMBRANE FUSION%GOBP%GO:0000768	SYNCYTIUM FORMATION BY PLASMA MEMBRANE FUSION%GOBP%GO:0000768	0.0220803	0.204963	1	SH3PXD2A,TANC1,DOCK5,NEO1,CD9,CD44,PTGFRN,CD109,ITGB1,DOCK1	1.56889	0.578995	10	18
CELL-CELL FUSION%GOBP%GO:0140253	CELL-CELL FUSION%GOBP%GO:0140253	0.0220803	0.204963	1	SH3PXD2A,TANC1,DOCK5,NEO1,CD9,CD44,PTGFRN,CD109,ITGB1,DOCK1	1.56889	0.578995	10	18
POSITIVE REGULATION OF APOPTOTIC PROCESS%GOBP%GO:0043065	POSITIVE REGULATION OF APOPTOTIC PROCESS%GOBP%GO:0043065	0.0221864	0.204963	1	DNM1L,ATF2,MYBBP1A,MAP3K1,MFF,JMY,NR3C1,TRPS1,CTNNA1,MAP2K4,HDAC4,FOSL1,BNIP3,MELK,ACIN1,MAGED1,DDX3X,JUN,SCRIB,APC,PLCG1,ADAM17,EI24,ARHGEF7,DAB2IP,DAXX,MTCH1,FOXO3,SLC9A1,BAD,MCL1,COL18A1,APBB2,BBC3,CD44,HMOX1,RRP1B,TOP2A,BCL2L11,PPP1CA,PRKRA,LTBR,LCN2,RIPK1,MTOR,CRADD,RPS6,HTT,EIF5A,SLK,TGM2,OPTN,TNFRSF10B,RYBP,CAMK2D,BAK1,NCK1,PRKCD,DLC1,BIN1,SPHK2,PLA2G4A,LGALS1,PDCD5,PDCD2,FNIP1,ANO6,LDHA,C…	1.27499	0.318675	88	309
NEGATIVE REGULATION OF HEART GROWTH%GOBP%GO:0061117	NEGATIVE REGULATION OF HEART GROWTH%GOBP%GO:0061117	0.0224299	0.204963	-1	RBM10,HDAC2,CTDP1,GJA1,YY1,MAPK11	-1.67423	-0.53957	6	15
NEGATIVE REGULATION OF CARDIAC MUSCLE TISSUE GROWTH%GOBP%GO:0055022	NEGATIVE REGULATION OF CARDIAC MUSCLE TISSUE GROWTH%GOBP%GO:0055022	0.0224299	0.204963	-1	RBM10,HDAC2,CTDP1,GJA1,YY1,MAPK11	-1.67423	-0.53957	6	15
POSITIVE REGULATION OF VASCULAR ASSOCIATED SMOOTH MUSCLE CELL PROLIFERATION%GOBP%GO:1904707	POSITIVE REGULATION OF VASCULAR ASSOCIATED SMOOTH MUSCLE CELL PROLIFERATION%GOBP%GO:1904707	0.0224484	0.204963	1	JUN,LDLRAP1,DNMT1,MEF2D,GNAI3,CAMK2D,MAP3K7,FRS2,DDX39B,DDR2,ADAMTS1,PAK1,SRC	1.54921	0.552382	13	21
ANGIOGENESIS%PANTHER PATHWAY%P00005	ANGIOGENESIS%PANTHER PATHWAY%P00005	0.022519	0.204963	1	MAP3K1,MAP2K4,PXN,JUN,MAPK1,APC,PLCG1,MAP2K1,ARHGAP1,CRK,SHC1,AXIN1,RAF1,JAK1,MAPKAPK2,AKT2,PIK3C2A,PRR5,SOS1,BRAF,PTK2,NCK1,MAPK3,PRKCD,SPHK2,PLA2G4A,PRKCA,TGFB1I1,PIK3CA,PLD1,RHOA,FRS2,NCK2,FZD2,RHOB,PDGFRA	1.42995	0.398355	36	83
REGULATION OF MACROAUTOPHAGY%GOBP%GO:0016241	REGULATION OF MACROAUTOPHAGY%GOBP%GO:0016241	0.0225311	0.204963	1	LARP1,BAG3,BNIP3,USP36,TSC2,TOM1,TBC1D25,SESN2,HDAC6,PHF23,ULK1,SNX30,PIP4K2B,GNAI3,HMOX1,HSPB8,MTOR,HTT,OPTN,SNX7,MAPK3,PIP4K2C,UBQLN4,GPSM1,WAC,MAP3K7,SEC22B	1.44331	0.407369	27	75
SMALL GTPASE MEDIATED SIGNAL TRANSDUCTION%GOBP%GO:0007264	SMALL GTPASE MEDIATED SIGNAL TRANSDUCTION%GOBP%GO:0007264	0.022554	0.204963	1	ITSN1,KSR1,ARHGAP5,DBNL,MYO9B,ARHGAP31,ARHGAP35,BAIAP2,RHOJ,ABI2,DHCR24,ARHGEF7,ARHGAP1,CDC42EP1,ULK1,EPS8,ARHGEF18,EPS8L2,NTN1,RTKN,BCR,DOCK5,CDC42EP4,NISCH,HMOX1,CCDC88A,SOS1,CYFIP1,ARHGAP30,RALGAPB,ARHGDIB,PHACTR4,GNA13,RUFY1,USO1,NUCB2,RALB,RHOA,USP8,RAB4A,RSU1	1.4017	0.377216	41	111
RAC2 GTPASE CYCLE%REACTOME%R-HSA-9013404.1	RAC2 GTPASE CYCLE%REACTOME%R-HSA-9013404.1	0.0225702	0.204963	1	LBR,ARHGAP39,ARHGAP21,GIT1,ARHGAP35,VAPB,ABI2,ARHGAP1,CDC42EP1,ARHGAP17,EMD,DEF6,BCR,CDC42EP4,PAK4,CYFIP1,MCAM,SWAP70,DOCK4,TFRC,ABI1,TAOK3,PIK3CA,DIAPH3,ITGB1,DOCK1,IQGAP1,VANGL1,EPHA2,ANKLE2,NCKAP1,PAK1,ARHGDIA	1.46904	0.428515	33	60
IL1-MEDIATED SIGNALING EVENTS%PATHWAY INTERACTION DATABASE NCI-NATURE CURATED DATA%IL1-MEDIATED SIGNALING EVENTS	IL1-MEDIATED SIGNALING EVENTS%PATHWAY INTERACTION DATABASE NCI-NATURE CURATED DATA%IL1-MEDIATED SIGNALING EVENTS	0.0226163	0.204963	1	ERC1,MAP3K3,SQSTM1,JUN,IKBKB,IL1RAP,TAB2,NFKB1,IRAK4,MAP3K7,PIK3CA,RELA,CHUK	1.54726	0.530967	13	25
DEATH RECEPTOR SIGNALING%REACTOME%R-HSA-73887.5	DEATH RECEPTOR SIGNALING%REACTOME%R-HSA-73887.5	0.0227746	0.204963	1	ITSN1,ARHGEF40,SQSTM1,ARHGEF2,MAGED1,ARHGEF17,IKBKB,ADAM17,ARHGEF7,ARHGEF12,ULK1,ARHGEF18,TAX1BP1,RTN4,BAD,ITGB3BP,TRADD,OTUD7B,MAPKAPK2,BCL2L11,TNFAIP3,FGD1,RIPK1,OPTN,SOS1,TNFRSF10B,TAB2,AKAP13,CASP8,SMPD2,HDAC3,NFKB1,GNA13,MAP3K7,UBE2D3,RHOA,RELA,CASP2,ARHGEF1,YWHAE,CHUK,OTULIN,TNFRSF1A,NCSTN,ARHGDIA	1.42053	0.391435	45	91
LOVASTATIN ACTION PATHWAY%SMPDB%SMP0000099	LOVASTATIN ACTION PATHWAY%SMPDB%SMP0000099	0.0230384	0.204963	1	FDPS,DHCR24,IDI1,MVK,GGPS1,CYP51A1	1.5718	0.598231	6	16
CHOLESTERYL ESTER STORAGE DISEASE%SMPDB%SMP0000508	CHOLESTERYL ESTER STORAGE DISEASE%SMPDB%SMP0000508	0.0230384	0.204963	1	FDPS,DHCR24,IDI1,MVK,GGPS1,CYP51A1	1.5718	0.598231	6	16
MEVALONIC ACIDURIA%SMPDB%SMP0000510	MEVALONIC ACIDURIA%SMPDB%SMP0000510	0.0230384	0.204963	1	FDPS,DHCR24,IDI1,MVK,GGPS1,CYP51A1	1.5718	0.598231	6	16
RISEDRONATE ACTION PATHWAY%PATHWHIZ%PW000272	RISEDRONATE ACTION PATHWAY%PATHWHIZ%PW000272	0.0230384	0.204963	1	FDPS,DHCR24,IDI1,MVK,GGPS1,CYP51A1	1.5718	0.598231	6	16
CHONDRODYSPLASIA PUNCTATA II, X-LINKED DOMINANT (CDPX2)%SMPDB%SMP0000388	CHONDRODYSPLASIA PUNCTATA II, X-LINKED DOMINANT (CDPX2)%SMPDB%SMP0000388	0.0230384	0.204963	1	FDPS,DHCR24,IDI1,MVK,GGPS1,CYP51A1	1.5718	0.598231	6	16
ATORVASTATIN ACTION PATHWAY%SMPDB%SMP0000131	ATORVASTATIN ACTION PATHWAY%SMPDB%SMP0000131	0.0230384	0.204963	1	FDPS,DHCR24,IDI1,MVK,GGPS1,CYP51A1	1.5718	0.598231	6	16
IBANDRONATE ACTION PATHWAY%SMPDB%SMP0000079	IBANDRONATE ACTION PATHWAY%SMPDB%SMP0000079	0.0230384	0.204963	1	FDPS,DHCR24,IDI1,MVK,GGPS1,CYP51A1	1.5718	0.598231	6	16
LYSOSOMAL ACID LIPASE DEFICIENCY (WOLMAN DISEASE)%PATHWHIZ%PW000099	LYSOSOMAL ACID LIPASE DEFICIENCY (WOLMAN DISEASE)%PATHWHIZ%PW000099	0.0230384	0.204963	1	FDPS,DHCR24,IDI1,MVK,GGPS1,CYP51A1	1.5718	0.598231	6	16
CHILD SYNDROME%PATHWHIZ%PW000096	CHILD SYNDROME%PATHWHIZ%PW000096	0.0230384	0.204963	1	FDPS,DHCR24,IDI1,MVK,GGPS1,CYP51A1	1.5718	0.598231	6	16
FLUVASTATIN ACTION PATHWAY%PATHWHIZ%PW000274	FLUVASTATIN ACTION PATHWAY%PATHWHIZ%PW000274	0.0230384	0.204963	1	FDPS,DHCR24,IDI1,MVK,GGPS1,CYP51A1	1.5718	0.598231	6	16
HYPERCHOLESTEROLEMIA%PATHWHIZ%PW000221	HYPERCHOLESTEROLEMIA%PATHWHIZ%PW000221	0.0230384	0.204963	1	FDPS,DHCR24,IDI1,MVK,GGPS1,CYP51A1	1.5718	0.598231	6	16
STEROID BIOSYNTHESIS%PATHWHIZ%PW000050	STEROID BIOSYNTHESIS%PATHWHIZ%PW000050	0.0230384	0.204963	1	FDPS,DHCR24,IDI1,MVK,GGPS1,CYP51A1	1.5718	0.598231	6	16
HYPER-IGD SYNDROME%SMPDB%SMP0000509	HYPER-IGD SYNDROME%SMPDB%SMP0000509	0.0230384	0.204963	1	FDPS,DHCR24,IDI1,MVK,GGPS1,CYP51A1	1.5718	0.598231	6	16
WOLMAN DISEASE%PATHWHIZ%PW000487	WOLMAN DISEASE%PATHWHIZ%PW000487	0.0230384	0.204963	1	FDPS,DHCR24,IDI1,MVK,GGPS1,CYP51A1	1.5718	0.598231	6	16
ALENDRONATE ACTION PATHWAY%PATHWHIZ%PW000137	ALENDRONATE ACTION PATHWAY%PATHWHIZ%PW000137	0.0230384	0.204963	1	FDPS,DHCR24,IDI1,MVK,GGPS1,CYP51A1	1.5718	0.598231	6	16
SMITH-LEMLI-OPITZ SYNDROME (SLOS)%PATHWHIZ%PW000095	SMITH-LEMLI-OPITZ SYNDROME (SLOS)%PATHWHIZ%PW000095	0.0230384	0.204963	1	FDPS,DHCR24,IDI1,MVK,GGPS1,CYP51A1	1.5718	0.598231	6	16
SIMVASTATIN ACTION PATHWAY%PATHWHIZ%PW000127	SIMVASTATIN ACTION PATHWAY%PATHWHIZ%PW000127	0.0230384	0.204963	1	FDPS,DHCR24,IDI1,MVK,GGPS1,CYP51A1	1.5718	0.598231	6	16
CERIVASTATIN ACTION PATHWAY%PATHWHIZ%PW000271	CERIVASTATIN ACTION PATHWAY%PATHWHIZ%PW000271	0.0230384	0.204963	1	FDPS,DHCR24,IDI1,MVK,GGPS1,CYP51A1	1.5718	0.598231	6	16
ROSUVASTATIN ACTION PATHWAY%SMPDB%SMP0000092	ROSUVASTATIN ACTION PATHWAY%SMPDB%SMP0000092	0.0230384	0.204963	1	FDPS,DHCR24,IDI1,MVK,GGPS1,CYP51A1	1.5718	0.598231	6	16
PRAVASTATIN ACTION PATHWAY%SMPDB%SMP0000089	PRAVASTATIN ACTION PATHWAY%SMPDB%SMP0000089	0.0230384	0.204963	1	FDPS,DHCR24,IDI1,MVK,GGPS1,CYP51A1	1.5718	0.598231	6	16
PAMIDRONATE ACTION PATHWAY%PATHWHIZ%PW000273	PAMIDRONATE ACTION PATHWAY%PATHWHIZ%PW000273	0.0230384	0.204963	1	FDPS,DHCR24,IDI1,MVK,GGPS1,CYP51A1	1.5718	0.598231	6	16
ZOLEDRONATE ACTION PATHWAY%PATHWHIZ%PW000270	ZOLEDRONATE ACTION PATHWAY%PATHWHIZ%PW000270	0.0230384	0.204963	1	FDPS,DHCR24,IDI1,MVK,GGPS1,CYP51A1	1.5718	0.598231	6	16
DESMOSTEROLOSIS%PATHWHIZ%PW000097	DESMOSTEROLOSIS%PATHWHIZ%PW000097	0.0230384	0.204963	1	FDPS,DHCR24,IDI1,MVK,GGPS1,CYP51A1	1.5718	0.598231	6	16
REGULATION OF SPROUTING ANGIOGENESIS%GOBP%GO:1903670	REGULATION OF SPROUTING ANGIOGENESIS%GOBP%GO:1903670	0.0230656	0.204963	1	JCAD,RHOJ,TJP1,EPN2,JAK1	1.56794	0.587211	5	17
CELL-CELL ADHESION%GOBP%GO:0098609	CELL-CELL ADHESION%GOBP%GO:0098609	0.0230877	0.204963	1	STK10,AJUBA,CTNNA1,CD2AP,FBLIM1,TJP2,SCRIB,ERF,TJP1,SHC1,NTN1,DLG1,PARD3,NEO1,MSN,KIFC3,NPTN,FNDC3A,CD44,SOX9,TNIP1,PIP5K1C,RIC8A,IL1RAP,PLXNB2,ACVR1,LIMS2,MCAM,FGG,LGALS1,VCL,ITGA6,PKP4,EFR3A,ZFP36L1,EMB,CADM4,ITGB1,NEXN,STXBP3,LRP5,GNAS,GOLPH3,DLG3,PDGFRA,PARVA,ITGB7	1.40232	0.378933	47	107
SIGNALING EVENTS REGULATED BY RET TYROSINE KINASE%PATHWAY INTERACTION DATABASE NCI-NATURE CURATED DATA%SIGNALING EVENTS REGULATED BY RET TYROSINE KINASE	SIGNALING EVENTS REGULATED BY RET TYROSINE KINASE%PATHWAY INTERACTION DATABASE NCI-NATURE CURATED DATA%SIGNALING EVENTS REGULATED BY RET TYROSINE KINASE	0.02351	0.207354	1	PXN,JUN,MAPK1,GAB1,CRK,SHC1,IRS2,SOS1,PTK2,NCK1,MAPK3,PRKCA,PIK3CA,RHOA,FRS2	1.53674	0.518073	15	27
TRANSCRIPTION BY RNA POLYMERASE I%GOBP%GO:0006360	TRANSCRIPTION BY RNA POLYMERASE I%GOBP%GO:0006360	0.0236371	0.207354	-1	TCOF1,TTF1,UBTF,GTF2H5,RRN3,LIPE,TAF1C,ERCC2,ERCC6	-1.66633	-0.526801	9	16
EMBRYONIC LIMB MORPHOGENESIS%GOBP%GO:0030326	EMBRYONIC LIMB MORPHOGENESIS%GOBP%GO:0030326	0.0236376	0.207354	-1	PSEN1,HDAC2,TTBK2,MED1,GJA1,PBX2,C2CD3,HDAC1,CHD7,NOTCH2,RUNX2,HOXD10,TBX3,FGFR1	-1.46722	-0.345333	14	49
EMBRYONIC APPENDAGE MORPHOGENESIS%GOBP%GO:0035113	EMBRYONIC APPENDAGE MORPHOGENESIS%GOBP%GO:0035113	0.0236376	0.207354	-1	PSEN1,HDAC2,TTBK2,MED1,GJA1,PBX2,C2CD3,HDAC1,CHD7,NOTCH2,RUNX2,HOXD10,TBX3,FGFR1	-1.46722	-0.345333	14	49
POSITIVE REGULATION OF EPITHELIAL CELL DIFFERENTIATION%GOBP%GO:0030858	POSITIVE REGULATION OF EPITHELIAL CELL DIFFERENTIATION%GOBP%GO:0030858	0.0236765	0.207354	1	NUMA1,ZEB2,NCOA3,RPTOR,BAD,SOX9,SERPINE1	1.56022	0.575796	7	18
APOPTOTIC CLEAVAGE OF CELLULAR PROTEINS%REACTOME DATABASE ID RELEASE 84%111465	APOPTOTIC CLEAVAGE OF CELLULAR PROTEINS%REACTOME DATABASE ID RELEASE 84%111465	0.0237144	0.207354	1	VIM,DBNL,ACIN1,TJP2,APC,CLSPN,TJP1,ADD1,PRKCD,FNTA,CASP8,SPTAN1	1.54798	0.540378	12	23
IL3%NETPATH%IL3	IL3%NETPATH%IL3	0.0237284	0.207354	1	MAPK1,GAB1,MAP2K1,CRK,SHC1,BAD,GAB2,BCL2L11,PTK2,PRKCA,NFKB1,RXRA,GSK3A,SLC2A1	1.52936	0.508684	14	29
GLUCAN METABOLIC PROCESS%GOBP%GO:0044042	GLUCAN METABOLIC PROCESS%GOBP%GO:0044042	0.0238433	0.207354	1	RB1CC1,PHKG2,GYS1,PGM2,GABARAPL1,PPP1CA,PTGES3,IL6ST,PGM1,UGP2,NPC1	1.54778	0.540311	11	23
MRNA STABILIZATION%GOBP%GO:0048255	MRNA STABILIZATION%GOBP%GO:0048255	0.0238961	0.207354	-1	NRDE2,RBM10,THRAP3,IGF2BP1,HNRNPD,HNRNPU,TARDBP,YBX1,SRSF1,HNRNPA0	-1.53623	-0.398017	10	33
RRNA PROCESSING%REACTOME%R-HSA-72312.3	RRNA PROCESSING%REACTOME%R-HSA-72312.3	0.0239316	0.207354	-1	WDR12,RPLP1,FTSJ3,DKC1,SENP3,LTV1,RIOK3,ELAC2,RRP9,RPLP2,THUMPD1,EXOSC8,UTP18,RPS18,NOP10,RPL18,EXOSC5,PWP2,DIMT1,NOP58,RPS7,RPS5,PNO1,MPHOSPH6,RPL26,TRMT10C,DDX49,NOL12,RPL37,WDR46,RPS9,BYSL,UTP15,DDX47,RPL4,WDR18,RPL19,MTERF4	-1.2907	-0.253542	38	127
SIGNALING BY NTRKS%REACTOME%R-HSA-166520.4	SIGNALING BY NTRKS%REACTOME%R-HSA-166520.4	0.0239715	0.207354	1	ATF2,FOSL1,MAPK1,MEF2A,PLCG1,GAB1,MAP2K1,CRK,SHC1,EP300,DNM1,AP2S1,TCF12,IRS2,MAPKAPK2,MEF2D,MAPK12,SOS1,BRAF,MAPK3,AP2M1,RPS6KA1,DUSP4,AP2A2,PIK3CA,MAPK7,NAB1,RALB,RHOA,FRS2,AP2B1	1.437	0.404054	31	77
PHOSPHATIDYLINOSITOL PHOSPHATE BIOSYNTHETIC PROCESS%GOBP%GO:0046854	PHOSPHATIDYLINOSITOL PHOSPHATE BIOSYNTHETIC PROCESS%GOBP%GO:0046854	0.0239722	0.207354	1	SMG1,PIP4K2B,UVRAG,PI4K2B,PIK3C2A,PIP5K1C,PI4KA,PI4K2A,PIP4K2C,SOCS6,PIK3CA,PI4KB,PIP5K1A,PIK3R4	1.54733	0.540152	14	23
BARBED-END ACTIN FILAMENT CAPPING%GOBP%GO:0051016	BARBED-END ACTIN FILAMENT CAPPING%GOBP%GO:0051016	0.023987	0.207354	1	FLII,DBNL,SVIL,EPS8,ADD1,CAPZA1,VILL,CAPZA2	1.56379	0.595182	8	16
NEGATIVE REGULATION OF PROTEIN-CONTAINING COMPLEX ASSEMBLY%GOBP%GO:0031333	NEGATIVE REGULATION OF PROTEIN-CONTAINING COMPLEX ASSEMBLY%GOBP%GO:0031333	0.024083	0.207764	1	FLII,EIF4EBP1,STMN1,DBNL,ARHGEF2,DDX3X,SVIL,HDAC6,ARHGEF7,ULK1,EPS8,RAF1,EP300,INPP5J,SOX9,ADD1,SSH3,TMSB10,CAPZA1,MYADM,VILL,PRKCD,KIF14,ANKRD27,CAPZA2,PEX5	1.43638	0.403877	26	77
RESPIRATORY ELECTRON TRANSPORT CHAIN%GOBP%GO:0022904	RESPIRATORY ELECTRON TRANSPORT CHAIN%GOBP%GO:0022904	0.024255	0.208715	-1	PLEC,COX7C,UQCRB,COQ9,SLC25A22,MTCH2,NDUFA7,NDUFS6,NDUFS7,NDUFS8,DLD,SOD2,NDUFV2,NDUFS4,ETFB,NDUFV1,SLC1A3,SDHA,SDHB,ETFA,NDUFS1,NDUFS2	-1.4231	-0.329566	22	53
REGULATION OF GLIAL CELL PROLIFERATION%GOBP%GO:0060251	REGULATION OF GLIAL CELL PROLIFERATION%GOBP%GO:0060251	0.0242936	0.208715	1	VIM,RB1,SKI,NTN1,UFL1,SLC7A5,MTOR,NF2,PTK2,DICER1	1.53647	0.522598	10	26
PHOSPHATIDYLINOSITOL BIOSYNTHETIC PROCESS%GOBP%GO:0006661	PHOSPHATIDYLINOSITOL BIOSYNTHETIC PROCESS%GOBP%GO:0006661	0.0243395	0.208715	1	SMG1,PIP4K2B,UVRAG,PI4K2B,CDIPT,PIK3C2A,PIP5K1C,PI4KA,PI4K2A,DPM1,PIP4K2C,SOCS6,PIK3CA,PI4KB,PIP5K1A,PIK3R4,INPPL1,IMPA1,ITPKC,PIGK,PIGS,MBOAT7,TTC7B	1.51233	0.483095	23	35
REGULATION OF STEM CELL POPULATION MAINTENANCE%GOBP%GO:2000036	REGULATION OF STEM CELL POPULATION MAINTENANCE%GOBP%GO:2000036	0.0244898	0.209359	-1	ZC3H13,HDAC2,KDM2B,ARID4A,HDAC1,ING1,MYC,ARID4B,SAP30,ING2,BCL7B,ACTL6A,SUDS3,HMGA2,BRD9,KDM3A,RBBP7	-1.44229	-0.335278	17	52
REGULATION OF HISTONE ACETYLATION%GOBP%GO:0035065	REGULATION OF HISTONE ACETYLATION%GOBP%GO:0035065	0.0245291	0.209359	1	MYBBP1A,SF3B1,DDX21,EP300,BAZ1B,BRCA1	1.56257	0.594719	6	16
TRANSCRIPTION BY RNA POLYMERASE II%GOBP%GO:0006366	TRANSCRIPTION BY RNA POLYMERASE II%GOBP%GO:0006366	0.0245614	0.209359	-1	CDK12,SCAF1,PHRF1,CIC,POLR2A,IWS1,ETS1,THRAP3,SREBF1,MED1,ARID4A,ATRX,ATXN1,BCL6,MYC,THRA,ARID4B,ZBTB1,BCL9,CHD7,ASH1L,S100A10,KDM1A,MAPK14,MED26,TAF12,GTF2H5,NCBP2,TAF6,CCNH,SNAPC1,TAF3,CEBPB,TAF1,JUNB,NFIX,SMARCC2,KLF13,MED19,USP15,TAF4B,SP1,PBRM1,MED14,TAF8,ICE1,NFKBIZ,MED18,FOSL2,ANXA2,CTR9,ATXN1L	-1.22908	-0.228743	52	191
MTORC1-MEDIATED SIGNALLING%REACTOME DATABASE ID RELEASE 84%166208	MTORC1-MEDIATED SIGNALLING%REACTOME DATABASE ID RELEASE 84%166208	0.0246646	0.209821	1	EIF4B,EIF4EBP1,EIF4G1,RRAGC,EEF2K,RPTOR,MTOR	1.561	0.594123	7	16
MAINTENANCE OF CELL NUMBER%GOBP%GO:0098727	MAINTENANCE OF CELL NUMBER%GOBP%GO:0098727	0.024778	0.209971	1	ZFP36L2,DIS3L2,RIF1,FANCD2,SMARCA4,JMJD1C,NIPBL,PELO,EIF4ENIF1,APC,EZH2,PCM1,SKI,FOXO3,RAF1,MED21,SMC3,YAP1,GNL3,ARID1A,SOX9,CDC73,WDR62,BCL9L,BRAF,VPS72,MED7	1.41803	0.391567	27	89
ORGANELLE DISASSEMBLY%GOBP%GO:1903008	ORGANELLE DISASSEMBLY%GOBP%GO:1903008	0.0247804	0.209971	1	MAP4,RB1CC1,SQSTM1,PELO,HBS1L,HDAC6,ATG2B,ULK1,SNX30,WIPI2,PRKAA1,ASCC3,SPAST,UFL1,DENR,LRBA,GABARAPL1,PLIN3,SNX7,ZFAND1,TEX264,MAP1LC3A,KAT5,SLC25A46,ATG3,WDR45B,GABARAPL2	1.43261	0.406732	27	72
REGULATION OF PROTEIN LOCALIZATION TO PLASMA MEMBRANE%GOBP%GO:1903076	REGULATION OF PROTEIN LOCALIZATION TO PLASMA MEMBRANE%GOBP%GO:1903076	0.0251416	0.212016	1	HECTD1,NUMB,WNK1,SQSTM1,ZDHHC5,DAB2,PICALM,LDLRAP1,PPP2R5A,SORBS1,DLG1,MMP14,RER1,STX7,PPP1R9B,WNK4,LYPLA1,CSNK2A1,TMEM59,CAMK2D,APPL1,AP2M1,ATP2B4,TMED2,ARF6,ITGB1,GRIPAP1,VAMP8,ACTB,EPHA2	1.44242	0.412561	30	68
POSITIVE REGULATION OF PLASMA MEMBRANE BOUNDED CELL PROJECTION ASSEMBLY%GOBP%GO:0120034	POSITIVE REGULATION OF PLASMA MEMBRANE BOUNDED CELL PROJECTION ASSEMBLY%GOBP%GO:0120034	0.0251907	0.212016	1	HDAC4,PPP1R35,CFL1,ARHGAP35,ANLN,APC,ABI2,CDC42EP1,EPS8,PALM,EPS8L2,ARAP1,CDC42EP4,FNBP1L,CCDC88A,MTOR,HTT,CYFIP1	1.45919	0.42704	18	59
NRAGE SIGNALS DEATH THROUGH JNK%REACTOME%R-HSA-193648.1	NRAGE SIGNALS DEATH THROUGH JNK%REACTOME%R-HSA-193648.1	0.0252311	0.212016	1	ITSN1,ARHGEF40,ARHGEF2,MAGED1,ARHGEF17,ARHGEF7,ARHGEF12,ARHGEF18,BAD,BCL2L11,FGD1,SOS1,AKAP13	1.52204	0.499167	13	31
RND2 GTPASE CYCLE%REACTOME DATABASE ID RELEASE 84%9696270	RND2 GTPASE CYCLE%REACTOME DATABASE ID RELEASE 84%9696270	0.025243	0.212016	1	ARHGAP5,ARHGAP35,DLG5,SCRIB,ARHGAP1,NISCH,CKAP4,KIF14,TFRC,PKP4,NUDC,FRS2,VANGL1,GOLGA3,EPHA2	1.5197	0.505473	15	29
POSITIVE REGULATION OF PROTEIN-CONTAINING COMPLEX ASSEMBLY%GOBP%GO:0031334	POSITIVE REGULATION OF PROTEIN-CONTAINING COMPLEX ASSEMBLY%GOBP%GO:0031334	0.0252731	0.212016	1	EIF4G1,SLAIN2,RICTOR,MAP3K1,AJUBA,GIT1,MAP1B,NUMA1,BAIAP2,SNX9,DDX3X,APC,FCHSD2,CDC42EP1,DAB2IP,CLIP1,DLG1,CDC42EP4,MSN,BBC3,BCL2L11,VASP,MTOR,BAK1,NCK1,NAV3,FERMT2,BIN1,ISG15,FNIP1,TFRC	1.38546	0.37095	31	118
REGULATION OF CATALYTIC ACTIVITY%GOBP%GO:0050790	REGULATION OF CATALYTIC ACTIVITY%GOBP%GO:0050790	0.025319	0.212016	1	TANK,BCAS3,MAP4K4,SH3BP1,MAP3K1,KSR1,CEP85,SRGAP2,TPX2,WNK1,ARHGAP35,CENPE,PPP1R12A,MAGED1,PICALM,SNX9,DDX3X,SCRIB,DBNDD2,TBC1D10B,APC,RB1,EZH2,DHCR24,NVL,ZFP36,ARHGEF7,CRK,DAB2IP,NPM1,SIPA1L1,MTCH1,AXIN1,BAD,BCR,PSMD10,MAP3K4,IRS2,BBC3,RALGAPA1,ITGB1BP1,RRP1B,PLAA,TNFAIP3,EREG,CCDC88A,PTPN1,DOCK9,RFC5,HTT,PLXNB2,TGM2,CSNK2A1,TAB2,HSP90AB1,DHX9,OSBPL8,PTK2,PTGES3,SMG8,ARHGAP11A,KIF14,BIN1,SPHK2,S…	1.28285	0.322905	105	263
EPO RECEPTOR SIGNALING%WIKIPATHWAYS_20230810%WP1249%MUS MUSCULUS	EPO RECEPTOR SIGNALING%WIKIPATHWAYS_20230810%WP1249%MUS MUSCULUS	0.025522	0.213298	1	MAPK1,MAP2K1,SHC1,RAF1,IRS2,SOS1,MAPK3	1.55877	0.601978	7	15
CELL-CELL JUNCTION ORGANIZATION%GOBP%GO:0045216	CELL-CELL JUNCTION ORGANIZATION%GOBP%GO:0045216	0.025641	0.213875	1	NUMBL,NUMB,CTNNA1,SPECC1L,DLG5,TJP2,ABI2,TJP1,DLG1,PARD3,MTSS1,CCM2,KIFC3,CD9,RAB13,ZNF703,NF2,FLNA,LIMS2,FERMT2,MPDZ,VCL,ACTN4,PRKCA	1.45006	0.419745	24	63
PHOSPHOLIPID BIOSYNTHETIC PROCESS%GOBP%GO:0008654	PHOSPHOLIPID BIOSYNTHETIC PROCESS%GOBP%GO:0008654	0.0257092	0.214027	1	AJUBA,SMG1,PCYT1A,FDPS,PTDSS2,PIP4K2B,UVRAG,PI4K2B,CDIPT,HMGCS1,IDI1,PIK3C2A,PIP5K1C,PI4KA,PI4K2A,MVK,DPM1,DGKQ,DHRS7B,PIP4K2C,PCYT2,DHDDS,SPHK2,PLA2G4A,SOCS6,VAPA,PIK3CA,PLD1,PI4KB,CDS2,PIP5K1A,ACSL5,PIK3R4,INPPL1,IMPA1,SPTLC1,DGKD,HEXB,ITPKC,PIGK,CHKA,PIGS,MBOAT7,TTC7B,PLSCR1,CEPT1	1.42362	0.397797	46	81
VEGFA-VEGFR2 PATHWAY%REACTOME DATABASE ID RELEASE 84%4420097	VEGFA-VEGFR2 PATHWAY%REACTOME DATABASE ID RELEASE 84%4420097	0.0257633	0.21406	1	RICTOR,CTNNA1,PXN,BAIAP2,ABI2,PLCG1,CRK,ITPR3,MAPKAPK2,FYN,AKT2,MAPK12,PRR5,MTOR,CYFIP1,AXL,NCK1,PRKCD,ABI1,PRKCA,PDPK1,HSP90AA1,PIK3CA,MAPKAP1,RHOA,DOCK1,NCK2	1.4429	0.414194	27	66
REGULATION OF GROWTH%GOBP%GO:0040008	REGULATION OF GROWTH%GOBP%GO:0040008	0.0258299	0.214197	1	SH3PXD2B,EIF4G2,CLASP2,EIF4G1,YBX3,RICTOR,RAI1,DBNL,NR3C1,HNRNPK,MAP1B,SAFB,TRIP10,CFL1,SMARCA4,DAB2,NIPBL,PICALM,DDX3X,MAPK1,JADE3,APC,NCOA3,RB1,VGLL4,ADAM17,SESN2,FDPS,SPAG9,EI24,CRK,DAB2IP,ULK1,NPM1,RTN4,DAXX,NTN1,DLG1,RPTOR,SLC9A1,EP300,MMP14,PSMD10,GAS2L1,BRCA1,MYCBP2,BBC3,ITSN2,ROS1,DNAJB2,IFRD1,YAP1,CD44,PPP1R9B,PLAA,BCL2L11,CDC73,SERPINE1,PRR5,MTOR,PUM2,NF2,PPIB,BMPR2,DCUN1D5,CYFIP1,DIP2B…	1.27172	0.31837	68	298
ELECTRON TRANSPORT CHAIN%WIKIPATHWAYS_20230810%WP295%MUS MUSCULUS	ELECTRON TRANSPORT CHAIN%WIKIPATHWAYS_20230810%WP295%MUS MUSCULUS	0.0259649	0.214197	-1	UQCRB,NDUFB10,NDUFA7,NDUFB9,NDUFS6,NDUFS7,NDUFS8,NDUFA2,NDUFB4,NDUFV2,NDUFS4,COX6C,NDUFV1,SDHA,SDHB,SLC25A5,NDUFS1,NDUFS2,UQCRFS1,COX5A,UQCRQ,SCO1,UQCRC2,SLC25A4,NDUFA8,UQCRH,NDUFC2,NDUFB3,NDUFB7,NDUFB2	-1.42229	-0.327626	30	54
MICROTUBULE NUCLEATION%GOBP%GO:0007020	MICROTUBULE NUCLEATION%GOBP%GO:0007020	0.0259723	0.214197	1	CLASP2,SLAIN2,CLASP1,TPX2,NIN	1.5338	0.546887	5	21
IMMUNOGLOBULIN MEDIATED IMMUNE RESPONSE%GOBP%GO:0016064	IMMUNOGLOBULIN MEDIATED IMMUNE RESPONSE%GOBP%GO:0016064	0.0259799	0.214197	-1	MSH6,HSPD1,MLH1,BCL6,EXO1,ATAD5	-1.57598	-0.446828	6	24
MICROTUBULE POLYMERIZATION OR DEPOLYMERIZATION%GOBP%GO:0031109	MICROTUBULE POLYMERIZATION OR DEPOLYMERIZATION%GOBP%GO:0031109	0.0265274	0.21829	1	MAP4,CLASP2,SLAIN2,STMN1,CLASP1,TPX2,APC,NIN,NCKAP5L	1.49139	0.461382	9	42
SIGNALING BY VEGF%REACTOME DATABASE ID RELEASE 84%194138	SIGNALING BY VEGF%REACTOME DATABASE ID RELEASE 84%194138	0.0267331	0.219561	1	RICTOR,CTNNA1,PXN,BAIAP2,ABI2,PLCG1,CRK,ITPR3,MAPKAPK2,FYN,AKT2,MAPK12,PRR5,MTOR,CYFIP1,AXL,NCK1,PRKCD,ABI1,PRKCA,PDPK1,HSP90AA1,PIK3CA,MAPKAP1,RHOA,DOCK1,NCK2	1.44146	0.412923	27	67
REGULATORY NCRNA-MEDIATED POST-TRANSCRIPTIONAL GENE SILENCING%GOBP%GO:0035194	REGULATORY NCRNA-MEDIATED POST-TRANSCRIPTIONAL GENE SILENCING%GOBP%GO:0035194	0.0270653	0.221863	1	EIF4G1,AJUBA,LIMD1,EIF4ENIF1,ZFP36,TNRC6A,AGO1,XPO5,DHX9,DICER1,HELZ2,CNOT1,AGO2,MOV10	1.53005	0.53412	14	23
IGF1 PATHWAY%PATHWAY INTERACTION DATABASE NCI-NATURE CURATED DATA%IGF1 PATHWAY	IGF1 PATHWAY%PATHWAY INTERACTION DATABASE NCI-NATURE CURATED DATA%IGF1 PATHWAY	0.0271942	0.222493	1	PXN,CRK,SHC1,RAF1,BAD,IRS2,PTPN1,SOS1,PTK2,PRKCD,PDPK1,PIK3CA,NCK2,YWHAE,PTPN11,BCAR1,AKT1	1.52911	0.533791	17	23
FC EPSILON RECEPTOR (FCERI) SIGNALING%REACTOME DATABASE ID RELEASE 84%2454202	FC EPSILON RECEPTOR (FCERI) SIGNALING%REACTOME DATABASE ID RELEASE 84%2454202	0.0274183	0.223673	1	MAP3K1,MAP2K4,JUN,MAPK1,IKBKB,PLCG1,ITPR3,PSMD10,PSMD8,CUL1,FYN,GAB2,SOS1,PSMA3,TAB2,PSMB6,PSMD12,MAPK3,NFATC1,PSMD13,NFKB1,PPP3CA,MAP2K7,MAP3K7,PDPK1,PSMD1,PSMC4,PSMA4,PIK3CA,PPP3R1,PSME1,RELA,PSMF1,PSMB2,CHUK,PAK1,PSME4,PSMC1	1.40671	0.388116	38	90
REGULATION OF EPITHELIAL CELL DIFFERENTIATION%GOBP%GO:0030856	REGULATION OF EPITHELIAL CELL DIFFERENTIATION%GOBP%GO:0030856	0.0274429	0.223673	1	NUMA1,ZEB1,ZEB2,APC,NCOA3,IKBKB,EZH2,ZFP36,RPTOR,BAD,YAP1,SOX9,ADD1,SERPINE1,SPRED2,SPRED1,FOXP4,DICER1,CD109,VCL,SGPP1,KEAP1,ZFP36L1,XDH,ERRFI1	1.44782	0.421208	25	61
REGULATION OF FIBROBLAST MIGRATION%GOBP%GO:0010762	REGULATION OF FIBROBLAST MIGRATION%GOBP%GO:0010762	0.0278462	0.226487	1	TSC2,MTA2,CYGB,ZEB2,APC,SDC4,ITGB1BP1,BRAF,PTK2,APPL1,AKAP12,GNA13,ITGB1,DDR2,PAK1,ACTR3,TGFB1,PAK3,FER,AKT1,BAG4,HYAL2	1.49907	0.482095	22	34
POSITIVE REGULATION OF TRANSCRIPTION INITIATION BY RNA POLYMERASE II%GOBP%GO:0060261	POSITIVE REGULATION OF TRANSCRIPTION INITIATION BY RNA POLYMERASE II%GOBP%GO:0060261	0.0279206	0.226487	-1	MED1,MDC1,MYC,MED26,TAF12,TAF6,TAF3,TAF1,XPA,MED19,PSMC6,TAF4B,CAND1,MED14,TAF8,MED18,SRF,CREB1,ERCC6,MED12,MED24,TAF9	-1.40558	-0.318443	22	58
SYNCYTIUM FORMATION%GOBP%GO:0006949	SYNCYTIUM FORMATION%GOBP%GO:0006949	0.027947	0.226487	1	SH3PXD2A,TANC1,DOCK5,NEO1,CD9,CD44,PTGFRN,CD109,ITGB1,DOCK1	1.54107	0.562062	10	19
REGULATION OF PROTEIN LOCALIZATION TO CELL PERIPHERY%GOBP%GO:1904375	REGULATION OF PROTEIN LOCALIZATION TO CELL PERIPHERY%GOBP%GO:1904375	0.0280466	0.226765	1	HECTD1,NUMB,EPB41L2,WNK1,NUMA1,SQSTM1,ZDHHC5,DAB2,PICALM,LDLRAP1,MAP2K1,PPP2R5A,SORBS1,DLG1,MMP14,EPB41,RER1,STX7,PPP1R9B,WNK4,EFCAB7,LYPLA1,CSNK2A1,TMEM59,CAMK2D,APPL1,AP2M1,IQSEC2,ATP2B4,TMED2,ARF6,ITGB1,GRIPAP1,VAMP8,ACTB,EPHA2,ADAM10,SAPCD2,GPSM2,CAMK2G	1.40729	0.389925	40	87
NEGATIVE REGULATION OF CARDIAC MUSCLE HYPERTROPHY%GOBP%GO:0010614	NEGATIVE REGULATION OF CARDIAC MUSCLE HYPERTROPHY%GOBP%GO:0010614	0.0281403	0.226765	-1	RBM10,CTDP1,TRIM63,LMNA,YY1	-1.61307	-0.484945	5	19
NEGATIVE REGULATION OF MUSCLE HYPERTROPHY%GOBP%GO:0014741	NEGATIVE REGULATION OF MUSCLE HYPERTROPHY%GOBP%GO:0014741	0.0281403	0.226765	-1	RBM10,CTDP1,TRIM63,LMNA,YY1	-1.61307	-0.484945	5	19
REGULATION OF DNA-TEMPLATED TRANSCRIPTION INITIATION%GOBP%GO:2000142	REGULATION OF DNA-TEMPLATED TRANSCRIPTION INITIATION%GOBP%GO:2000142	0.0284698	0.228989	-1	BCLAF1,MED1,MDC1,MYC,THRA,CTNNBIP1,MED26,TAF12,RRN3,TAF6,TAF3,TAF1,XPA,MED19,PSMC6,TAF4B,CAND1,ATF7IP,MED14,TAF8,MED18,SRF,CREB1,ERCC6,MED12,MED24,TAF9	-1.36215	-0.294823	27	72
CELL DEATH SIGNALLING VIA NRAGE, NRIF AND NADE%REACTOME DATABASE ID RELEASE 84%204998	CELL DEATH SIGNALLING VIA NRAGE, NRIF AND NADE%REACTOME DATABASE ID RELEASE 84%204998	0.0285783	0.229235	1	ITSN1,ARHGEF40,SQSTM1,ARHGEF2,MAGED1,ARHGEF17,ARHGEF7,ARHGEF12,ARHGEF18,BAD,ITGB3BP,BCL2L11,FGD1,SOS1,AKAP13	1.48683	0.465726	15	39
INTERLEUKIN-17 SIGNALING%REACTOME DATABASE ID RELEASE 84%448424	INTERLEUKIN-17 SIGNALING%REACTOME DATABASE ID RELEASE 84%448424	0.0286557	0.229235	1	ATF2,MAP2K4,JUN,MAPK1,IKBKB,MEF2A,MAP2K1,MAPKAPK2,CUL1,TAB2,IRAK2,MAPK3,RPS6KA1,NFKB1,DUSP4,MAP2K7,MAP3K7,IL17RA,MAP2K3,MAPK7	1.46392	0.443963	20	47
REGULATION OF ESTABLISHMENT OR MAINTENANCE OF CELL POLARITY%GOBP%GO:0032878	REGULATION OF ESTABLISHMENT OR MAINTENANCE OF CELL POLARITY%GOBP%GO:0032878	0.0286611	0.229235	1	PLEKHG3,RICTOR,CFL1,KIF3A,LLGL2,LLGL1,RUFY3,KIF20B,ARFGEF1	1.5398	0.594651	9	15
PURINE NUCLEOSIDE TRIPHOSPHATE METABOLIC PROCESS%GOBP%GO:0009144	PURINE NUCLEOSIDE TRIPHOSPHATE METABOLIC PROCESS%GOBP%GO:0009144	0.028866	0.230258	-1	GTPBP1,SAMHD1,ADA,PARP1,NME1,ALDOA,NDUFB10,NDUFA7,NDUFB9,NDUFS6,NDUFS7,NDUFS8,HSPA8,CLPX,AMPD3,ITPA,STOML2,NDUFA2,NDUFB4,NDUFV2,MTATP8,NDUFS4,NDUFV1,OPA1,OLA1,SDHA,SDHB,NDUFS1,NDUFS2	-1.32964	-0.282957	29	82
RND3 GTPASE CYCLE%REACTOME DATABASE ID RELEASE 84%9696264	RND3 GTPASE CYCLE%REACTOME DATABASE ID RELEASE 84%9696264	0.0288966	0.230258	1	ARHGAP21,ARHGAP5,ARHGAP35,DLG5,PICALM,SCRIB,NISCH,CCDC88A,CKAP4,PKP4,VANGL1,EPHA2	1.51651	0.515809	12	26
APOPTOSIS%REACTOME DATABASE ID RELEASE 84%109581	APOPTOSIS%REACTOME DATABASE ID RELEASE 84%109581	0.0291689	0.231996	1	DNM1L,VIM,DBNL,ACIN1,MAGED1,TJP2,MAPK1,APC,CLSPN,TJP1,BAD,PSMD10,PSMD8,TRADD,AKT2,BCL2L11,ADD1,RIPK1,TNFRSF10B,PSMA3,BAK1,APPL1,PSMB6,PSMD12,MAPK3,PRKCD,YWHAH,FNTA,CASP8,PSMD13,DFFB,UACA,UNC5B,SPTAN1,PSMD1,PSMC4,PSMA4,PPP3R1	1.3761	0.369466	38	114
SIGNALING EVENTS MEDIATED BY VEGFR1 AND VEGFR2%PATHWAY INTERACTION DATABASE NCI-NATURE CURATED DATA%SIGNALING EVENTS MEDIATED BY VEGFR1 AND VEGFR2	SIGNALING EVENTS MEDIATED BY VEGFR1 AND VEGFR2%PATHWAY INTERACTION DATABASE NCI-NATURE CURATED DATA%SIGNALING EVENTS MEDIATED BY VEGFR1 AND VEGFR2	0.0293259	0.232605	1	CTNNA1,PXN,MAPK1,PLCG1,GAB1,MAP2K1,CAMKK2,RAF1,MAPKAPK2,FYN,BRAF,HSP90AB1,PTK2,NCK1,MAPK3,PRKCD,VCL,PRKCA,PDPK1,HSP90AA1,MAP2K3,PIK3CA,RHOA,IQGAP1,NCK2,ARF1	1.45279	0.432375	26	53
REGULATION OF SYNAPSE ASSEMBLY%GOBP%GO:0051963	REGULATION OF SYNAPSE ASSEMBLY%GOBP%GO:0051963	0.0293542	0.232605	1	EIF4G1,PDLIM5,NUMBL,NUMB,DLG5,FARP1,EEF2K,NTN1,SIPA1L1,MYCBP2,IL1RAP,PTK2	1.49545	0.477703	12	35
RHO PROTEIN SIGNAL TRANSDUCTION%GOBP%GO:0007266	RHO PROTEIN SIGNAL TRANSDUCTION%GOBP%GO:0007266	0.0294765	0.233142	1	ARHGAP5,MYO9B,ARHGAP35,BAIAP2,RHOJ,CDC42EP1,EPS8,EPS8L2,NTN1,RTKN,CDC42EP4	1.49481	0.477498	11	35
CHOLESTEROL BIOSYNTHESIS%REACTOME DATABASE ID RELEASE 84%191273	CHOLESTEROL BIOSYNTHESIS%REACTOME DATABASE ID RELEASE 84%191273	0.0296366	0.233976	1	LBR,FDPS,DHCR24,IDI1,MVK,GGPS1,CYP51A1	1.53746	0.575798	7	17
POSITIVE REGULATION OF PEPTIDASE ACTIVITY%GOBP%GO:0010952	POSITIVE REGULATION OF PEPTIDASE ACTIVITY%GOBP%GO:0010952	0.0300183	0.236553	1	TANK,PICALM,DDX3X,MTCH1,BAD,BBC3	1.51332	0.539587	6	21
GLYCEROPHOSPHOLIPID METABOLIC PROCESS%GOBP%GO:0006650	GLYCEROPHOSPHOLIPID METABOLIC PROCESS%GOBP%GO:0006650	0.0301491	0.237147	1	PLCB3,AJUBA,PIKFYVE,GDPD1,SMG1,PLCG1,PCYT1A,MTMR1,PTDSS2,PIP4K2B,UVRAG,INPP5J,MTMR6,PI4K2B,CDIPT,INPP5E,PIK3C2A,PIP5K1C,PI4KA,PI4K2A,SMPD4,DPM1,DGKQ,DHRS7B,PIP4K2C,PCYT2,PLA2G4A,SOCS6,PLA2G15,ABHD12,PIK3CA,PLD1,FIG4,SYNJ1,PI4KB,CDS2,PIP5K1A,PIK3R4,INPPL1,IMPA1,DGKD,INPP5F,ITPKC,PRDX6,PIGK,CHKA,INPP5B,PLCD1,AGPAT5,PIGS,MBOAT7,TTC7B,PLSCR1,CEPT1,SERINC1	1.38115	0.374244	55	104
NEUROBLAST PROLIFERATION%GOBP%GO:0007405	NEUROBLAST PROLIFERATION%GOBP%GO:0007405	0.0308425	0.242156	1	NUMBL,NUMB,CTNNA1,ARHGEF2,ZZEF1,GLI3,SOX5,DOCK7	1.49755	0.49438	8	30
REGULATION OF TRANSLATIONAL INITIATION%GOBP%GO:0006446	REGULATION OF TRANSLATIONAL INITIATION%GOBP%GO:0006446	0.0309423	0.242217	1	EIF4EBP1,EIF4G2,EIF4G1,LARP1,RPS6KB2,DDX3X,SCRIB,DNAJC3,GIGYF2,NPM1,BZW2,YTHDF2,MTOR,SH3BGRL,NCK1,EIF5,RXRA,ALKBH1,TMED2	1.44703	0.431984	19	52
REGULATION OF G1/S TRANSITION OF MITOTIC CELL CYCLE%GOBP%GO:2000045	REGULATION OF G1/S TRANSITION OF MITOTIC CELL CYCLE%GOBP%GO:2000045	0.0309634	0.242217	1	EIF4G1,RBL1,SMARCA4,APEX1,ANKRD17,DDX3X,APC,RB1,EZH2,ADAM17,TCF3,GIGYF2,CUL4B,DLG1,RPTOR,CTDSPL,LSM11,ARID1A,CDC73,DPF2,CRADD,CDK7,PKD2,ACVR1,KMT2E,RRM1,APPL1,RRM2,LARP7,KIF14,PHF10,ANXA1,SMARCC1,WAC,GPNMB,MEPCE,RFWD3,PSME1,SDE2,CTDSP1,RBL2,CASP2,ACTB,DDR2,CPSF3,RPL17,ADAMTS1,CUL4A,PRKDC	1.37438	0.371382	49	107
GOLGI ASSOCIATED VESICLE BIOGENESIS%REACTOME DATABASE ID RELEASE 84%432722	GOLGI ASSOCIATED VESICLE BIOGENESIS%REACTOME DATABASE ID RELEASE 84%432722	0.0313907	0.242673	1	PUM1,GAK,PICALM,SNX9,CLINT1,SH3D19,PIK3C2A,SNX5,AP4E1,NAPA,TFRC,SNX2,AP3B1,AP1S1,FTL1,RAB5C,ARF1,VAMP8	1.48005	0.467895	18	37
TOLL LIKE RECEPTOR 10 (TLR10) CASCADE%REACTOME DATABASE ID RELEASE 84%168142	TOLL LIKE RECEPTOR 10 (TLR10) CASCADE%REACTOME DATABASE ID RELEASE 84%168142	0.0314494	0.242673	1	ATF2,MAP3K1,MAP2K4,JUN,MAPK1,IKBKB,MEF2A,MAP2K1,N4BP1,MAPKAPK2,CUL1,TAB2,IRAK2,USP14,MAPK3,RPS6KA1,CASP8,NFKB1,IRAK4,DUSP4,MAP2K7,MAP3K7,MAP2K3,MAPK7	1.43013	0.412602	24	64
TOLL LIKE RECEPTOR 5 (TLR5) CASCADE%REACTOME%R-HSA-168176.1	TOLL LIKE RECEPTOR 5 (TLR5) CASCADE%REACTOME%R-HSA-168176.1	0.0314494	0.242673	1	ATF2,MAP3K1,MAP2K4,JUN,MAPK1,IKBKB,MEF2A,MAP2K1,N4BP1,MAPKAPK2,CUL1,TAB2,IRAK2,USP14,MAPK3,RPS6KA1,CASP8,NFKB1,IRAK4,DUSP4,MAP2K7,MAP3K7,MAP2K3,MAPK7	1.43013	0.412602	24	64
MYD88 CASCADE INITIATED ON PLASMA MEMBRANE%REACTOME%R-HSA-975871.1	MYD88 CASCADE INITIATED ON PLASMA MEMBRANE%REACTOME%R-HSA-975871.1	0.0314494	0.242673	1	ATF2,MAP3K1,MAP2K4,JUN,MAPK1,IKBKB,MEF2A,MAP2K1,N4BP1,MAPKAPK2,CUL1,TAB2,IRAK2,USP14,MAPK3,RPS6KA1,CASP8,NFKB1,IRAK4,DUSP4,MAP2K7,MAP3K7,MAP2K3,MAPK7	1.43013	0.412602	24	64
DEADENYLATION-DEPENDENT MRNA DECAY%REACTOME%R-HSA-429914.2	DEADENYLATION-DEPENDENT MRNA DECAY%REACTOME%R-HSA-429914.2	0.0315315	0.242673	1	EIF4B,EIF4G1,TNKS1BP1,EDC3,HBS1L,XRN1,CNOT2,DCP1A,PATL1,CNOT11,PAN3,DCP2,PARN	1.45656	0.443759	13	46
G-PROTEIN MEDIATED EVENTS%REACTOME DATABASE ID RELEASE 84%112040	G-PROTEIN MEDIATED EVENTS%REACTOME DATABASE ID RELEASE 84%112040	0.0316114	0.242673	1	PLCB3,MAPK1,CAMKK2,ITPR3,ADCY9,CAMK2D,PRKCD,PLA2G4A,PRKCA	1.50973	0.518089	9	25
RNA POLYMERASE I PROMOTER ESCAPE%REACTOME%R-HSA-73772.5	RNA POLYMERASE I PROMOTER ESCAPE%REACTOME%R-HSA-73772.5	0.0316369	0.242673	-1	UBTF,HIST2H2AA1,GTF2H5,RRN3,CCNH,CBX3,MNAT1,TAF1C,TAF1D,ERCC2,POLR1C	-1.51194	-0.4186	11	26
LEISHMANIA PHAGOCYTOSIS%REACTOME DATABASE ID RELEASE 84%9664417	LEISHMANIA PHAGOCYTOSIS%REACTOME DATABASE ID RELEASE 84%9664417	0.0316425	0.242673	1	MYO9B,BAIAP2,ARPC1B,MAPK1,ABI2,CRK,FYN,ARPC5,ARPC1A,CYFIP1,NCK1,MAPK3,ABI1,YES1,MYO10,DOCK1,ACTB,ARPC2,NCKAP1	1.47852	0.461011	19	40
FCGR3A-MEDIATED PHAGOCYTOSIS%REACTOME DATABASE ID RELEASE 84%9664422	FCGR3A-MEDIATED PHAGOCYTOSIS%REACTOME DATABASE ID RELEASE 84%9664422	0.0316425	0.242673	1	MYO9B,BAIAP2,ARPC1B,MAPK1,ABI2,CRK,FYN,ARPC5,ARPC1A,CYFIP1,NCK1,MAPK3,ABI1,YES1,MYO10,DOCK1,ACTB,ARPC2,NCKAP1	1.47852	0.461011	19	40
PARASITE INFECTION%REACTOME DATABASE ID RELEASE 84%9664407	PARASITE INFECTION%REACTOME DATABASE ID RELEASE 84%9664407	0.0316425	0.242673	1	MYO9B,BAIAP2,ARPC1B,MAPK1,ABI2,CRK,FYN,ARPC5,ARPC1A,CYFIP1,NCK1,MAPK3,ABI1,YES1,MYO10,DOCK1,ACTB,ARPC2,NCKAP1	1.47852	0.461011	19	40
RESPONSE TO CALCIUM ION%GOBP%GO:0051592	RESPONSE TO CALCIUM ION%GOBP%GO:0051592	0.0316456	0.242673	1	WNK1,JUN,CPNE2,MEF2A,ITPR3,PRKAA1,EP300,ANXA11,CPNE3,ADD1,CLIC4,HTT,BRAF,PKD2,FGG,PLA2G4A,TTN,NFATC1,PDCD6,PPP3CA,SEC31A,SMPD1,IQGAP1,TUBA1A,SLC25A12,FUS,NCSTN	1.44342	0.430907	27	52
POSITIVE REGULATION OF PROGRAMMED CELL DEATH%GOBP%GO:0043068	POSITIVE REGULATION OF PROGRAMMED CELL DEATH%GOBP%GO:0043068	0.0317476	0.242696	1	DNM1L,ATF2,MYBBP1A,MAP3K1,MFF,JMY,NR3C1,TRPS1,CTNNA1,MAP2K4,HDAC4,FOSL1,BNIP3,MELK,ACIN1,MAGED1,DDX3X,JUN,SCRIB,APC,PLCG1,ADAM17,EI24,ARHGEF7,DAB2IP,DAXX,MTCH1,FOXO3,SLC9A1,BAD,EP300,MCL1,COL18A1,APBB2,BBC3,CD44,HMOX1,RRP1B,TOP2A,BCL2L11,PPP1CA,PRKRA,LTBR,LCN2,RIPK1,MTOR,CRADD,RPS6,HTT,EIF5A,SLK,TGM2,OPTN,TNFRSF10B,RYBP,CAMK2D,BAK1,NCK1,PRKCD,DLC1,BIN1,SPHK2,PLA2G4A,LGALS1,PDCD5,PDCD2,FNIP1,ANO6,…	1.25378	0.313091	89	318
CELL PROLIFERATION IN FOREBRAIN%GOBP%GO:0021846	CELL PROLIFERATION IN FOREBRAIN%GOBP%GO:0021846	0.0318063	0.242696	1	NUMBL,NCOR2,NUMB,GLI3,ZEB2,PCM1,DOCK7,TACC1,TACC2	1.52153	0.547289	9	20
POSITIVE REGULATION OF G1/S TRANSITION OF MITOTIC CELL CYCLE%GOBP%GO:1900087	POSITIVE REGULATION OF G1/S TRANSITION OF MITOTIC CELL CYCLE%GOBP%GO:1900087	0.0318187	0.242696	1	EIF4G1,APEX1,ANKRD17,DDX3X,ADAM17,CUL4B,RPTOR,LSM11,KMT2E,RRM1,RRM2,LARP7,ANXA1,MEPCE,DDR2,CPSF3,RPL17,ADAMTS1,CUL4A	1.48465	0.480453	19	33
REGULATION OF CELL-SUBSTRATE ADHESION%GOBP%GO:0010810	REGULATION OF CELL-SUBSTRATE ADHESION%GOBP%GO:0010810	0.0320423	0.24336	1	MAP4K4,CLASP2,MINK1,CLASP1,TRIOBP,ATXN3,CFL1,DAB2,CRK,MMP14,DOCK5,PEAK1,SDC4,UNC13D,ITGB1BP1,HSD17B12,SERPINE1,SLK,BRAF,FLNA,LIMS2,PTK2,MYADM,FERMT2,DLC1,DICER1,LGALS1,VCL,ACTN4,ITGA6,TBCD,PPM1F,RRAS,ITGB1,FBLN2,RHOA,DOCK1,IQGAP1,PLEKHA2,RSU1	1.36981	0.370149	40	107
POSITIVE REGULATION OF VIRAL PROCESS%GOBP%GO:0048524	POSITIVE REGULATION OF VIRAL PROCESS%GOBP%GO:0048524	0.0321812	0.24336	1	LARP1,MAP3K1,DDX3X,VAPB,TOP2A,AXL,DHX9,RAB7A,LGALS1,PPID,MDFIC,PDE12,RAD23A,BSG,STAU1,SMPD1,SRPK1	1.46377	0.449693	17	44
EARLY ENDOSOME TO LATE ENDOSOME TRANSPORT%GOBP%GO:0045022	EARLY ENDOSOME TO LATE ENDOSOME TRANSPORT%GOBP%GO:0045022	0.0321854	0.24336	1	LMTK2,SNX16,PTPN23,FLNA,RAB7A,ANKRD27,WDR81,PXK,HOOK2,PIK3R4	1.52159	0.554955	10	19
VESICLE-MEDIATED TRANSPORT BETWEEN ENDOSOMAL COMPARTMENTS%GOBP%GO:0098927	VESICLE-MEDIATED TRANSPORT BETWEEN ENDOSOMAL COMPARTMENTS%GOBP%GO:0098927	0.0321854	0.24336	1	LMTK2,SNX16,PTPN23,FLNA,RAB7A,ANKRD27,WDR81,PXK,HOOK2,PIK3R4	1.52159	0.554955	10	19
ALPHA6BETA4INTEGRIN%NETPATH%ALPHA6BETA4INTEGRIN	ALPHA6BETA4INTEGRIN%NETPATH%ALPHA6BETA4INTEGRIN	0.0322314	0.24336	1	EIF4EBP1,VIM,JUN,MAPK1,GAB1,SHC1,NTN1,RTKN,BAD,IRS2,FYN,MTOR,PTK2,MAPK3,PRKCD,ITGA6,YWHAH,PRKCA,CD151,PIK3CA,YES1,RHOA	1.44295	0.434169	22	50
GLYCEROPHOSPHOLIPID BIOSYNTHETIC PROCESS%GOBP%GO:0046474	GLYCEROPHOSPHOLIPID BIOSYNTHETIC PROCESS%GOBP%GO:0046474	0.032247	0.24336	1	AJUBA,SMG1,PCYT1A,PTDSS2,PIP4K2B,UVRAG,PI4K2B,CDIPT,PIK3C2A,PIP5K1C,PI4KA,PI4K2A,DPM1,DGKQ,DHRS7B,PIP4K2C,PCYT2,PLA2G4A,SOCS6,PIK3CA,PLD1,PI4KB,CDS2,PIP5K1A,PIK3R4,INPPL1,IMPA1,DGKD,ITPKC,PIGK,CHKA,PIGS,MBOAT7,TTC7B,PLSCR1,CEPT1	1.42798	0.411982	36	64
CONNECTIVE TISSUE DEVELOPMENT%GOBP%GO:0061448	CONNECTIVE TISSUE DEVELOPMENT%GOBP%GO:0061448	0.0324461	0.244431	1	SH3PXD2B,ATF2,TRPS1,ADRM1,ZEB1,GLI3,RB1,SOX5,NFIA,SIK3,TBL1XR1,EP300,MEF2D,SOX9,PUM2,BMPR2,ANXA6,DHRS7B,MAPK3,SOX6,DICER1,RARG,PRKCA,ATP7A,PRRX1,PAXIP1,EXT2,SLC39A14	1.39624	0.386862	28	87
NEGATIVE REGULATION OF TRANSLATIONAL INITIATION%GOBP%GO:0045947	NEGATIVE REGULATION OF TRANSLATIONAL INITIATION%GOBP%GO:0045947	0.0325247	0.244593	1	EIF4EBP1,LARP1,SCRIB,GIGYF2	1.52656	0.581014	4	16
VEGF SIGNALING PATHWAY%PANTHER PATHWAY%P00056	VEGF SIGNALING PATHWAY%PANTHER PATHWAY%P00056	0.0326956	0.245446	1	PXN,MAPK1,PLCG1,MAP2K1,ARHGAP1,RAF1,MAPKAPK2,PIK3C2A,PRR5,BRAF,PTK2,MAPK3,PRKCD,SPHK2,PLA2G4A,PRKCA,TGFB1I1	1.47185	0.461034	17	39
REGULATION OF POTASSIUM ION TRANSMEMBRANE TRANSPORT%GOBP%GO:1901379	REGULATION OF POTASSIUM ION TRANSMEMBRANE TRANSPORT%GOBP%GO:1901379	0.0330201	0.247365	1	WNK1,ANK3,CD63,DLG1,WNK4,STK39,FLNA,ANK2,BIN1,ANO6	1.50641	0.537121	10	21
POSITIVE REGULATION OF MITOCHONDRIAL FISSION%GOBP%GO:0090141	POSITIVE REGULATION OF MITOCHONDRIAL FISSION%GOBP%GO:0090141	0.0330668	0.247365	1	DNM1L,MFF,BNIP3	1.52512	0.580465	3	16
RUFFLE ORGANIZATION%GOBP%GO:0031529	RUFFLE ORGANIZATION%GOBP%GO:0031529	0.0332023	0.247946	1	SH3BP1,LIMA1,MTOR,PLEKHA1,CYFIP1,AIF1L,CORO1B,ARF6,PIP5K1A,INPPL1	1.52372	0.579933	10	16
POSITIVE REGULATION OF CHROMOSOME SEPARATION%GOBP%GO:1905820	POSITIVE REGULATION OF CHROMOSOME SEPARATION%GOBP%GO:1905820	0.0334104	0.248163	1	INCENP,NUMA1,CENPE,RB1,CDCA8,SMC2,NCAPH,NCAPD3,UBE2C,MAD2L1BP,NCAPH2	1.5033	0.51588	11	25
CYTOSOLIC TRANSPORT%GOBP%GO:0016482	CYTOSOLIC TRANSPORT%GOBP%GO:0016482	0.0334274	0.248163	1	TBC1D10A,VPS26B,GAK,ERC1,DENND2A,PIKFYVE,LMTK2,TBC1D10B,SPAG9,SNX16,TBC1D5,RBSN,MON2,VPS26A,SNX5,TMEM87A,HEATR5B,EPS15,UBE2O,PTPN23,FLNA,KIF1C,RAB7A,ANKRD27,RCSD1,SNX2,CORO7,AP1S1,YKT6,WDR81,PXK,HOOK2	1.38235	0.377892	32	96
POSITIVE REGULATION OF MRNA CATABOLIC PROCESS%GOBP%GO:0061014	POSITIVE REGULATION OF MRNA CATABOLIC PROCESS%GOBP%GO:0061014	0.0335099	0.248163	1	ZFP36L2,DIS3L2,PUM1,FXR1,EIF4ENIF1,ZC3HAV1,ZFP36,FXR2,GIGYF2,CNOT2,SAMD4B,DCP1A,SAMD4A,TNRC6A,YTHDF2,PATL1,PAN3,DCP2,PARN,UPF1	1.42488	0.415634	20	60
IL2-MEDIATED SIGNALING EVENTS%PATHWAY INTERACTION DATABASE NCI-NATURE CURATED DATA%IL2-MEDIATED SIGNALING EVENTS	IL2-MEDIATED SIGNALING EVENTS%PATHWAY INTERACTION DATABASE NCI-NATURE CURATED DATA%IL2-MEDIATED SIGNALING EVENTS	0.033557	0.248163	1	JUN,MAPK1,MAP2K1,STAM,SHC1,RAF1,JAK1,IRS2,MAPKAPK2,FYN,GAB2,SOS1,CDK2,MAPK3	1.4783	0.470021	14	36
INTRACELLULAR SIGNALING BY SECOND MESSENGERS%REACTOME DATABASE ID RELEASE 84%9006925	INTRACELLULAR SIGNALING BY SECOND MESSENGERS%REACTOME DATABASE ID RELEASE 84%9006925	0.0336533	0.248163	1	GATAD2B,ATF2,RICTOR,TSC2,RPS6KB2,JUN,MTA2,MAPK1,MTA1,EZH2,PLCG1,MBD3,GAB1,RRAGC,CAMKK2,ITPR3,PIP4K2B,PPP2R5A,FOXO3,RPTOR,BAD,PPP2R5E,PSMD10,PSMD8,IRS2,FYN,STRN,GAB2,AKT2,TNRC6A,AGO1,EREG,PIP5K1C,CBX8,PRR5,FOXO4,MTOR,ADCY9,PSMA3,CAMK2D,PSMB6,PSMD12,MAPK3,PRKCD,PIP4K2C,PHC3,PRKCA,PSMD13,HDAC3,IRAK4,CSNK2B,PHLPP2,GSK3A,PDPK1,PSMD1,PSMC4,PSMA4,RRAGA,PIK3CA,MAPKAP1,NEDD4,PHLPP1,PSME1,FRS2,TNKS,PSMF1,P…	1.30708	0.337025	79	180
MITOCHONDRIAL RNA METABOLIC PROCESS%GOBP%GO:0000959	MITOCHONDRIAL RNA METABOLIC PROCESS%GOBP%GO:0000959	0.03367	0.248163	-1	YARS2,LRPPRC,ELAC2,MTERF3,MRPL12,DARS2,FASTKD2	-1.50474	-0.40515	7	29
REGULATION OF MAPK CASCADE%GOBP%GO:0043408	REGULATION OF MAPK CASCADE%GOBP%GO:0043408	0.0336782	0.248163	1	MAP4K4,SASH1,MAP3K1,MINK1,KSR1,RB1CC1,MAP2K4,BNIP2,MAP3K3,FOXM1,DAB2,MAGED1,JUN,TAOK1,MAPK1,APC,JCAD,EZH2,ADAM17,GAB1,MAP2K1,SPAG9,CRK,DAB2IP,SHC1,DLG1,AXIN1,RAF1,NELFE,PSMD10,MAP3K4,NPTN,ROS1,NAIP2,CD44,TMEM106A,ITGB1BP1,PAK4,PTPN1,TNIP1,NDRG2,LTBR,RIPK1,SPRED2,MAP4K1,PRMT1,NF2,RNF149,CAV2,STK39,BRAF,SPRED1,CAMK2D,SH3RF1,FERMT2,MAPK3,FGG,PRKCD,AKAP12,PRKCA,HDAC3,ARL6IP5,MDFIC,SOD1,DUSP4,MAP2K7,M…	1.27054	0.32026	81	258
REGULATION OF HISTONE MODIFICATION%GOBP%GO:0031056	REGULATION OF HISTONE MODIFICATION%GOBP%GO:0031056	0.0337306	0.248163	1	MYBBP1A,PHF20,RRP8,NIPBL,SF3B1,DDX21,EP300,NELFE,BAZ1B,BRCA1,KANSL2,BAZ2A,HCFC1,NELFA	1.45853	0.448082	14	44
NF-KB SIGNALING PATHWAY%PATHWHIZ%PW064818	NF-KB SIGNALING PATHWAY%PATHWHIZ%PW064818	0.0337696	0.248163	1	MAP3K1,NCOA3,IKBKB,CAMKK2,TRADD,RIPK1,NFKB1,MAP3K7,RELA,TNFRSF1B,CHUK,TNFRSF1A	1.51487	0.544893	12	20
REGULATION OF MYELINATION%GOBP%GO:0031641	REGULATION OF MYELINATION%GOBP%GO:0031641	0.0338115	0.248163	1	HNRNPK,NSUN5,DLG1,PARD3,MTOR,CYFIP1,KIF14,DICER1,RARG,RXRA,FIG4,TNFRSF1B,SLC25A12	1.50859	0.521088	13	24
UROGENITAL SYSTEM DEVELOPMENT%GOBP%GO:0001655	UROGENITAL SYSTEM DEVELOPMENT%GOBP%GO:0001655	0.0338806	0.248245	1	HELLS,APC,CD44,UBE3A,SOX9,ACVR1,RARG,ANXA1,WDR77,RXRA,FRS2,FEM1B	1.5012	0.53012	12	22
EPH-EPHRIN SIGNALING%REACTOME DATABASE ID RELEASE 84%2682334	EPH-EPHRIN SIGNALING%REACTOME DATABASE ID RELEASE 84%2682334	0.0341136	0.249102	1	ITSN1,GIT1,CFL1,LIMK2,ARPC1B,ARHGEF7,DNM1,AP2S1,FYN,ARPC5,ARPC1A,AP2M1,SDC2,AP2A2,YES1,RHOA,NCK2,AP2B1,ACTB,EPHA2,ADAM10,ARPC2,PAK1,NCSTN,KALRN,ACTR3	1.43763	0.431005	26	51
DEADENYLATION OF MRNA%REACTOME%R-HSA-429947.2	DEADENYLATION OF MRNA%REACTOME%R-HSA-429947.2	0.0341722	0.249102	1	EIF4B,EIF4G1,TNKS1BP1,CNOT2,CNOT11,PAN3,PARN,PABPC1	1.51512	0.552598	8	19
ACTIN FILAMENT CAPPING%GOBP%GO:0051693	ACTIN FILAMENT CAPPING%GOBP%GO:0051693	0.0341722	0.249102	1	FLII,DBNL,SVIL,EPS8,ADD1,CAPZA1,VILL,CAPZA2	1.51493	0.552526	8	19
NEGATIVE REGULATION OF THE PI3K AKT NETWORK%REACTOME DATABASE ID RELEASE 84%199418	NEGATIVE REGULATION OF THE PI3K AKT NETWORK%REACTOME DATABASE ID RELEASE 84%199418	0.034316	0.249432	1	MAPK1,GAB1,PIP4K2B,PPP2R5A,PPP2R5E,IRS2,FYN,STRN,GAB2,AKT2,EREG,PIP5K1C,MAPK3,PIP4K2C,IRAK4,PHLPP2,PIK3CA,PHLPP1,FRS2,PDGFRA,PIP5K1A,PTPN11,SRC	1.44573	0.438446	23	47
POSITIVE REGULATION OF MUSCLE HYPERTROPHY%GOBP%GO:0014742	POSITIVE REGULATION OF MUSCLE HYPERTROPHY%GOBP%GO:0014742	0.0343946	0.249432	1	NR3C1,TRIP10,MEF2A,FDPS,SLC9A1,EP300,CDK9,MTOR,CAMK2D,PTK2,PRKCA,PPP3CA,DDX39B,ECE1	1.48906	0.506472	14	26
POSITIVE REGULATION OF CARDIAC MUSCLE HYPERTROPHY%GOBP%GO:0010613	POSITIVE REGULATION OF CARDIAC MUSCLE HYPERTROPHY%GOBP%GO:0010613	0.0343946	0.249432	1	NR3C1,TRIP10,MEF2A,FDPS,SLC9A1,EP300,CDK9,MTOR,CAMK2D,PTK2,PRKCA,PPP3CA,DDX39B,ECE1	1.48906	0.506472	14	26
HISTAMINE H1 RECEPTOR MEDIATED SIGNALING PATHWAY%PANTHER PATHWAY%P04385	HISTAMINE H1 RECEPTOR MEDIATED SIGNALING PATHWAY%PANTHER PATHWAY%P04385	0.0344507	0.249432	1	PLCB3,PLCG1,ITPR3,GNB1,PRKCD,PRKCA	1.51532	0.559225	6	18
GDNF%IOB%GDNF	GDNF%IOB%GDNF	0.0347325	0.250632	1	PXN,JUN,GAB1,MAP2K1,CRK,RAF1,FYN,PTK2	1.51678	0.568054	8	17
DISEASES OF DNA REPAIR%REACTOME%R-HSA-9675135.4	DISEASES OF DNA REPAIR%REACTOME%R-HSA-9675135.4	0.0347729	0.250632	-1	MSH6,BLM,BARD1,MLH1,EXO1,RAD9A,RFC2,MRE11A,BRIP1,TOP3A,RAD50,RBBP8,BRCA2,NEIL3	-1.4549	-0.367059	14	37
PLC BETA MEDIATED EVENTS%REACTOME DATABASE ID RELEASE 84%112043	PLC BETA MEDIATED EVENTS%REACTOME DATABASE ID RELEASE 84%112043	0.0348361	0.250632	1	PLCB3,MAPK1,CAMKK2,ITPR3,ADCY9,CAMK2D,PRKCD,PLA2G4A,PRKCA	1.50323	0.519237	9	24
REGULATION OF TORC1 SIGNALING%GOBP%GO:1903432	REGULATION OF TORC1 SIGNALING%GOBP%GO:1903432	0.0348506	0.250632	1	ATXN3,TSC2,SESN2,RRAGC,WDR59,SIK3,PRKAA1,EP300,PIH1D1,UBE3A,DEPDC5,DGKQ,OTUD5,TELO2,FNIP1,WAC,RRAGA,OTUB1,SZT2,NPC1,USP4,ITFG2,PRKACB,TSC1,LAMTOR1,SEC13,AKT1	1.44835	0.441256	27	46
GLOBAL GENOME NUCLEOTIDE EXCISION REPAIR (GG-NER)%REACTOME%R-HSA-5696399.1	GLOBAL GENOME NUCLEOTIDE EXCISION REPAIR (GG-NER)%REACTOME%R-HSA-5696399.1	0.0350128	0.250737	-1	PIAS1,XRCC1,YY1,PARP1,XPC,INO80,RFC1,INO80C,GTF2H5,ERCC5,RFC2,ACTL6A,CCNH,XPA,POLE3,COPS7B,MNAT1,UBE2N,INO80D,ERCC2,USP45,INO80B,PARP2,POLD1,RNF111,POLD3,RBX1,ACTR5,RPA2	-1.33806	-0.292611	29	69
TCR%NETPATH%TCR	TCR%NETPATH%TCR	0.0350325	0.250737	1	ATF2,ACLY,DBNL,ARHGAP35,CD2AP,PXN,LNPEP,ARHGEF2,DDX3X,PTPN12,MAPK1,IKBKB,PLCG1,MAP2K1,ARHGEF7,CRK,SHC1,DEF6,PARD3,RAF1,CCT8,ANXA11,DPYSL2,GAB2,ITSN2,VASP,PI4KA,SOS1,CYFIP1,STK39,PGAM1,HSP90AB1,SH3BP2,PTK2,NCK1,MAPK3,PRKCD,ATP1A1,NFATC1,R3HCC1L,LDHA,TFRC,NFKB1,ARHGDIB,ACTR10,PGM1,PKP4,FLNB,DYRK1A,DIAPH1	1.33584	0.351085	50	143
PHOSPHATIDYLINOSITOL PHOSPHATE METABOLISM%SMPDB%SMP0000463	PHOSPHATIDYLINOSITOL PHOSPHATE METABOLISM%SMPDB%SMP0000463	0.0350996	0.250737	1	PIKFYVE,CDIPT,INPP5E,PIK3C2A,PI4KA,FIG4,SYNJ1,PIP5K1A,PIK3R4	1.51167	0.575345	9	16
JOUBERT SYNDROME%SMPDB%SMP0000582	JOUBERT SYNDROME%SMPDB%SMP0000582	0.0350996	0.250737	1	PIKFYVE,CDIPT,INPP5E,PIK3C2A,PI4KA,FIG4,SYNJ1,PIP5K1A,PIK3R4	1.51167	0.575345	9	16
INTEGRIN-LINKED KINASE SIGNALING%PATHWAY INTERACTION DATABASE NCI-NATURE CURATED DATA%INTEGRIN-LINKED KINASE SIGNALING	INTEGRIN-LINKED KINASE SIGNALING%PATHWAY INTERACTION DATABASE NCI-NATURE CURATED DATA%INTEGRIN-LINKED KINASE SIGNALING	0.0351881	0.25095	1	RICTOR,PXN,ZEB1,PPP1R12A,JUN,ARHGEF7,ZYX,PPP1R14A,ACTN1,LIMS2,PPP1R14B,DIAPH1,HSP90AA1,TACC3,IQGAP1,NCK2	1.46354	0.460661	16	38
DEVELOPMENTAL BIOLOGY%REACTOME%R-HSA-1266738.11	DEVELOPMENTAL BIOLOGY%REACTOME%R-HSA-1266738.11	0.0353165	0.251447	1	ITSN1,ARHGAP39,CLASP2,EIF4G1,AJUBA,NCOR2,GIT1,RPS6KA4,MYO9B,NUMB,CTNNA1,CLASP1,SRGAP2,BNIP2,SRGAP3,CFL1,ARHGAP35,ANK3,SMARCA4,LIMK2,ARPC1B,JUN,MAPK1,NCOA3,EZH2,MEF2A,PLCG1,GAB1,MAP2K1,TCF3,GSPT2,SPAG9,ARHGEF7,ARHGEF12,SHC1,NTN1,DLG1,KMT2D,TBL1XR1,FOXO3,EP300,MED13,ZSWIM8,NEO1,PSMD10,MSN,PSMD8,DNM1,AP2S1,TCF12,MED21,DPYSL2,IRS2,FYN,GAB2,AKT2,MEF2D,RPL24,YAP1,ARPC5,NCOA2,PAK4,GPC1,SOX9,MAPK12,ARPC1…	1.2224	0.302707	133	397
REGULATION OF NEURON MIGRATION%GOBP%GO:2001222	REGULATION OF NEURON MIGRATION%GOBP%GO:2001222	0.0354712	0.252128	1	SRGAP2,ARHGEF2,NIPBL,ADAM17,DAB2IP,PLAA,WDR62,PLXNB2,FLNA	1.50856	0.542621	9	20
EPITHELIAL CELL DIFFERENTIATION%GOBP%GO:0030855	EPITHELIAL CELL DIFFERENTIATION%GOBP%GO:0030855	0.0357326	0.253364	1	SH3BP1,MAP3K1,VIM,NCOR2,ADRM1,GAK,MYO9A,MAP1B,TRIOBP,SIPA1L3,TPRN,DLG5,SMARCA4,JMJD1C,DAB2,PELO,KDM2A,JUN,SIPA1,TJP2,SCRIB,ABI2,EZH2,SLC4A7,MAP2K1,CD63,TJP1,PARD3,BCR,MTSS1,COL18A1,CCM2,MSN,E2F4,FRMD6,ROS1,FNDC3A,YAP1,RAB13,ZNF703,SOX9,CLIC4,TAGLN2,NF2,BMPR2,ACVR1,FLNA,FOXP4,MYADM,DICER1,HSD17B4,RARG,ANXA1,ABCB1B,IL6ST,FASN,SOD1,TGFB1I1,PPP3CA,WDR77	1.28511	0.328785	60	201
SOMATIC RECOMBINATION OF IMMUNOGLOBULIN GENE SEGMENTS%GOBP%GO:0016447	SOMATIC RECOMBINATION OF IMMUNOGLOBULIN GENE SEGMENTS%GOBP%GO:0016447	0.0357634	0.253364	-1	MSH6,HSPD1,YY1,MLH1,BCL6,EXO1,ATAD5	-1.48829	-0.412052	7	26
CEREBELLAR PURKINJE CELL LAYER DEVELOPMENT%GOBP%GO:0021680	CEREBELLAR PURKINJE CELL LAYER DEVELOPMENT%GOBP%GO:0021680	0.0358878	0.253671	-1	CACNA1A,RERE,ATXN2,ARCN1,NFIX	-1.60663	-0.517786	5	15
NEGATIVE REGULATION OF WNT SIGNALING PATHWAY%GOBP%GO:0030178	NEGATIVE REGULATION OF WNT SIGNALING PATHWAY%GOBP%GO:0030178	0.0359254	0.253671	1	FRMD8,LIMD1,TSC2,CHD8,DAB2,GLI3,APC,VGLL4,SCYL2,DAB2IP,TLE3,EMD,FOXO3,AXIN1,RNF213,SOX9	1.41104	0.405968	16	65
REGULATION OF RESPONSE TO WOUNDING%GOBP%GO:1903034	REGULATION OF RESPONSE TO WOUNDING%GOBP%GO:1903034	0.0360912	0.254422	1	CLASP2,GIT1,CLASP1,ADAM17,MAP2K1,CRK,NEO1,CD9,SERPINE1,MTOR,PUM2,BRAF,FLNA,PTK2,FERMT2,FGG,PRKCD,CD109,ANO6,ANXA1,ATP7A,NFE2L2,CADM4,ITGB1,PLAU,PDGFRA,DDR2,WFDC1,ARFGEF1,F2RL1,STAT3,PDGFA,STK24,INPP5F	1.4114	0.405151	34	66
SUPERPATHWAY OF INOSITOL PHOSPHATE COMPOUNDS%BIOCYC%PWY-6371	SUPERPATHWAY OF INOSITOL PHOSPHATE COMPOUNDS%BIOCYC%PWY-6371	0.0361622	0.254503	1	PLCB3,PIKFYVE,PLCG1,PIP4K2B,PI4K2B,CDIPT,PIK3C2A,PIP5K1C,PI4KA,PI4K2A,PIP4K2C,ITPK1,PIK3CA,FIG4,SYNJ1,PI4KB,MTMR14,PIP5K1A,PIK3R4,INPPL1	1.46038	0.459666	20	38
RESPONSE TO HORMONE%GOBP%GO:0009725	RESPONSE TO HORMONE%GOBP%GO:0009725	0.0362333	0.254585	1	EIF4EBP1,BCAS3,SRA1,ZFP36L2,LPIN3,CAD,LPIN2,NR3C1,DENND4C,HNRNPK,TBC1D4,SAFB,CFL1,PXN,TSC2,LNPEP,DAB2,MAPK1,APC,NCOA3,RB1,IKBKB,SESN2,MAP2K1,ZFP36,CRK,SHC1,SORBS1,PRKAA1,DAXX,WBP2,KMT2D,RAF1,SLC9A1,EP300,SH2B2,MMP14,GAS2L1,TCF12,BRD8,BRCA1,JAK1,IRS2,ME1,AKT2,NAIP2,YAP1,NCOA2,HMOX1,RAB13,UBE3A,ARID1A,PTPN1,FOXO4,MTOR,RPS6,ACACA,PDE3B,SOS1,CYFIP1,CAV2,STK39,BRAF,CDK2,PTK2,APPL1,PTGES3,MAPK3,PRKCD,A…	1.25503	0.314702	96	282
MRNA DESTABILIZATION%GOBP%GO:0061157	MRNA DESTABILIZATION%GOBP%GO:0061157	0.036451	0.255695	1	ZFP36L2,DIS3L2,PUM1,FXR1,ZFP36,FXR2,GIGYF2,CNOT2,SAMD4B,DCP1A,SAMD4A,YTHDF2,PATL1,PAN3,DCP2,PARN,UPF1	1.42846	0.426438	17	52
EML4 AND NUDC IN MITOTIC SPINDLE FORMATION%REACTOME DATABASE ID RELEASE 84%9648025	EML4 AND NUDC IN MITOTIC SPINDLE FORMATION%REACTOME DATABASE ID RELEASE 84%9648025	0.0366475	0.256499	1	CLASP2,SPDL1,INCENP,DYNC1LI1,DYNC1LI2,CLASP1,EML4,CENPE,TAOK1,CLIP1,AHCTF1,PPP2R5A,CDCA8,RANBP2,PPP2R5E,ITGB3BP	1.38831	0.387396	16	82
RETROGRADE TRANSPORT, ENDOSOME TO GOLGI%GOBP%GO:0042147	RETROGRADE TRANSPORT, ENDOSOME TO GOLGI%GOBP%GO:0042147	0.0366856	0.256499	1	TBC1D10A,VPS26B,ERC1,DENND2A,PIKFYVE,TBC1D10B,SPAG9,TBC1D5,RBSN,VPS26A,SNX5,TMEM87A,HEATR5B,UBE2O,RAB7A,RCSD1,SNX2,AP1S1,YKT6	1.42339	0.417522	19	58
NCRNA METABOLIC PROCESS%GOBP%GO:0034660	NCRNA METABOLIC PROCESS%GOBP%GO:0034660	0.037037	0.258534	-1	TCOF1,WDR12,FTSJ3,DROSHA,DKC1,PUS7,NOL8,INTS1,YARS2,RPL14,RRS1,FCF1,ZC3H4,RIOK3,ZCCHC7,LYAR,POP4,SPIN1,ELAC2,DTWD2,SBDS,RRP9,POP5,UBTF,THUMPD1,EXOSC8,NPM3,WDR4,DARS2,ADAR,RPL7A,RTCB,UTP23,TPRKB,RPS17,NOP10,DDX27,THUMPD2,GTF2H5,MRTO4,EXOSC5,NCBP2,PWP2,KRI1,SNAPC1,SLFN9,SRFBP1,USPL1,POLR3E,DIMT1,DTD1,NSUN6,SND1,ESF1,RPS7,NUP155,TARS2,PARS2,DDX54,RBM34,INTS12,MPHOSPH6,TRMT44,TRMT10A,RPL26,TRMT10C,NS…	-1.23045	-0.2112	88	324
SYNAPSE ORGANIZATION%GOBP%GO:0050808	SYNAPSE ORGANIZATION%GOBP%GO:0050808	0.0371481	0.258561	1	ARHGAP39,SYNPO,DBNL,MYO9A,ERC1,SRGAP2,GPHN,CFL1,CD2AP,ANK3,DLG5,FARP1,ABI2,HDAC6,ARHGEF7,CRK,PPFIA3,DOCK7,NFIA,PALM,SIPA1L1,TANC1,PPFIBP1,RER1,NPTN	1.35646	0.363406	25	117
DDX58 IFIH1-MEDIATED INDUCTION OF INTERFERON-ALPHA BETA%REACTOME DATABASE ID RELEASE 84%168928	DDX58 IFIH1-MEDIATED INDUCTION OF INTERFERON-ALPHA BETA%REACTOME DATABASE ID RELEASE 84%168928	0.0372104	0.258561	1	TANK,MAP3K1,IRF3,IKBKB,TAX1BP1,EP300,TRAF3,TNFAIP3,RIPK1,HSP90AB1,OTUD5,ISG15,CASP8,NFKB1,PCBP2,MAVS,HSP90AA1,UBE2D3,RELA	1.45396	0.449802	19	42
TRANSCRIPTION ELONGATION BY RNA POLYMERASE II%GOBP%GO:0006368	TRANSCRIPTION ELONGATION BY RNA POLYMERASE II%GOBP%GO:0006368	0.0372471	0.258561	1	SUPT6H,ADRM1,GTF2F1,SETD2,SUPT16H,CDK9,EAF1,CDC73	1.48898	0.519784	8	23
VESICLE TETHERING%GOBP%GO:0099022	VESICLE TETHERING%GOBP%GO:0099022	0.037376	0.258561	1	EXOC2,EXOC1,TRAPPC12,EXOC5,TRAPPC3,EXOC7,TRAPPC4,TRAPPC6B,FAM91A1	1.48861	0.519653	9	23
STEM CELL POPULATION MAINTENANCE%GOBP%GO:0019827	STEM CELL POPULATION MAINTENANCE%GOBP%GO:0019827	0.0373996	0.258561	1	ZFP36L2,DIS3L2,RIF1,FANCD2,SMARCA4,JMJD1C,NIPBL,PELO,EIF4ENIF1,APC,PCM1,SKI,FOXO3,RAF1,MED21,SMC3,YAP1,GNL3,ARID1A,SOX9,CDC73,WDR62,BCL9L,BRAF,VPS72,MED7,DICER1	1.3773	0.381199	27	88
POSITIVE REGULATION OF TRANSCRIPTION BY RNA POLYMERASE III%GOBP%GO:0045945	POSITIVE REGULATION OF TRANSCRIPTION BY RNA POLYMERASE III%GOBP%GO:0045945	0.0374034	0.258561	1	MYBBP1A,CHD8,SF3B1,DDX21,RPTOR,BAZ1B,MTOR	1.50362	0.572282	7	16
REGULATION OF RHO PROTEIN SIGNAL TRANSDUCTION%GOBP%GO:0035023	REGULATION OF RHO PROTEIN SIGNAL TRANSDUCTION%GOBP%GO:0035023	0.0375139	0.258907	1	STMN1,MYO9B,ARHGAP35,ARHGEF2,EPS8,ARHGEF18,KCTD10,EPS8L2,BCR,AKAP13,DLC1,ARHGDIB	1.46038	0.472599	12	33
TOLL LIKE RECEPTOR 9 (TLR9) CASCADE%REACTOME%R-HSA-168138.2	TOLL LIKE RECEPTOR 9 (TLR9) CASCADE%REACTOME%R-HSA-168138.2	0.0378213	0.260608	1	ATF2,MAP3K1,MAP2K4,JUN,MAPK1,IKBKB,MEF2A,MAP2K1,N4BP1,MAPKAPK2,CUL1,RBSN,TAB2,IRAK2,USP14,MAPK3,RPS6KA1,CASP8,NFKB1,IRAK4,DUSP4,MAP2K7,MAP3K7,MAP2K3,MAPK7,RELA,EEA1,CHUK,PIK3R4,NFKB2,VRK3,LRRC14	1.39943	0.399694	32	69
MRNA SPLICE SITE RECOGNITION%GOBP%GO:0006376	MRNA SPLICE SITE RECOGNITION%GOBP%GO:0006376	0.0379282	0.260924	-1	SRSF10,YTHDC1,LUC7L,LUC7L2,SFSWAP,LUC7L3,SRSF6,SRSF1	-1.56435	-0.470297	8	19
REGULATION OF NEURON PROJECTION REGENERATION%GOBP%GO:0070570	REGULATION OF NEURON PROJECTION REGENERATION%GOBP%GO:0070570	0.0382199	0.261664	1	MAP4K4,ADAM17,MAP2K1,RTN4,NEO1,PUM2,BRAF,FLNA,PRRX1	1.50065	0.539777	9	20
REGULATORY NCRNA-MEDIATED GENE SILENCING%GOBP%GO:0031047	REGULATORY NCRNA-MEDIATED GENE SILENCING%GOBP%GO:0031047	0.0382312	0.261664	1	RBM3,EIF4G1,PUM1,AJUBA,LIMD1,DDX3X,EIF4ENIF1,ZFP36,ZSWIM8,TNRC6A,HNRNPA2B1,AGO1,PRKRA,PUM2,FBLL1,XPO5,PARN,DHX9,LARP7,DICER1,TDRD1,PABPC1,SNIP1,HELZ2	1.41027	0.411374	24	60
POSITIVE REGULATION OF KINASE ACTIVITY%GOBP%GO:0033674	POSITIVE REGULATION OF KINASE ACTIVITY%GOBP%GO:0033674	0.0382862	0.261664	1	MAP3K1,TPX2,CENPE,MAGED1,DDX3X,EZH2,DAB2IP,AXIN1,BAD,PSMD10,MAP3K4,ITGB1BP1,EREG,CCDC88A,PTPN1,TAB2,HSP90AB1,OSBPL8,PTK2,KIF14,CAMK1,MAP2K7,MAP3K7,RHOA,IQGAP1,MAPRE3,ZFP91,PDGFRA,DDR2,CACUL1,DVL2,PAK1	1.40724	0.406	32	64
NEGATIVE REGULATION OF CELL ADHESION%GOBP%GO:0007162	NEGATIVE REGULATION OF CELL ADHESION%GOBP%GO:0007162	0.038296	0.261664	1	CLASP2,WNK1,CFL1,SPECC1L,TSC2,DLG5,GLI3,SCRIB,MAP2K1,DLG1,MMP14,CD9,SDC4,CD44,ITGB1BP1,TNFAIP3,ZNF703,YTHDF2,SERPINE1,PDE3B,NF2,PLXNB2,SWAP70,PTK2,MYADM,PRKCD,DLC1,LGALS1,SOCS6,ASS1,ACTN4,ANXA1,PLXNA1,ZBTB7B,GPNMB,TBCD,PPM1F,MAPK7,RHOA,ZC3H8,CBLB	1.35397	0.364907	41	110
ERYTHROCYTE DEVELOPMENT%GOBP%GO:0048821	ERYTHROCYTE DEVELOPMENT%GOBP%GO:0048821	0.0383415	0.261664	-1	MED1,ARID4A,LYAR,BCL6,ABCB10,G6PDX,SRF,ALAS1,ERCC2,HEATR3,ZBTB7A	-1.52156	-0.436666	11	23
MEMORY%GOBP%GO:0007613	MEMORY%GOBP%GO:0007613	0.038531	0.262538	-1	CIC,PSEN1,ATXN1,CREBBP,ADNP,PJA2,SPG11,NFIX,FEN1,EHMT2,PGRMC1,ATXN1L,KAT2A,SRF,CREB1,EIF2AK4,ARC,ATAD1,PSEN2,RCAN1	-1.42485	-0.344883	20	43
RAC PROTEIN SIGNAL TRANSDUCTION%GOBP%GO:0016601	RAC PROTEIN SIGNAL TRANSDUCTION%GOBP%GO:0016601	0.0388079	0.264005	1	DBNL,ABI2,EPS8,EPS8L2,DOCK5,NISCH,CYFIP1	1.49823	0.546438	7	19
GNRH SIGNALING PATHWAY%SMPDB%SMP0120949	GNRH SIGNALING PATHWAY%SMPDB%SMP0120949	0.0388896	0.264141	1	MAP3K1,JUN,MAPK1,MAP2K1,RAF1,MMP14,ACTN4,MAP2K7,PLD1	1.50116	0.562204	9	17
POSITIVE REGULATION OF NEURON PROJECTION DEVELOPMENT%GOBP%GO:0010976	POSITIVE REGULATION OF NEURON PROJECTION DEVELOPMENT%GOBP%GO:0010976	0.039065	0.264912	1	DNM1L,DBNL,HNRNPK,ARHGAP35,TSC2,BAIAP2,IKBKB,EZH2,ADAM17,DAB2IP,CLIP1,EEF2K,EP300,RANBP1,FYN,NPTN,SETX,MTOR,PUM2,PLXNB2,MOB2,CYFIP1,TMEM106B,MARK2,BRAF,FLNA,CAPRIN1,NCK1,ANKRD27,CAMK1,ITGA6,KIF3C	1.35909	0.368714	32	103
GPCR DOWNSTREAM SIGNALLING%REACTOME DATABASE ID RELEASE 84%388396	GPCR DOWNSTREAM SIGNALLING%REACTOME DATABASE ID RELEASE 84%388396	0.0391592	0.26513	1	ITSN1,PLCB3,ARHGEF40,ARHGEF2,MAPK1,ARHGEF17,ARHGEF7,ADM2,ARHGEF12,ARHGEF18,CAMKK2,ITPR3,PDE4A,AKT2,GNB1,PPP1CA,FGD1,ADCY9,PDE3B,SOS1,DGKQ,CAMK2D,AKAP13,MAPK3,PRKCD,RPS6KA1,PLA2G4A,ANXA1,PRKCA,RGS10,GPSM1,PPP3CA,GNA13,ABHD12,GRK6,PDPK1,PIK3CA,PPP3R1,MAPK7,ITGB1,RGS3,RHOA,ARHGEF1,RHOB,GPSM2,CAMK2G,PAK1,F2RL1,ADCY7	1.33758	0.356546	49	124
P38 MAPK SIGNALING PATHWAY%WIKIPATHWAYS_20230810%WP350%MUS MUSCULUS	P38 MAPK SIGNALING PATHWAY%WIKIPATHWAYS_20230810%WP350%MUS MUSCULUS	0.0395785	0.266081	1	ATF2,MAP3K1,MAP2K4,SHC1,DAXX,TRADD,MAPKAPK2,MEF2D,RIPK1	1.48088	0.508188	9	25
TRNA METABOLIC PROCESS%GOBP%GO:0006399	TRNA METABOLIC PROCESS%GOBP%GO:0006399	0.0395894	0.266081	-1	PUS7,YARS2,ZCCHC7,POP4,ELAC2,DTWD2,POP5,THUMPD1,EXOSC8,WDR4,DARS2,RTCB,TPRKB,THUMPD2,SLFN9,POLR3E,DTD1,NSUN6,TARS2,PARS2,TRMT44,TRMT10A,TRMT10C,CTU1,NARS2,ZBTB8OS,QRSL1	-1.26324	-0.252563	27	113
OPIOID SIGNALLING%REACTOME DATABASE ID RELEASE 84%111885	OPIOID SIGNALLING%REACTOME DATABASE ID RELEASE 84%111885	0.0396111	0.266081	1	PLCB3,MAPK1,CAMKK2,ITPR3,PDE4A,GNB1,PPP1CA,ADCY9,CAMK2D,PRKCD,PLA2G4A,PRKCA,PPP3CA,PPP3R1	1.44544	0.447167	14	42
PROTEIN LOCALIZATION TO CELL JUNCTION%GOBP%GO:1902414	PROTEIN LOCALIZATION TO CELL JUNCTION%GOBP%GO:1902414	0.0397399	0.266081	1	GIT1,GPHN,DLG5,BAIAP2,TJP2,SCRIB,MAP1A,TJP1,ARHGEF18,KIF3A,DLG1,JAK1	1.44731	0.449668	12	41
MITOTIC CYTOKINESIS%GOBP%GO:0000281	MITOTIC CYTOKINESIS%GOBP%GO:0000281	0.0398352	0.266081	1	INCENP,STMN1,CFL1,EXOC2,ANK3,ANLN,SNX9,APC,EXOC1,CDCA8,EXOC5,DAXX,RTKN,SPAST,CEP55,EXOC7,CNTROB	1.40549	0.406844	17	63
VESICLE TARGETING%GOBP%GO:0006903	VESICLE TARGETING%GOBP%GO:0006903	0.0398402	0.266081	1	CLASP2,CLASP1,EXOC2,SCRIB,EXOC1,TRAPPC12,EXOC5,TRAPPC3,EXOC7,ARFGAP3,TRAPPC4,TRAPPC6B,PDCD6,FAM91A1,YKT6	1.45225	0.454895	15	39
TISSUE MORPHOGENESIS%GOBP%GO:0048729	TISSUE MORPHOGENESIS%GOBP%GO:0048729	0.0398698	0.266081	1	SH3BP1,HECTD1,MAP3K1,AJUBA,NR3C1,MYO9A,NUP50,CFL1,SPECC1L,ARHGAP35,PXN,TSC2,DLG5,SMARCA4,KDM2A,GLI3,SCRIB,ZEB2,NCOA3,LUZP1,UBE4B,SETD2,SKI,KIF3A,EXOC5,NTN1,DLG1,AXIN1,PARD3,MMP14,MTSS1,CCM2,MSN,YAP1,SDC4,CD44,ARID1A,SOX9,CLIC4,VASP,PPP1CA,MIB1,WNK4,HTT,NF2,PLXNB2,ARHGAP12,TGM2,BMPR2,SOS1,LLGL2,PKD2,ACVR1,FLNA,DLC1,DICER1,TTN,NFATC1,GPI,VCL,RARG,CASP8,CSNK2B,PHACTR4,ATP7A,TGFB1I1,PLXNA1,EXT2,CD151…	1.26229	0.319102	88	246
ESC PLURIPOTENCY PATHWAYS%WIKIPATHWAYS_20230810%WP339%MUS MUSCULUS	ESC PLURIPOTENCY PATHWAYS%WIKIPATHWAYS_20230810%WP339%MUS MUSCULUS	0.0399055	0.266081	1	JUN,MAPK1,APC,GAB1,MAP2K1,AXIN1,RAF1,JAK1,AKT2,MAPK12,MTOR,BMPR2,SOS1,BRAF,ACVR1,IL6ST,MAP2K3,MAPK7,LRP5,FZD2,PDGFRA,DVL2,PTPN11,STAT3,PDGFA	1.42285	0.428122	25	50
EXTRINSIC APOPTOTIC SIGNALING PATHWAY IN ABSENCE OF LIGAND%GOBP%GO:0097192	EXTRINSIC APOPTOTIC SIGNALING PATHWAY IN ABSENCE OF LIGAND%GOBP%GO:0097192	0.0399215	0.266081	1	BAG3,CTNNA1,FOXO3,BAD,MCL1,BCL2L11,LCN2,BAK1	1.49203	0.536677	8	20
SIGNAL TRANSDUCTION IN ABSENCE OF LIGAND%GOBP%GO:0038034	SIGNAL TRANSDUCTION IN ABSENCE OF LIGAND%GOBP%GO:0038034	0.0399215	0.266081	1	BAG3,CTNNA1,FOXO3,BAD,MCL1,BCL2L11,LCN2,BAK1	1.49203	0.536677	8	20
PAR1-MEDIATED THROMBIN SIGNALING EVENTS%PATHWAY INTERACTION DATABASE NCI-NATURE CURATED DATA%PAR1-MEDIATED THROMBIN SIGNALING EVENTS	PAR1-MEDIATED THROMBIN SIGNALING EVENTS%PATHWAY INTERACTION DATABASE NCI-NATURE CURATED DATA%PAR1-MEDIATED THROMBIN SIGNALING EVENTS	0.0401673	0.266448	1	PLCB3,ZYX,DNM1,GNAI3,GNB1,VASP,AKAP13,PRKCD,PRKCA,SNX2,GNA13,PIK3CA,RHOA,ARHGEF1	1.46551	0.491064	14	28
TRAF6 MEDIATED INDUCTION OF NFKB AND MAP KINASES UPON TLR7 8 OR 9 ACTIVATION%REACTOME%R-HSA-975138.3	TRAF6 MEDIATED INDUCTION OF NFKB AND MAP KINASES UPON TLR7 8 OR 9 ACTIVATION%REACTOME%R-HSA-975138.3	0.0402456	0.266448	1	ATF2,MAP3K1,MAP2K4,JUN,MAPK1,IKBKB,MEF2A,MAP2K1,N4BP1,MAPKAPK2,CUL1,TAB2,IRAK2,USP14,MAPK3,RPS6KA1,CASP8,NFKB1,IRAK4,DUSP4,MAP2K7,MAP3K7,MAP2K3,MAPK7	1.40129	0.403164	24	65
TOLL LIKE RECEPTOR 7 8 (TLR7 8) CASCADE%REACTOME%R-HSA-168181.6	TOLL LIKE RECEPTOR 7 8 (TLR7 8) CASCADE%REACTOME%R-HSA-168181.6	0.0402456	0.266448	1	ATF2,MAP3K1,MAP2K4,JUN,MAPK1,IKBKB,MEF2A,MAP2K1,N4BP1,MAPKAPK2,CUL1,TAB2,IRAK2,USP14,MAPK3,RPS6KA1,CASP8,NFKB1,IRAK4,DUSP4,MAP2K7,MAP3K7,MAP2K3,MAPK7	1.40129	0.403164	24	65
MYD88 DEPENDENT CASCADE INITIATED ON ENDOSOME%REACTOME%R-HSA-975155.4	MYD88 DEPENDENT CASCADE INITIATED ON ENDOSOME%REACTOME%R-HSA-975155.4	0.0402456	0.266448	1	ATF2,MAP3K1,MAP2K4,JUN,MAPK1,IKBKB,MEF2A,MAP2K1,N4BP1,MAPKAPK2,CUL1,TAB2,IRAK2,USP14,MAPK3,RPS6KA1,CASP8,NFKB1,IRAK4,DUSP4,MAP2K7,MAP3K7,MAP2K3,MAPK7	1.40129	0.403164	24	65
TYROBP CAUSAL NETWORK IN MICROGLIA%WIKIPATHWAYS_20230810%WP3625%MUS MUSCULUS	TYROBP CAUSAL NETWORK IN MICROGLIA%WIKIPATHWAYS_20230810%WP3625%MUS MUSCULUS	0.0403141	0.266448	1	ZFP36L2,FKBP15,PPP1R18,SLC1A5,SFT2D2,APBB1IP,ABCC4,TMEM106A	1.48922	0.535666	8	20
REGULATION OF CELL ADHESION%GOBP%GO:0030155	REGULATION OF CELL ADHESION%GOBP%GO:0030155	0.040403	0.266448	1	MAP4K4,CLASP2,MINK1,CLASP1,TRIOBP,WNK1,ATXN3,CFL1,SPECC1L,TSC2,ANK3,DLG5,SMARCA4,DAB2,PPP1R12A,GLI3,SCRIB,APC,MAP2K1,CRK,APBB1IP,CD63,TJP1,DLG1,FOXO3,BAD,MMP14,MAGI1,DOCK5,PEAK1,JAK1,CD9,SDC4,CD44,UNC13D,ITGB1BP1,TNFAIP3,ARID1A,ZNF703,SOX9,SLC7A1,HSD17B12,YTHDF2,SERPINE1,PDE3B,NF2,PLXNB2,SLK,NFAT5,TGM2,PTPN23,BRAF,FLNA,LIMS2,SWAP70,PTK2,MYADM,NCK1,FERMT2,FGG,PRKCD,KIF14,CYTH2,DLC1,DICER1,LGALS1,S…	1.24305	0.310679	111	307
CELLULAR RESPONSE TO EPIDERMAL GROWTH FACTOR STIMULUS%GOBP%GO:0071364	CELLULAR RESPONSE TO EPIDERMAL GROWTH FACTOR STIMULUS%GOBP%GO:0071364	0.0404207	0.266448	1	ZFP36L2,GIT1,CFL1,DAB2,PTPN12,PLCG1,ZFP36,DAB2IP	1.46466	0.490778	8	28
SIGNALING BY GPCR%REACTOME DATABASE ID RELEASE 84%372790	SIGNALING BY GPCR%REACTOME DATABASE ID RELEASE 84%372790	0.0404747	0.266448	1	ITSN1,PLCB3,ARHGEF40,ARHGEF2,MAPK1,ARHGEF17,ARHGEF7,ADM2,ARHGEF12,ARHGEF18,CAMKK2,ITPR3,PDE4A,AKT2,GNB1,PPP1CA,FGD1,ADCY9,PDE3B,SOS1,DGKQ,CAMK2D,AKAP13,MAPK3,PRKCD,RPS6KA1,PLA2G4A,ANXA1,PRKCA,RGS10,GPSM1,PPP3CA,GNA13,ABHD12,GRK6,PDPK1,PIK3CA,PPP3R1,MAPK7,ITGB1,RGS3,RHOA,FZD2,ARHGEF1,RHOB,ECE1,GPSM2,CAMK2G,PAK1,F2RL1,ADCY7	1.33242	0.352959	51	130
LIMB MORPHOGENESIS%GOBP%GO:0035108	LIMB MORPHOGENESIS%GOBP%GO:0035108	0.0408012	0.267773	-1	PSEN1,HDAC2,TTBK2,MED1,GJA1,PBX2,C2CD3,HDAC1,ATRX,PCNT,CHD7,NOTCH2,ASPH,RUNX2,HOXD10,TBX3,FGFR1	-1.37005	-0.309237	17	59
APPENDAGE MORPHOGENESIS%GOBP%GO:0035107	APPENDAGE MORPHOGENESIS%GOBP%GO:0035107	0.0408012	0.267773	-1	PSEN1,HDAC2,TTBK2,MED1,GJA1,PBX2,C2CD3,HDAC1,ATRX,PCNT,CHD7,NOTCH2,ASPH,RUNX2,HOXD10,TBX3,FGFR1	-1.37005	-0.309237	17	59
CYTOPLASMIC RIBOSOMAL PROTEINS%WIKIPATHWAYS_20230810%WP163%MUS MUSCULUS	CYTOPLASMIC RIBOSOMAL PROTEINS%WIKIPATHWAYS_20230810%WP163%MUS MUSCULUS	0.0409617	0.268297	-1	RPLP1,RPL3,RPL34,RPL7A,RPL36,RPS18,RPS6KA3,RPS17,RPL18,RPS29,RPL28,RPL23A,RPS20,RPS7,RPS5,RPL13,RPL26,RPL15,RPS13,RPS8,RPL21,RPL37	-1.32263	-0.286345	22	73
RESPONSE TO EPIDERMAL GROWTH FACTOR%GOBP%GO:0070849	RESPONSE TO EPIDERMAL GROWTH FACTOR%GOBP%GO:0070849	0.0410942	0.268297	1	ZFP36L2,GIT1,CFL1,DAB2,PTPN12,MAPK1,PLCG1,ZFP36,DAB2IP	1.45682	0.477778	9	31
MAP KINASE ACTIVATION%REACTOME%R-HSA-450294.3	MAP KINASE ACTIVATION%REACTOME%R-HSA-450294.3	0.0411332	0.268297	1	ATF2,MAP2K4,JUN,MAPK1,IKBKB,MEF2A,MAP2K1,MAPKAPK2,CUL1,TAB2,IRAK2,MAPK3,RPS6KA1,NFKB1,DUSP4,MAP2K7,MAP3K7,MAP2K3,MAPK7	1.43397	0.436875	19	46
RAB REGULATION OF TRAFFICKING%REACTOME%R-HSA-9007101.3	RAB REGULATION OF TRAFFICKING%REACTOME%R-HSA-9007101.3	0.0412051	0.268297	1	GAPVD1,TBC1D10A,DENND4C,DENND2A,TSC2,RAB3IL1,TBC1D10B,TBC1D25,ULK1,TRAPPC12,TRAPPC3,RABEP1,DENND4B,AKT2,RAB13,TRAPPC4,OPTN,RAB11B,ANKRD27,TRAPPC6B,DENND1A,SBF1,DENND6A,ARF6,RIN1,GABARAPL2,RAB4A,RAB5C,GGA2,YWHAE,RAB1A,TBC1D15,RAB3GAP1,RAB1B,RABGAP1,GDI2	1.37722	0.385136	36	80
REGULATION OF CELL MIGRATION INVOLVED IN SPROUTING ANGIOGENESIS%GOBP%GO:0090049	REGULATION OF CELL MIGRATION INVOLVED IN SPROUTING ANGIOGENESIS%GOBP%GO:0090049	0.0413674	0.268297	1	MAP3K3,JCAD,RHOJ,ITGB1BP1,HMOX1,PIK3C2A,SPRED1,ANXA1	1.49047	0.550056	8	18
E-CADHERIN SIGNALING IN KERATINOCYTES%PATHWAY INTERACTION DATABASE NCI-NATURE CURATED DATA%E-CADHERIN SIGNALING IN KERATINOCYTES	E-CADHERIN SIGNALING IN KERATINOCYTES%PATHWAY INTERACTION DATABASE NCI-NATURE CURATED DATA%E-CADHERIN SIGNALING IN KERATINOCYTES	0.041469	0.268297	1	AJUBA,CTNNA1,PLCG1,ZYX,FYN,AKT2,VASP	1.49199	0.567857	7	16
NEGATIVE REGULATION OF NEUROGENESIS%GOBP%GO:0050768	NEGATIVE REGULATION OF NEUROGENESIS%GOBP%GO:0050768	0.0414768	0.268297	1	CTNNA1,TSC2,ARHGEF2,RB1,PCM1,ULK1,RTN4,SKI,NTN1,IFRD1,NF2,KDM4A,DIP2B,DLX1,PTK2,DICER1,YWHAH,PPP3CA,KIFAP3,RUFY3	1.39934	0.403719	20	64
PROTEIN POLYMERIZATION%GOBP%GO:0051258	PROTEIN POLYMERIZATION%GOBP%GO:0051258	0.0414784	0.268297	1	MAP4,CLASP2,SLAIN2,CLASP1,TPX2,APC,SPIRE2,NIN,DLG1,GAS7,MTSS1,TUBGCP3,TTC17,FGG,UBE2C,CORO7,ORC4,DIAPH1,UBE2S,DIAPH3,PSTPIP1	1.40794	0.414275	21	57
POSITIVE REGULATION OF PROTEIN KINASE ACTIVITY%GOBP%GO:0045860	POSITIVE REGULATION OF PROTEIN KINASE ACTIVITY%GOBP%GO:0045860	0.0415461	0.268297	1	MAP3K1,TPX2,CENPE,MAGED1,DDX3X,EZH2,DAB2IP,AXIN1,PSMD10,MAP3K4,ITGB1BP1,EREG,CCDC88A,PTPN1,TAB2,HSP90AB1,OSBPL8,PTK2,KIF14,CAMK1,MAP2K7,MAP3K7,RHOA,IQGAP1,MAPRE3,ZFP91,DDR2,CACUL1,DVL2,PAK1	1.40485	0.412082	30	58
POSITIVE REGULATION OF PROTEASOMAL UBIQUITIN-DEPENDENT PROTEIN CATABOLIC PROCESS%GOBP%GO:0032436	POSITIVE REGULATION OF PROTEASOMAL UBIQUITIN-DEPENDENT PROTEIN CATABOLIC PROCESS%GOBP%GO:0032436	0.0415686	0.268297	-1	FZR1,PIAS1,PSEN1,HSPA1B,TRIB3,CHFR,CDC20,DDA1,RNF19A,BCAP31,NUB1,MAPK9,STUB1	-1.35997	-0.303746	13	62
SPLICING FACTOR NOVA REGULATED SYNAPTIC PROTEINS%WIKIPATHWAYS_20230810%WP1983%MUS MUSCULUS	SPLICING FACTOR NOVA REGULATED SYNAPTIC PROTEINS%WIKIPATHWAYS_20230810%WP1983%MUS MUSCULUS	0.041623	0.268297	1	MAP4,EPB41L1,EPB41L2,CLASP1,GPHN,ANK3,NEO1,EPB41	1.4846	0.534005	8	20
P38 MAPK PATHWAY%PANTHER PATHWAY%P05918	P38 MAPK PATHWAY%PANTHER PATHWAY%P05918	0.0416334	0.268297	1	RPS6KA4,MAP2K4,EEF2K,MAP3K4,MAPKAPK2,MEF2D,MAPK12,TAB2	1.48995	0.549861	8	18
CELLULAR RESPONSE TO RADIATION%GOBP%GO:0071478	CELLULAR RESPONSE TO RADIATION%GOBP%GO:0071478	0.0418354	0.269193	-1	NUCKS1,HSF1,USP47,EEF1D,SIRT1,CDC25A,YY1,BLM,BARD1,CREBBP,PARP1,MAPK11,RAD9A,ZBTB1,FBXO4,XPC,MTCH2,INO80,KDM1A,MAPK14,GTF2H5,RNF4,XPA,MAPK9,EIF2S1,NOC2L,RNF168	-1.25793	-0.253896	27	106
EMBRYO DEVELOPMENT ENDING IN BIRTH OR EGG HATCHING%GOBP%GO:0009792	EMBRYO DEVELOPMENT ENDING IN BIRTH OR EGG HATCHING%GOBP%GO:0009792	0.0419714	0.269663	1	ATF2,CHEK1,YBX3,HECTD1,SH3PXD2A,RICTOR,NCOR2,NOLC1,SUPT6H,ANKRD11,BNIP2,FOSL1,NUP50,CFL1,SPECC1L,ARHGAP35,TSC2,SMARCA4,ZEB1,CHD8,DAB2,NIPBL,PELO,KDM2A,GLI3,MAPK1,SCRIB,ERF,ZEB2,NCOA3,SF3B1,SOX5,PSPH,LUZP1,PLCG1,PHF6,MBD3,GAB1,MAP2K1,PRRC2B,SPEG,NPAT,TJP1,SETD2,EPN2,RTN4,CNOT2,SKI,KIF3A,DLG1,KMT2D,TBL1XR1,AXIN1,EP300,MMP14,MTSS1,CCM2,BRCA1,NOP2,CDK11B,MED21,OTUD7B,ASXL2,FBXW8,SPECC1,YAP1,SDC4,THOC…	1.20356	0.297098	134	433
REGULATION OF ENDOTHELIAL CELL PROLIFERATION%GOBP%GO:0001936	REGULATION OF ENDOTHELIAL CELL PROLIFERATION%GOBP%GO:0001936	0.0420769	0.269936	1	RICTOR,TSC2,JUN,APC,JCAD,PLCG1,ADAM17,AIMP1,RPTOR,COL18A1,HMOX1,MTOR,BMPR2,CAV2,DICER1,PDCD6,PRKCA	1.41687	0.422979	17	52
PROTEIN LOCALIZATION TO ENDOPLASMIC RETICULUM%GOBP%GO:0070972	PROTEIN LOCALIZATION TO ENDOPLASMIC RETICULUM%GOBP%GO:0070972	0.0424028	0.271619	-1	SPCS3,GJA1,MIA3,MACF1,SEC16A,SEC62,BAG6,CHMP4B,BCAP31,SRP19	-1.4204	-0.348414	10	41
CYTOKINE-MEDIATED SIGNALING PATHWAY%GOBP%GO:0019221	CYTOKINE-MEDIATED SIGNALING PATHWAY%GOBP%GO:0019221	0.0425624	0.272234	1	NUMBL,RPS6KA4,HDAC4,FOSL1,IRF3,WNK1,TJP2,IKBKB,GAB1,FOXO3,BAD,SH2B2,TRAF3,TRADD,JAK1,YAP1,EREG,IL1RAP,STK39,APPL1,IRAK2,MAPK3,ACTN4,IRAK4,CSNK2B,IL6ST,IFNGR1,MAP3K7,IL17RA,TIRAP,RRAGA,KRT8,ZC3H15,RELA,COMMD7	1.35787	0.370895	35	97
PEPTIDYL-SERINE MODIFICATION%GOBP%GO:0018209	PEPTIDYL-SERINE MODIFICATION%GOBP%GO:0018209	0.042709	0.272764	1	WNK1,PIKFYVE,MAPK1,IKBKB,TLK2,ULK1,GALNT4,RIPK1,MTOR,MAP4K1,CSNK2A1,CDK2,PRKCD,GSK3A,DYRK1A,PDK3	1.4484	0.460513	16	36
MAPK CASCADE%GOBP%GO:0000165	MAPK CASCADE%GOBP%GO:0000165	0.0431528	0.274699	1	MAP4K4,ZFP36L2,ATF2,MAP3K1,MINK1,MAP2K4,MAPK1,APC,MEF2A,GAB1,MAP2K1,ZFP36,DAXX,RAF1,MAP3K4,MAPKAPK2,SOX9,SETX,WNK4,MAP4K1,NF2,BRAF,PTK2,MAPK3,NFKB1,IRAK4,MAP2K7,MAP3K7,ZFP36L1,MAP2K3,TAOK3,MAPK7	1.36812	0.380108	32	85
GM-CSF%IOB%GM-CSF	GM-CSF%IOB%GM-CSF	0.0432834	0.274699	1	PXN,MAPK1,IKBKB,PLCG1,GAB1,MAP2K1,STAM,SHC1,RAF1,BAD,SH2B2,DPYSL2,MAPK3,PRKCA,BCL3,SPTAN1,GSK3A,MAP2K3,YES1,SLC2A1,CHUK,STAT3,TGFB1,PARK7,NFKBIA,BCAR1,CCT5,AKT1,HNRNPH1,GANAB,GRB2	1.41369	0.426319	31	49
DYSREGULATED MIRNA TARGETING IN INSULIN/PI3K-AKT SIGNALING%WIKIPATHWAYS_20230810%WP3855%MUS MUSCULUS	DYSREGULATED MIRNA TARGETING IN INSULIN/PI3K-AKT SIGNALING%WIKIPATHWAYS_20230810%WP3855%MUS MUSCULUS	0.0433113	0.274699	1	RAF1,BAD,EXOC7,BCL2L11,MTOR,ACACA,SOS1,MAPK3,FASN	1.48382	0.541182	9	19
METABOLISM OF STEROIDS%REACTOME DATABASE ID RELEASE 84%8957322	METABOLISM OF STEROIDS%REACTOME DATABASE ID RELEASE 84%8957322	0.0433151	0.274699	1	LBR,LDLRAP1,FDPS,DHCR24,OSBPL3,TBL1XR1,SEC23A,IDI1,NCOA2,HSD17B12,ACACA,MVK,GGPS1,UBE2I,SCD1,OSBPL1A,CYP51A1,SCAP,HSD17B4,STARD5,FASN,HELZ2,RXRA,ACACB,HSD17B11,SAR1B	1.3907	0.400116	26	65
B CELL ACTIVATION%PANTHER PATHWAY%P00010	B CELL ACTIVATION%PANTHER PATHWAY%P00010	0.0433329	0.274699	1	MAP3K3,JUN,MAPK1,IKBKB,MAP2K1,ITPR3,RAF1,NFKBIL1,MAPK12,SOS1,MAP3K2,MAPK3,PRKCD	1.44467	0.467516	13	33
CONSTITUTIVE SIGNALING BY AKT1 E17K IN CANCER%REACTOME DATABASE ID RELEASE 84%5674400	CONSTITUTIVE SIGNALING BY AKT1 E17K IN CANCER%REACTOME DATABASE ID RELEASE 84%5674400	0.0435623	0.275744	1	RICTOR,TSC2,RPS6KB2,FOXO3,BAD,AKT2,PRR5,FOXO4,MTOR,GSK3A,PDPK1,MAPKAP1	1.47461	0.514768	12	23
POSITIVE REGULATION OF RECEPTOR-MEDIATED ENDOCYTOSIS%GOBP%GO:0048260	POSITIVE REGULATION OF RECEPTOR-MEDIATED ENDOCYTOSIS%GOBP%GO:0048260	0.0438282	0.275934	1	HNRNPK,DAB2,LDLRAP1,SCYL2,CD63,KIF3A,PARD3,TBC1D5,SERPINE1,AP2M1,HIP1	1.44164	0.466535	11	33
POSITIVE REGULATION OF ENDOCYTOSIS%GOBP%GO:0045807	POSITIVE REGULATION OF ENDOCYTOSIS%GOBP%GO:0045807	0.0438548	0.275934	1	ITSN1,DNM1L,MFF,HNRNPK,DAB2,PICALM,LDLRAP1,SCYL2,EEF2K,CD63,KIF3A,PARD3,BCR,DNM1,TBC1D5,ADD1,MIB1,SERPINE1,AXL,PTK2,APPL1,AP2M1,BIN1,ACTN4,ANO6,HIP1,SOD1,PPP3CA,CD151,SMPD1,ITGB1,SYNJ1,AP2B1,ARF1	1.36446	0.376774	34	89
POSTSYNAPTIC CYTOSKELETON ORGANIZATION%GOBP%GO:0099188	POSTSYNAPTIC CYTOSKELETON ORGANIZATION%GOBP%GO:0099188	0.0439084	0.275934	1	DBNL,FARP1,ABI2,ARHGEF7,SIPA1L1	1.48484	0.565136	5	16
POSTSYNAPTIC ACTIN CYTOSKELETON ORGANIZATION%GOBP%GO:0098974	POSTSYNAPTIC ACTIN CYTOSKELETON ORGANIZATION%GOBP%GO:0098974	0.0439084	0.275934	1	DBNL,FARP1,ABI2,ARHGEF7,SIPA1L1	1.48484	0.565136	5	16
G2 M DNA DAMAGE CHECKPOINT%REACTOME DATABASE ID RELEASE 84%69473	G2 M DNA DAMAGE CHECKPOINT%REACTOME DATABASE ID RELEASE 84%69473	0.0439147	0.275934	-1	MDC1,BLM,BARD1,EXO1,RAD9A,RFC2,MRE11A,CDK1,BRIP1,TOP3A,YWHAZ,HERC2,RNF168,RAD50,UBE2N,RBBP8	-1.38985	-0.333347	16	45
SIGNALING BY ERBB4%REACTOME%R-HSA-1236394.4	SIGNALING BY ERBB4%REACTOME%R-HSA-1236394.4	0.0443717	0.278397	1	STMN1,ADAM17,SHC1,YAP1,EREG,SOS1,TAB2,PIK3CA,NEDD4,NCSTN,SRC,ITCH	1.47773	0.531533	12	20
RESOLUTION OF D-LOOP STRUCTURES%REACTOME%R-HSA-5693537.1	RESOLUTION OF D-LOOP STRUCTURES%REACTOME%R-HSA-5693537.1	0.0445831	0.278864	-1	SLX4,BLM,BARD1,EXO1,MRE11A,BRIP1,TOP3A,RAD50,RBBP8,BRCA2,MUS81	-1.49166	-0.428087	11	23
POSITIVE REGULATION OF PHOSPHATIDYLINOSITOL 3-KINASE/PROTEIN KINASE B SIGNAL TRANSDUCTION%GOBP%GO:0051897	POSITIVE REGULATION OF PHOSPHATIDYLINOSITOL 3-KINASE/PROTEIN KINASE B SIGNAL TRANSDUCTION%GOBP%GO:0051897	0.0446771	0.278864	1	ITSN1,RICTOR,SPECC1L,RTN4,ITGB1BP1,UBE3A,SOX9,MTDH,PRR5,MTOR,AXL,HSP90AB1,OSBPL8,PTK2,FERMT2,RGL2,HSP90AA1,PIK3CA,ITGB1,PHLPP1,DDR2,ARFGEF1,CAT,F2RL1,PDGFA,SRC,TGFB1,LRP2,FER,CPNE1,F3,BAG4,SPRY2	1.40333	0.415186	33	55
GLYCEROLIPID BIOSYNTHETIC PROCESS%GOBP%GO:0045017	GLYCEROLIPID BIOSYNTHETIC PROCESS%GOBP%GO:0045017	0.0447259	0.278864	1	LPIN3,AJUBA,LPIN2,SMG1,PCYT1A,PTDSS2,PIP4K2B,UVRAG,PI4K2B,CDIPT,PIK3C2A,PIP5K1C,PI4KA,PI4K2A,DPM1,DGKQ,DHRS7B,PIP4K2C,PCYT2,PLA2G4A,SOCS6,PLA2G15,DGAT1,PIK3CA,PLD1,PI4KB,CDS2,PIP5K1A,PIK3R4,INPPL1,IMPA1,DGKD,ITPKC,PIGK,CHKA,PIGS,MBOAT7,TTC7B,PLSCR1,CEPT1	1.37673	0.388577	40	75
SIGNALING MEDIATED BY P38-ALPHA AND P38-BETA%PATHWAY INTERACTION DATABASE NCI-NATURE CURATED DATA%SIGNALING MEDIATED BY P38-ALPHA AND P38-BETA	SIGNALING MEDIATED BY P38-ALPHA AND P38-BETA%PATHWAY INTERACTION DATABASE NCI-NATURE CURATED DATA%SIGNALING MEDIATED BY P38-ALPHA AND P38-BETA	0.0448511	0.278864	1	EIF4EBP1,ATF2,RPS6KA4,JUN,MEF2A,SLC9A1,MAPKAPK2	1.47001	0.513162	7	23
CELLULAR RESPONSE TO AMINO ACID STARVATION%GOBP%GO:0034198	CELLULAR RESPONSE TO AMINO ACID STARVATION%GOBP%GO:0034198	0.0448847	0.278864	1	ATF2,ATXN3,MAPK1,SESN2,RRAGC,ULK1,WDR59,MTOR,DEPDC5,MAPK3,EIF2AK2,RRAGA	1.44527	0.477121	12	30
RHOU GTPASE CYCLE%REACTOME DATABASE ID RELEASE 84%9013420	RHOU GTPASE CYCLE%REACTOME DATABASE ID RELEASE 84%9013420	0.044896	0.278864	1	GIT1,SRGAP2,ARHGAP31,DLG5,ARHGEF7,STAM,PEAK1,ITSN2,PAK4,NCK1,ARHGAP30,USP9X,SPTAN1,IQGAP1,NCK2,VANGL1,EPHA2,PAK1,WWP2,RHOU,SRC,MYO6,PAK3,CLTC	1.43642	0.454104	24	37
BASIGIN INTERACTIONS%REACTOME DATABASE ID RELEASE 84%210991	BASIGIN INTERACTIONS%REACTOME DATABASE ID RELEASE 84%210991	0.0449024	0.278864	1	SLC7A5,SLC3A2,SLC7A6,ITGA6,BSG,SLC16A3,ITGB1,SLC16A1	1.48405	0.573119	8	15
POSITIVE REGULATION OF DENDRITE MORPHOGENESIS%GOBP%GO:0050775	POSITIVE REGULATION OF DENDRITE MORPHOGENESIS%GOBP%GO:0050775	0.0451321	0.279884	1	DNM1L,NUMBL,DBNL,NUMB,BAIAP2,EEF2K,FBXW8,CAPRIN1,ANKRD27	1.44171	0.460537	9	35
SRP-DEPENDENT COTRANSLATIONAL PROTEIN TARGETING TO MEMBRANE%REACTOME DATABASE ID RELEASE 84%1799339	SRP-DEPENDENT COTRANSLATIONAL PROTEIN TARGETING TO MEMBRANE%REACTOME DATABASE ID RELEASE 84%1799339	0.0452225	0.280039	-1	RPLP1,SSR3,SPCS3,TRAM1,SEC11A,RPLP2,RPS18,RPL18,SRP19,RPS7,RPS5,RPL26,SRPRB,RPN2,RPL37,RPS9,SRP68,RPN1,RPL4,RPL19,SPCS2	-1.3507	-0.306991	21	57
FCERI MEDIATED MAPK ACTIVATION%REACTOME%R-HSA-2871796.2	FCERI MEDIATED MAPK ACTIVATION%REACTOME%R-HSA-2871796.2	0.0455947	0.281936	1	MAP3K1,MAP2K4,JUN,MAPK1,PLCG1,SOS1,MAPK3,MAP2K7	1.48148	0.554832	8	17
CHORDATE EMBRYONIC DEVELOPMENT%GOBP%GO:0043009	CHORDATE EMBRYONIC DEVELOPMENT%GOBP%GO:0043009	0.0456868	0.282098	1	ATF2,CHEK1,YBX3,HECTD1,SH3PXD2A,NCOR2,NOLC1,SUPT6H,ANKRD11,BNIP2,FOSL1,NUP50,CFL1,SPECC1L,ARHGAP35,TSC2,SMARCA4,ZEB1,CHD8,DAB2,NIPBL,PELO,KDM2A,GLI3,MAPK1,SCRIB,ERF,ZEB2,NCOA3,SF3B1,SOX5,PSPH,LUZP1,PLCG1,PHF6,MBD3,GAB1,MAP2K1,PRRC2B,SPEG,NPAT,TJP1,SETD2,EPN2,RTN4,CNOT2,SKI,KIF3A,DLG1,KMT2D,TBL1XR1,AXIN1,EP300,MMP14,MTSS1,CCM2,BRCA1,NOP2,CDK11B,MED21,OTUD7B,ASXL2,FBXW8,SPECC1,YAP1,SDC4,THOC2,SMG9,…	1.20048	0.296465	132	427
REGULATION OF CELLULAR RESPONSE TO HYPOXIA%GOBP%GO:1900037	REGULATION OF CELLULAR RESPONSE TO HYPOXIA%GOBP%GO:1900037	0.0459412	0.28326	1	AJUBA,MAP2K1,CHCHD2,DAXX,EP300,DDAH1,USP19,NFE2L2,ENO1	1.47946	0.563087	9	16
POSITIVE REGULATION OF MRNA SPLICING, VIA SPLICEOSOME%GOBP%GO:0048026	POSITIVE REGULATION OF MRNA SPLICING, VIA SPLICEOSOME%GOBP%GO:0048026	0.0461538	0.283705	-1	TRA2B,THRAP3,TRA2A,NUP98,SNW1,NCL,SLIRP	-1.50073	-0.439142	7	21
TRANSMEMBRANE RECEPTOR PROTEIN TYROSINE KINASE SIGNALING PATHWAY%GOBP%GO:0007169	TRANSMEMBRANE RECEPTOR PROTEIN TYROSINE KINASE SIGNALING PATHWAY%GOBP%GO:0007169	0.0462005	0.283705	1	EIF4EBP1,CLASP2,STMN1,GIT1,PXN,TSC2,MAPK1,LMTK2,APC,PLCG1,GAB1,MAP2K1,CRK,DAB2IP,SHCBP1,GIGYF2,SHC1,SORBS1,SIPA1L1,RAF1,SH2B2,BCR,JAK1,IRS2,MAPKAPK2,FYN,AKT2,ROS1,CPNE3,GIGYF1,SOX9,EREG,PTPN1,SETX,FOXO4,ARF4,PLEKHA1,SOS1,AXL,CAV2,BRAF,PTK2,APPL1,NCK1,MAPK3	1.30061	0.340458	45	151
RUNX2 REGULATES OSTEOBLAST DIFFERENTIATION%REACTOME%R-HSA-8940973.1	RUNX2 REGULATES OSTEOBLAST DIFFERENTIATION%REACTOME%R-HSA-8940973.1	0.0462122	0.283705	1	GLI3,MAPK1,RB1,HDAC6,YAP1,MAPK3,HDAC3,YES1	1.47859	0.562758	8	16
REGULATION OF LEUKOCYTE CHEMOTAXIS%GOBP%GO:0002688	REGULATION OF LEUKOCYTE CHEMOTAXIS%GOBP%GO:0002688	0.0463043	0.283863	1	DNM1L,WNK1,MAPK1,ADAM17,MPP1,SERPINE1,STK39,SWAP70,PTK2,MAPK3,ANO6	1.43411	0.464098	11	33
RESOLUTION OF D-LOOP STRUCTURES THROUGH HOLLIDAY JUNCTION INTERMEDIATES%REACTOME DATABASE ID RELEASE 84%5693568	RESOLUTION OF D-LOOP STRUCTURES THROUGH HOLLIDAY JUNCTION INTERMEDIATES%REACTOME DATABASE ID RELEASE 84%5693568	0.0463918	0.283992	-1	SLX4,BLM,BARD1,EXO1,MRE11A,BRIP1,TOP3A,RAD50,RBBP8,BRCA2,MUS81	-1.50637	-0.434638	11	22
CELLULAR RESPONSE TO ORGANIC CYCLIC COMPOUND%GOBP%GO:0071407	CELLULAR RESPONSE TO ORGANIC CYCLIC COMPOUND%GOBP%GO:0071407	0.0464803	0.284128	1	EIF4EBP1,ZFP36L2,LARP1,NR3C1,HNRNPK,CTNNA1,SAFB,MAPK1,NCOA3,ZC3HAV1,EZH2,ZFP36,DNMT1,NPM1,ITPR3,DAXX,WBP2,SLC9A1,RANBP1,MSN,BRCA1,RECQL5,AKT2,YAP1,PPP1R9B,GNAI3,PAK4,UBE3A,ARID1A,ZNF703,PDXP,GRAMD1A,HTT,TGM2,PKD2,FLNA,DHX9,PTGES3,ATP1A1,CALCOCO1,YWHAH,ANXA1,ARL6IP5,NFKB1,CDC5L,ATP2B4,PDE12,MAVS,KAT5,GSK3A,ZFP36L1,DIAPH1,RWDD1,NEDD4,RALB,DNAJA1,RHOA,EPG5,SLC16A1,GNAS,ACTB,GOLPH3	1.2879	0.333866	62	168
REGULATION OF PEPTIDYL-SERINE PHOSPHORYLATION%GOBP%GO:0033135	REGULATION OF PEPTIDYL-SERINE PHOSPHORYLATION%GOBP%GO:0033135	0.0467992	0.28555	1	EIF4G1,RICTOR,TNKS1BP1,HDAC6,DOCK7,PRKAA1,AXIN1,RPTOR,RAF1,INPP5J,AKT2,CD44,BRAF,BAK1,HSP90AB1,NCK1,FNIP1,TFRC,ATP2B4,GSK3A,HSP90AA1,GGNBP2,PIK3CA,PPM1F,MAPKAP1,PWP1,NCK2,GPD1L,PAK1,LATS1,INPP5F,TGFB1,PARK7,OGT,BDKRB2,RASSF2,AKT1,NSD1,BAG4,SPRY2,PDCD10	1.39064	0.406979	41	59
DNA-TEMPLATED TRANSCRIPTION%GOBP%GO:0006351	DNA-TEMPLATED TRANSCRIPTION%GOBP%GO:0006351	0.046875	0.28555	-1	CDK12,TCOF1,SCAF1,PHRF1,CIC,POLR2A,IWS1,ETS1,THRAP3,SREBF1,BRF1,MED1,ARID4A,ATRX,SPIN1,ATXN1,TTF1,MTERF3,UBTF,BCL6,MYC,MRPL12,THRA,NPM3,ARID4B,ZBTB1,BCL9,CHD7,ASH1L,S100A10,KDM1A,MAPK14,MED26,TAF12,GTF2H5,RRN3,NCBP2,TAF6,TCEA3,CCNH,SNAPC1,TAF3,CEBPB,TAF1,JUNB,USPL1,NFIX,SMARCC2,BDP1,POLR3E,KLF13,LIPE,MED19	-1.22904	-0.217652	53	263
NETRIN-MEDIATED SIGNALING EVENTS%PATHWAY INTERACTION DATABASE NCI-NATURE CURATED DATA%NETRIN-MEDIATED SIGNALING EVENTS	NETRIN-MEDIATED SIGNALING EVENTS%PATHWAY INTERACTION DATABASE NCI-NATURE CURATED DATA%NETRIN-MEDIATED SIGNALING EVENTS	0.0469133	0.28555	1	MAP1B,MAPK1,PLCG1,MAP2K1,NTN1,FYN,PTK2,NCK1,MAPK3,UNC5B,PIK3CA,YES1,MYO10,RHOA,DOCK1	1.46489	0.511375	15	23
RECYCLING PATHWAY OF L1%REACTOME DATABASE ID RELEASE 84%437239	RECYCLING PATHWAY OF L1%REACTOME DATABASE ID RELEASE 84%437239	0.0469851	0.285581	1	RPS6KA4,NUMB,MAPK1,MSN,DNM1,AP2S1,DPYSL2,AP2M1,RPS6KA1,AP2A2	1.46469	0.522248	10	21
REGULATION OF DNA STRAND ELONGATION%GOBP%GO:0060382	REGULATION OF DNA STRAND ELONGATION%GOBP%GO:0060382	0.0471028	0.285891	-1	NUCKS1,YY1,INO80,INO80C,ACTL6A,INO80D,INO80B	-1.55287	-0.500459	7	15
AURORA B SIGNALING%PATHWAY INTERACTION DATABASE NCI-NATURE CURATED DATA%AURORA B SIGNALING	AURORA B SIGNALING%PATHWAY INTERACTION DATABASE NCI-NATURE CURATED DATA%AURORA B SIGNALING	0.0473922	0.286893	1	INCENP,STMN1,VIM,NPM1,CDCA8,TACC1,SMC2,CBX5,NCAPH	1.43793	0.4747	9	30
EBV LMP1 SIGNALING%WIKIPATHWAYS_20230810%WP1243%MUS MUSCULUS	EBV LMP1 SIGNALING%WIKIPATHWAYS_20230810%WP1243%MUS MUSCULUS	0.0474319	0.286893	1	MAP3K3,MAPK1,IKBKB,TRADD,NFKB1,MAP3K7,HSP90AA1,RELA,CHUK,NFKB2	1.47598	0.561761	10	16
INTEGRIN-MEDIATED SIGNALING PATHWAY%GOBP%GO:0007229	INTEGRIN-MEDIATED SIGNALING PATHWAY%GOBP%GO:0007229	0.0474691	0.286893	1	CTNNA1,ARHGAP35,PXN,ZYX,GAB2,ITGB1BP1,LIMS2,PTK2,FERMT2,ISG15,ITGA6,ITGB1,RHOA,ITGB7,CUL3,NME2,PTPN11,SRC,LIMS1,COL3A1,BCAR1,ITGA7,ITGA1	1.42858	0.447481	23	39
MORPHOGENESIS OF EMBRYONIC EPITHELIUM%GOBP%GO:0016331	MORPHOGENESIS OF EMBRYONIC EPITHELIUM%GOBP%GO:0016331	0.0477615	0.28818	1	HECTD1,NUP50,CFL1,SPECC1L,ARHGAP35,TSC2,KDM2A,SCRIB,ZEB2,LUZP1,SETD2,SKI,SDC4,ARID1A,SOX9,VASP,MIB1,HTT,PLXNB2,LLGL2,DLC1,RARG,CASP8,PHACTR4,TGFB1I1,MAP3K7,KIF20B,TMED2	1.36183	0.38053	28	81
CYTOKINESIS%GOBP%GO:0000910	CYTOKINESIS%GOBP%GO:0000910	0.0478168	0.28818	1	INCENP,STMN1,CFL1,EXOC2,ANK3,ANLN,SNX9,APC,SPIRE2,EXOC1,CDCA8,EXOC5,DAXX,RTKN,SPAST,ANXA11,CEP55,EXOC7,CNTROB	1.36803	0.386839	19	74
REGULATION OF MRNA STABILITY%GOBP%GO:0043488	REGULATION OF MRNA STABILITY%GOBP%GO:0043488	0.0479757	0.288731	1	CARHSP1,ZFP36L2,DIS3L2,PUM1,FXR1,LARP1,VIM,ALKBH5,APEX1,LARP4B,EIF4ENIF1,ZFP36,FXR2,GIGYF2,NPM1,CNOT2,SAMD4B,DCP1A,SAMD4A,MAPKAPK2,TNRC6A,YTHDF2,MTOR,PATL1,PUM2,PAN3,DCP2,PARN,UPF1,DHX9	1.34423	0.366427	30	99
RESPONSE TO INORGANIC SUBSTANCE%GOBP%GO:0010035	RESPONSE TO INORGANIC SUBSTANCE%GOBP%GO:0010035	0.0481569	0.289415	1	GPHN,WNK1,CFL1,BNIP3,ANK3,APEX1,LIG1,HNRNPA1,JUN,SIPA1,MAPK1,CPNE2,EZH2,MEF2A,HDAC6,CRK,ITPR3,PRKAA1,DAXX,EP300,ANXA11,FYN,LOXL2,CPNE3,HMOX1,TNFAIP3,ADD1,CLIC4,PPP1CA,SETX,LCN2,RIPK1,HTT,PLEKHA1,NFAT5,KPNA4,AXL,STK39,BRAF,ZFAND1,PKD2,MAPK3,FGG,PRKCD,PLA2G4A,TTN,NFATC1,ALAD,ASS1,PDCD6,TFRC,SORD,FNTA,ANXA1,ATP7A,SOD1,RPS3,PPP3CA,ATP2B4,GSK3A,NFE2L2,IREB2,XDH,PIK3CA,SEC31A,SMPD1,KRT8,MAPK7,GSS,IQGAP…	1.26679	0.324096	86	201
REGULATION OF TELOMERE MAINTENANCE%GOBP%GO:0032204	REGULATION OF TELOMERE MAINTENANCE%GOBP%GO:0032204	0.0484027	0.290484	-1	SLX4,DKC1,XRCC1,LMNA,YY1,ATRX,HNRNPD,HNRNPU,PARP1,MYC,FBXO4,PINX1,TERF2IP,INO80,INO80C,CCT4,ACTL6A	-1.31049	-0.282352	17	77
REGULATION OF MITOCHONDRIAL TRANSLATION%GOBP%GO:0070129	REGULATION OF MITOCHONDRIAL TRANSLATION%GOBP%GO:0070129	0.0485318	0.290851	-1	LRPPRC,FASTKD2,C1QBP,SHMT2,TRMT10C,METTL8,MPV17L2,NGRN	-1.52152	-0.457423	8	19
RELEASE OF CYTOCHROME C FROM MITOCHONDRIA%GOBP%GO:0001836	RELEASE OF CYTOCHROME C FROM MITOCHONDRIA%GOBP%GO:0001836	0.0486911	0.291398	1	DNM1L,MFF,JUN,BAD,MCL1,BBC3,BAK1,ATP7A	1.46445	0.526757	8	20
TRANSPORT OF MATURE TRANSCRIPT TO CYTOPLASM%REACTOME%R-HSA-72202.2	TRANSPORT OF MATURE TRANSCRIPT TO CYTOPLASM%REACTOME%R-HSA-72202.2	0.0489731	0.292676	-1	SRSF7,SRRM1,NUP133,SRSF2,FIP1L1,TPR,SYMPK,CASC3,NUP88,SRSF6,RNPS1,SRSF1,NCBP2,NUP35,NXF1,EIF4E,NUP155	-1.33772	-0.297431	17	63
REGULATION OF DENDRITE MORPHOGENESIS%GOBP%GO:0048814	REGULATION OF DENDRITE MORPHOGENESIS%GOBP%GO:0048814	0.0494104	0.294877	1	DNM1L,NUMBL,DBNL,NUMB,BAIAP2,EEF2K,SIPA1L1,FBXW8,CAPRIN1,SDC2,ANKRD27,YWHAH,PPP3CA,CIT,NEDD4,GORASP1,PAFAH1B1,CDKL5,KALRN,ACTR3,MFN1,PAK3	1.41085	0.427867	22	47
NEURONAL SYSTEM%REACTOME%R-HSA-112316.7	NEURONAL SYSTEM%REACTOME%R-HSA-112316.7	0.0496305	0.295779	1	PLCB3,PDLIM5,GIT1,DBNL,EPB41L2,MAPK1,SLC38A1,PRKAG1,CAMKK2,PRKAA1,DLG1,SIPA1L1,PPFIBP1,EPB41,GNB1,KCNQ5,ADCY9,DNAJC5,CAMK2D,MAPK3,RPS6KA1,CAMK1,PRKCA,ARL6IP5,PDPK1,PPM1F,SYN1,DLGAP4,MAOA,DLG3,KCNAB2,CAMK2G,ADCY7,COMT,KCNN4,SRC,PRKACB,PRKAB1,MYO6	1.35423	0.376751	39	84
NEGATIVE REGULATION OF MRNA CATABOLIC PROCESS%GOBP%GO:1902373	NEGATIVE REGULATION OF MRNA CATABOLIC PROCESS%GOBP%GO:1902373	0.0498063	0.296375	-1	NRDE2,RBM10,THRAP3,IGF2BP1,HNRNPD,HNRNPU,TARDBP,YBX1,SRSF1,HNRNPA0,DHX34	-1.40085	-0.355903	11	36
CELL-CELL RECOGNITION%GOBP%GO:0009988	CELL-CELL RECOGNITION%GOBP%GO:0009988	0.0498691	0.296375	1	GIT1,UBAP2L,DLG1,TCP1,CCT3,MSN,CCT8,CD9	1.4612	0.525589	8	20
ESTABLISHMENT OR MAINTENANCE OF BIPOLAR CELL POLARITY%GOBP%GO:0061245	ESTABLISHMENT OR MAINTENANCE OF BIPOLAR CELL POLARITY%GOBP%GO:0061245	0.0502442	0.297012	1	SH3BP1,MYO9A,DLG5,SCRIB,DLG1,PARD3,MSN,ARF4,MARK2	1.44847	0.497066	9	25
ESTABLISHMENT OR MAINTENANCE OF APICAL/BASAL CELL POLARITY%GOBP%GO:0035088	ESTABLISHMENT OR MAINTENANCE OF APICAL/BASAL CELL POLARITY%GOBP%GO:0035088	0.0502442	0.297012	1	SH3BP1,MYO9A,DLG5,SCRIB,DLG1,PARD3,MSN,ARF4,MARK2	1.44847	0.497066	9	25
OXIDATIVE PHOSPHORYLATION%WIKIPATHWAYS_20230810%WP1248%MUS MUSCULUS	OXIDATIVE PHOSPHORYLATION%WIKIPATHWAYS_20230810%WP1248%MUS MUSCULUS	0.0503455	0.297012	-1	NDUFB10,NDUFA7,NDUFB9,NDUFS6,NDUFS7,NDUFS8,NDUFA2,NDUFV2,NDUFS4,NDUFV1,NDUFS1,NDUFS2	-1.42221	-0.379477	12	30
SIGNALING BY FGFR1%REACTOME%R-HSA-5654736.4	SIGNALING BY FGFR1%REACTOME%R-HSA-5654736.4	0.0503927	0.297012	1	MAPK1,PLCG1,GAB1,SPRED2,SOS1,BRAF,SPRED1,MAPK3,PIK3CA,FRS2	1.45911	0.524837	10	20
ID%NETPATH%ID	ID%NETPATH%ID	0.0504224	0.297012	1	RBL1,MAPK1,RB1,MAP2K1,TCF3,RAF1,CDK2,MAPK3	1.46909	0.550192	8	17
NEGATIVE REGULATION OF SMALL GTPASE MEDIATED SIGNAL TRANSDUCTION%GOBP%GO:0051058	NEGATIVE REGULATION OF SMALL GTPASE MEDIATED SIGNAL TRANSDUCTION%GOBP%GO:0051058	0.0504307	0.297012	1	SH3BP1,STMN1,GIT1,ARHGAP35,CD2AP,DAB2IP,KCTD10	1.4246	0.464648	7	32
CLASS I PI3K SIGNALING EVENTS MEDIATED BY AKT%PATHWAY INTERACTION DATABASE NCI-NATURE CURATED DATA%CLASS I PI3K SIGNALING EVENTS MEDIATED BY AKT	CLASS I PI3K SIGNALING EVENTS MEDIATED BY AKT%PATHWAY INTERACTION DATABASE NCI-NATURE CURATED DATA%CLASS I PI3K SIGNALING EVENTS MEDIATED BY AKT	0.0504622	0.297012	1	RICTOR,TBC1D4,FOXO3,RAF1,BAD,AKT2,FOXO4,MTOR,YWHAH,GSK3A,PDPK1,HSP90AA1,MAPKAP1,YWHAE,CHUK,PRKDC,SRC,SFN,AKT1	1.42816	0.46838	19	31
SENSORY ORGAN DEVELOPMENT%GOBP%GO:0007423	SENSORY ORGAN DEVELOPMENT%GOBP%GO:0007423	0.0507917	0.297706	1	SH3PXD2B,MAP3K1,VIM,NES,TRIOBP,SIPA1L3,ARHGAP35,TPRN,SMARCA4,ZEB1,LIMK2,PPP1R13L,NIPBL,JUN,GLI3,MAPK1,SCRIB,APC,RHOJ,ABI2,SLC4A7,IFT27,POU2F1,NFIA,SKI,KIF3A,NTN1,DLG1,BCR,CCM2,MAPKAPK2,RPL24,SDC4,SMG9,BCL2L11,ARID1A,SOX9,CLIC4,GNB1,PRKRA,NF2,BMPR2,SOS1	1.26887	0.325708	43	189
POSITIVE REGULATION OF ORGAN GROWTH%GOBP%GO:0046622	POSITIVE REGULATION OF ORGAN GROWTH%GOBP%GO:0046622	0.0508324	0.297706	1	YBX3,NR3C1,TRIP10,MAPK1,FDPS,EP300,YAP1,MTOR	1.43864	0.484998	8	27
INSULIN-LIKE GROWTH FACTOR RECEPTOR SIGNALING PATHWAY%GOBP%GO:0048009	INSULIN-LIKE GROWTH FACTOR RECEPTOR SIGNALING PATHWAY%GOBP%GO:0048009	0.0508453	0.297706	1	TSC2,MAPK1,MAP2K1,GIGYF2,SHC1,RAF1,GIGYF1,SOS1,MAPK3,PDPK1,PIK3CA	1.45447	0.502394	11	24
REGULATION OF CANONICAL NF-KAPPAB SIGNAL TRANSDUCTION%GOBP%GO:0043122	REGULATION OF CANONICAL NF-KAPPAB SIGNAL TRANSDUCTION%GOBP%GO:0043122	0.0508584	0.297706	1	TANK,AJUBA,IRF3,SQSTM1,ANKRD17,ZC3HAV1,IKBKB,DAB2IP,DDX21,LURAP1,UFL1,TRAF3,TRADD,OTUD7B,FYN,TMEM106A,TNFAIP3,TNIP1,BRD4,LTBR,MTDH,RIPK1,UBE2I,TGM2,OPTN,FLNA,TAB2,AKAP13,SPHK2,TFRC,CASP8,IRAK4	1.32758	0.359166	32	106
LUNG ALVEOLUS DEVELOPMENT%GOBP%GO:0048286	LUNG ALVEOLUS DEVELOPMENT%GOBP%GO:0048286	0.0511017	0.297817	-1	CIC,ASXL1,MAPK8IP3,ATXN1,ADA,PHF14,TGFB3,TNS3,FOSL2,ATXN1L,CREB1	-1.43558	-0.394305	11	27
DETECTION OF ABIOTIC STIMULUS%GOBP%GO:0009582	DETECTION OF ABIOTIC STIMULUS%GOBP%GO:0009582	0.0512295	0.297817	1	RDH11,REEP6,FYN,GNB1,ANO1,PKD2,TTN,WDR47,CEP250,LXN,TMEM120A,CDS2,PIEZO1,PDE6D	1.45394	0.502212	14	24
DETECTION OF EXTERNAL STIMULUS%GOBP%GO:0009581	DETECTION OF EXTERNAL STIMULUS%GOBP%GO:0009581	0.0512295	0.297817	1	RDH11,REEP6,FYN,GNB1,ANO1,PKD2,TTN,WDR47,CEP250,LXN,TMEM120A,CDS2,PIEZO1,PDE6D	1.45394	0.502212	14	24
REGULATION OF HIPPO SIGNALING%GOBP%GO:0035330	REGULATION OF HIPPO SIGNALING%GOBP%GO:0035330	0.051317	0.297817	1	AJUBA,LIMD1,DLG5,VGLL4,FRMD6,NF2,TIAL1,SHANK2,MAP2K3,CIT	1.46668	0.566411	10	15
MITOCHONDRIAL TRNA AMINOACYLATION%REACTOME DATABASE ID RELEASE 84%379726	MITOCHONDRIAL TRNA AMINOACYLATION%REACTOME DATABASE ID RELEASE 84%379726	0.0513866	0.297817	-1	YARS2,DARS2,KARS,TARS2,PARS2,NARS2	-1.5008	-0.451193	6	19
REGULATION OF RELEASE OF CYTOCHROME C FROM MITOCHONDRIA%GOBP%GO:0090199	REGULATION OF RELEASE OF CYTOCHROME C FROM MITOCHONDRIA%GOBP%GO:0090199	0.0514042	0.297817	1	DNM1L,MFF,BNIP3,BAD,PSMD10,BBC3,BCL2L11,BAK1,PDCD5,HIGD1A	1.42727	0.471181	10	30
AMPLIFICATION OF SIGNAL FROM UNATTACHED KINETOCHORES VIA A MAD2 INHIBITORY SIGNAL%REACTOME DATABASE ID RELEASE 84%141444	AMPLIFICATION OF SIGNAL FROM UNATTACHED KINETOCHORES VIA A MAD2 INHIBITORY SIGNAL%REACTOME DATABASE ID RELEASE 84%141444	0.0514477	0.297817	1	CLASP2,SPDL1,INCENP,DYNC1LI1,DYNC1LI2,CLASP1,CENPE,TAOK1,CLIP1,AHCTF1,PPP2R5A,CDCA8,RANBP2,PPP2R5E,ITGB3BP	1.35912	0.381506	15	78
AMPLIFICATION OF SIGNAL FROM THE KINETOCHORES%REACTOME%R-HSA-141424.2	AMPLIFICATION OF SIGNAL FROM THE KINETOCHORES%REACTOME%R-HSA-141424.2	0.0514477	0.297817	1	CLASP2,SPDL1,INCENP,DYNC1LI1,DYNC1LI2,CLASP1,CENPE,TAOK1,CLIP1,AHCTF1,PPP2R5A,CDCA8,RANBP2,PPP2R5E,ITGB3BP	1.35912	0.381506	15	78
NEGATIVE REGULATION OF PROTEIN POLYMERIZATION%GOBP%GO:0032272	NEGATIVE REGULATION OF PROTEIN POLYMERIZATION%GOBP%GO:0032272	0.0515037	0.297817	1	FLII,STMN1,DBNL,SVIL,ARHGEF7,EPS8,INPP5J,ADD1,SSH3,TMSB10,CAPZA1,MYADM,VILL,PRKCD,CAPZA2,DYRK1A,TBCD,SSH2,TMSB4X,ARFGEF1	1.41979	0.446889	20	38
REGULATION OF PROTEIN ACETYLATION%GOBP%GO:1901983	REGULATION OF PROTEIN ACETYLATION%GOBP%GO:1901983	0.0517219	0.298609	1	MYBBP1A,DDX3X,TAOK1,SF3B1,DDX21,PRKAA1,EP300,BAZ1B,BRCA1	1.43644	0.484257	9	27
HEME SIGNALING%REACTOME DATABASE ID RELEASE 84%9707616	HEME SIGNALING%REACTOME DATABASE ID RELEASE 84%9707616	0.0517803	0.298609	1	ATF2,RAI1,CRTC2,TBL1XR1,EP300,MEF2D,NCOA2,HMOX1,HDAC3,HELZ2,RXRA,APOB,NFE2L2,CRTC3,BACH1,NPAS2	1.42676	0.471012	16	30
INHIBITION OF DNA RECOMBINATION AT TELOMERE%REACTOME DATABASE ID RELEASE 84%9670095	INHIBITION OF DNA RECOMBINATION AT TELOMERE%REACTOME DATABASE ID RELEASE 84%9670095	0.0519324	0.299083	-1	POLR2A,ATRX,TERF2IP,HIST2H2AA1,TINF2	-1.51265	-0.465411	5	18
CELL-CELL COMMUNICATION%REACTOME%R-HSA-1500931.6	CELL-CELL COMMUNICATION%REACTOME%R-HSA-1500931.6	0.0520321	0.299255	1	CTNNA1,CD2AP,FBLIM1,PXN,PARD3,FYN,VASP,ACTN1,FLNA,LIMS2,NCK1,FERMT2,FLNC,ACTN4,ITGA6,SPTAN1,CD151,PIK3CA,ITGB1,IQGAP1,NCK2,RSU1	1.41137	0.435437	22	43
G13 SIGNALING PATHWAY%WIKIPATHWAYS_20230810%WP298%MUS MUSCULUS	G13 SIGNALING PATHWAY%WIKIPATHWAYS_20230810%WP298%MUS MUSCULUS	0.0523315	0.300572	1	SRA1,TNK2,CFL1,RTKN,MAP3K4,SH3RF1,ARHGDIB,GNA13,DIAPH1,CIT,PIK3CA,PPP1CB,RHOA,IQGAP1,ARHGEF1	1.43295	0.480154	15	28
REPLICATION FORK PROCESSING%GOBP%GO:0031297	REPLICATION FORK PROCESSING%GOBP%GO:0031297	0.0527201	0.302399	-1	ZRANB3,NUCKS1,SAMHD1,BLM,ATRX,BARD1,SMARCAL1,PARP1,ETAA1,DONSON,FAM111A,RAD50,RBBP8,BRCA2,MUS81	-1.39896	-0.352947	15	37
POSITIVE REGULATION OF ORGANELLE ASSEMBLY%GOBP%GO:1902117	POSITIVE REGULATION OF ORGANELLE ASSEMBLY%GOBP%GO:1902117	0.0530645	0.303738	1	PPP1R35,ARHGAP35,NUMA1,UBAP2L,ULK1,SNX30,PIP4K2B,CNOT2,MSN,SDC4,CCDC88A,HTT,SNX7,PAN3,CAPRIN1,PIP4K2C,SPAG5,RALB,RHOA,RAB3GAP2,CNOT1,VPS4B,ARPC2,DYNC1H1,GPSM2,RAB3GAP1	1.38091	0.406322	26	57
EPITHELIUM DEVELOPMENT%GOBP%GO:0060429	EPITHELIUM DEVELOPMENT%GOBP%GO:0060429	0.0530956	0.303738	1	SH3BP1,HECTD1,MAP3K1,STMN1,AJUBA,VIM,NCOR2,NR3C1,TRPS1,ADRM1,GAK,MYO9A,MAP1B,TRIOBP,SIPA1L3,NUP50,CFL1,SPECC1L,ARHGAP35,PXN,TSC2,TPRN,DLG5,SMARCA4,JMJD1C,DAB2,PELO,KDM2A,JUN,GLI3,SIPA1,TJP2,MAPK1,SCRIB,ZEB2,APC,NCOA3,ABI2,EZH2,LUZP1,SLC4A7,MAP2K1,CD63,TJP1,SETD2,SKI,KIF3A,EXOC5,NTN1,DLG1,PARD3,EP300,MMP14,BCR,MTSS1,COL18A1,CCM2,MSN,E2F4,FRMD6,ROS1,FNDC3A,YAP1,SDC4,CD44,RAB13,ARID1A,ZNF703,SOX9,CL…	1.19127	0.294283	125	423
ENDOTHELIAL CELL DEVELOPMENT%GOBP%GO:0001885	ENDOTHELIAL CELL DEVELOPMENT%GOBP%GO:0001885	0.053318	0.304603	1	TJP2,TJP1,COL18A1,CCM2,MSN,CLIC4,MYADM,ABCB1B,FASN	1.43573	0.488331	9	26
POSITIVE REGULATION OF NEURON DIFFERENTIATION%GOBP%GO:0045666	POSITIVE REGULATION OF NEURON DIFFERENTIATION%GOBP%GO:0045666	0.053721	0.306095	1	EIF4G1,MAP1B,BNIP2,ZEB1,ARHGEF2,TCF3,SPAG9,TCF12,KDM4A,DLX1	1.41657	0.455565	10	34
REGULATION OF TOR SIGNALING%GOBP%GO:0032006	REGULATION OF TOR SIGNALING%GOBP%GO:0032006	0.0537223	0.306095	1	RICTOR,ATXN3,TSC2,SESN2,RRAGC,WDR59,SIK3,PRKAA1,RPTOR,EP300,ROS1,PIH1D1,UBE3A,SLC7A1,DEPDC5,DGKQ,OTUD5,TELO2,RPS6KA1,FNIP1,PDCD6,HDAC3,USP9X,WAC,GSK3A,RRAGA,OTUB1,GOLPH3,SZT2,NPC1,USP4,ITFG2,PRKACB,TSC1,LAMTOR1,TTI1,SEC13,AKT1	1.35395	0.383841	38	73
REGULATION OF TELOMERASE%PATHWAY INTERACTION DATABASE NCI-NATURE CURATED DATA%REGULATION OF TELOMERASE	REGULATION OF TELOMERASE%PATHWAY INTERACTION DATABASE NCI-NATURE CURATED DATA%REGULATION OF TELOMERASE	0.0540889	0.307774	-1	DKC1,HDAC2,HDAC1,BLM,MYC,RAD9A,SAP30,HNRNPC,PINX1,TERF2IP,MRE11A,RAD50,TINF2,SP1,RBBP7,CCND1,CDKN1B	-1.37203	-0.32431	17	48
REGULATION OF INTRINSIC APOPTOTIC SIGNALING PATHWAY BY P53 CLASS MEDIATOR%GOBP%GO:1902253	REGULATION OF INTRINSIC APOPTOTIC SIGNALING PATHWAY BY P53 CLASS MEDIATOR%GOBP%GO:1902253	0.0541914	0.307776	-1	SIRT1,MYC,STEAP3,ATAD5,KDM1A,RRN3,RPS7,USP15,RPL26	-1.48225	-0.441243	9	20
POSITIVE REGULATION OF STEM CELL POPULATION MAINTENANCE%GOBP%GO:1902459	POSITIVE REGULATION OF STEM CELL POPULATION MAINTENANCE%GOBP%GO:1902459	0.0542335	0.307776	-1	HDAC2,KDM2B,ARID4A,HDAC1,ING1,ARID4B,SAP30,ING2,BCL7B,ACTL6A,SUDS3,BRD9,RBBP7	-1.39073	-0.35333	13	36
ELECTRON TRANSPORT CHAIN%GOBP%GO:0022900	ELECTRON TRANSPORT CHAIN%GOBP%GO:0022900	0.0543718	0.307776	-1	PLEC,COX7C,UQCRB,COQ9,SLC25A22,MTCH2,NDUFA7,NDUFS6,NDUFS7,NDUFS8,DLD,SOD2,NDUFV2,NDUFS4,ETFB,NDUFV1,SLC1A3,SDHA,SDHB,ETFA,NDUFS1,NDUFS2	-1.32696	-0.300632	22	58
TBC RABGAPS%REACTOME%R-HSA-8854214.1	TBC RABGAPS%REACTOME%R-HSA-8854214.1	0.0544132	0.307776	1	TBC1D10A,TSC2,TBC1D10B,TBC1D25,ULK1,RABEP1,OPTN,RAB11B,ARF6,GABARAPL2,RAB4A,RAB5C,GGA2,TBC1D15,RABGAP1	1.41959	0.468646	15	30
RHO GTPASES ACTIVATE WASPS AND WAVES%REACTOME DATABASE ID RELEASE 84%5663213	RHO GTPASES ACTIVATE WASPS AND WAVES%REACTOME DATABASE ID RELEASE 84%5663213	0.0545248	0.307776	1	BAIAP2,ARPC1B,MAPK1,ABI2,ARPC5,ARPC1A,CYFIP1,NCK1,MAPK3,ABI1,ACTB,ARPC2,NCKAP1	1.42112	0.472682	13	29
PHOSPHOLIPID METABOLISM%REACTOME DATABASE ID RELEASE 84%1483257	PHOSPHOLIPID METABOLISM%REACTOME DATABASE ID RELEASE 84%1483257	0.0545396	0.307776	1	LPIN3,LPIN2,PIKFYVE,GDPD1,PCYT1A,MTMR1,PTDSS2,PIP4K2B,PITPNM1,MTMR6,PI4K2B,CDIPT,INPP5E,CPNE3,PIK3C2A,PIP5K1C,PI4KA,PI4K2A,PLEKHA1,OSBPL8,PHOSPHO1,PIP4K2C,PCYT2,PLA2G4A,PLA2G15,PNPLA6,CSNK2B,DGAT1,SBF1,RUFY1,PIK3CA,PLD1,FIG4,RAB4A,PLEKHA2,AGPAT3,ARF1,GPD1L,PI4KB,CDS2,MTMR14,PIP5K1A,PIK3R4	1.32714	0.360749	43	101
PROTEIN LOCALIZATION TO CELL-CELL JUNCTION%GOBP%GO:0150105	PROTEIN LOCALIZATION TO CELL-CELL JUNCTION%GOBP%GO:0150105	0.0545926	0.307776	1	DLG5,TJP2,SCRIB,TJP1,ARHGEF18,JAK1,FLNA,ACTN4	1.45757	0.562895	8	15
POSITIVE REGULATION OF ENDOTHELIAL CELL PROLIFERATION%GOBP%GO:0001938	POSITIVE REGULATION OF ENDOTHELIAL CELL PROLIFERATION%GOBP%GO:0001938	0.0547348	0.307825	1	RICTOR,JUN,JCAD,PLCG1,ADAM17,RPTOR,COL18A1,HMOX1,MTOR,BMPR2,CAV2,DICER1,PDCD6,PRKCA	1.41255	0.442461	14	39
REGULATION OF COLLAGEN METABOLIC PROCESS%GOBP%GO:0010712	REGULATION OF COLLAGEN METABOLIC PROCESS%GOBP%GO:0010712	0.0547719	0.307825	1	VIM,CYGB,EP300,CBX8,SERPINE1,SUCO,GOT1,DICER1,ITGB1,ERRFI1,DDR2	1.42981	0.482022	11	27
NEGATIVE REGULATION OF CANONICAL WNT SIGNALING PATHWAY%GOBP%GO:0090090	NEGATIVE REGULATION OF CANONICAL WNT SIGNALING PATHWAY%GOBP%GO:0090090	0.0548171	0.307825	1	FRMD8,LIMD1,CHD8,DAB2,GLI3,APC,SCYL2,DAB2IP,TLE3,EMD,FOXO3,AXIN1	1.38116	0.414074	12	51
PROTEIN LOCALIZATION TO PLASMA MEMBRANE%GOBP%GO:0072659	PROTEIN LOCALIZATION TO PLASMA MEMBRANE%GOBP%GO:0072659	0.0552385	0.309218	1	CLASP2,HECTD1,FRMD8,DENND4C,GAK,SNX27,ANK3,ZDHHC5,GOLPH3L,SCRIB,IKBKB,SESN2,WDR59,PALM,EXOC5,DLG1,RHBDF2,PSMD10,SEC23A,AKT2,RAB40C,ITGB1BP1,RAB13,CCDC88A,RAB34,KIF13A,OPTN,FLNA,ANK2,RAB7A,GOLGA4,GOLGA7	1.31785	0.355546	32	109
NEGATIVE REGULATION OF NERVOUS SYSTEM DEVELOPMENT%GOBP%GO:0051961	NEGATIVE REGULATION OF NERVOUS SYSTEM DEVELOPMENT%GOBP%GO:0051961	0.0552524	0.309218	1	CTNNA1,TSC2,ARHGEF2,RB1,PCM1,ULK1,RTN4,SKI,NTN1,IFRD1,NF2,KDM4A,DIP2B,DLX1,PTK2,DICER1,YWHAH,PPP3CA,KIFAP3,RUFY3,CIT,RHOA,CTDSP1	1.36755	0.393455	23	65
CELLULAR RESPONSE TO CALCIUM ION%GOBP%GO:0071277	CELLULAR RESPONSE TO CALCIUM ION%GOBP%GO:0071277	0.0552821	0.309218	1	WNK1,JUN,CPNE2,MEF2A,PRKAA1,CPNE3,ADD1,CLIC4,BRAF,PKD2,NFATC1,SMPD1,IQGAP1,TUBA1A,FUS,NCSTN	1.41963	0.472186	16	29
MATURATION OF 5.8S RRNA FROM TRICISTRONIC RRNA TRANSCRIPT (SSU-RRNA, 5.8S RRNA, LSU-RRNA)%GOBP%GO:0000466	MATURATION OF 5.8S RRNA FROM TRICISTRONIC RRNA TRANSCRIPT (SSU-RRNA, 5.8S RRNA, LSU-RRNA)%GOBP%GO:0000466	0.0561748	0.313556	-1	WDR12,FTSJ3,RRS1,FCF1,EXOSC8,KRI1	-1.45193	-0.416684	6	23
RHOF GTPASE CYCLE%REACTOME DATABASE ID RELEASE 84%9035034	RHOF GTPASE CYCLE%REACTOME DATABASE ID RELEASE 84%9035034	0.0563085	0.313556	1	ARHGAP39,ARHGAP21,ARHGAP5,MYO9B,SRGAP2,FARP1,SLC4A7,ARHGAP1,MTMR1,ACTN1,ARHGAP12,MCAM,AKAP12,DIAPH1,DIAPH3,TOR1AIP1,VANGL1,ACTB,SOWAHC,LMNB1,ESYT1,SNAP23,DIAPH2,VAMP3	1.40912	0.453169	24	34
CELL DEATH%GOBP%GO:0008219	CELL DEATH%GOBP%GO:0008219	0.0563861	0.313556	1	ITSN1,CFDP1,DNM1L,ATF2,MYBBP1A,CHEK1,YBX3,BAG3,MAP3K1,MFF,HELLS,RRP8,JMY,RB1CC1,CTNNA1,NES,MAP2K4,BNIP2,ETV6,IRF3,BNIP3,MELK,TSC2,ACIN1,DAB2,HSPA4,DDX3X,JUN,GLI3,DIDO1,TAOK1,SCRIB,PLEKHO2,ZEB2,APC,RB1,SLC4A7,EI24,DAB2IP,AATK,UBE4B,EXOC5,DAXX,DEDD,FOXO3,RAF1,BAD,EP300,MCL1,COL18A1,TRADD,BRCA1,RHOX5,CUL1,BBC3,MLKL,AKT2,NAIP2,YAP1,HMOX1,TOP2A,BCL2L11,SOX9,GNB1,LCN2,RIPK1,CRADD,RPS6,BMPR2,KDM4A,TNFRS…	1.19439	0.29549	116	405
PROGRAMMED CELL DEATH%GOBP%GO:0012501	PROGRAMMED CELL DEATH%GOBP%GO:0012501	0.0563861	0.313556	1	ITSN1,CFDP1,DNM1L,ATF2,MYBBP1A,CHEK1,YBX3,BAG3,MAP3K1,MFF,HELLS,RRP8,JMY,RB1CC1,CTNNA1,NES,MAP2K4,BNIP2,ETV6,IRF3,BNIP3,MELK,TSC2,ACIN1,DAB2,HSPA4,DDX3X,JUN,GLI3,DIDO1,TAOK1,SCRIB,PLEKHO2,ZEB2,APC,RB1,SLC4A7,EI24,DAB2IP,AATK,UBE4B,EXOC5,DAXX,DEDD,FOXO3,RAF1,BAD,EP300,MCL1,COL18A1,TRADD,BRCA1,RHOX5,CUL1,BBC3,MLKL,AKT2,NAIP2,YAP1,HMOX1,TOP2A,BCL2L11,SOX9,GNB1,LCN2,RIPK1,CRADD,RPS6,BMPR2,KDM4A,TNFRS…	1.19439	0.29549	116	405
POSITIVE REGULATION OF TORC1 SIGNALING%GOBP%GO:1904263	POSITIVE REGULATION OF TORC1 SIGNALING%GOBP%GO:1904263	0.0564239	0.313556	1	SESN2,RRAGC,WDR59,SIK3,EP300,PIH1D1,OTUD5,TELO2,FNIP1,WAC,RRAGA,OTUB1,USP4,LAMTOR1,SEC13,AKT1	1.42384	0.480008	16	27
CASPASE CASCADE IN APOPTOSIS%PATHWAY INTERACTION DATABASE NCI-NATURE CURATED DATA%CASPASE CASCADE IN APOPTOSIS	CASPASE CASCADE IN APOPTOSIS%PATHWAY INTERACTION DATABASE NCI-NATURE CURATED DATA%CASPASE CASCADE IN APOPTOSIS	0.0567515	0.31454	1	MAP3K1,VIM,NUMA1,TRADD,RIPK1,CRADD,SLK,LMNB2,PTK2,CASP8,ARHGDIB,DFFB,TOP1,SPTAN1,MADD	1.41038	0.450527	15	35
G ALPHA (I) SIGNALLING EVENTS%REACTOME%R-HSA-418594.7	G ALPHA (I) SIGNALLING EVENTS%REACTOME%R-HSA-418594.7	0.0567721	0.31454	1	PLCB3,MAPK1,CAMKK2,ITPR3,PDE4A,GNB1,PPP1CA,ADCY9,CAMK2D,PRKCD,PLA2G4A,ANXA1,PRKCA,RGS10,GPSM1,PPP3CA,PPP3R1,RGS3,GPSM2,CAMK2G,ADCY7,SRC,PRKACB	1.3732	0.404052	23	57
NEGATIVE REGULATION OF TELOMERE MAINTENANCE%GOBP%GO:0032205	NEGATIVE REGULATION OF TELOMERE MAINTENANCE%GOBP%GO:0032205	0.056872	0.31454	-1	SLX4,XRCC1,HNRNPU,PARP1,PINX1,TERF2IP,RAD50,TINF2	-1.41238	-0.384902	8	28
PHOSPHOLIPID METABOLIC PROCESS%GOBP%GO:0006644	PHOSPHOLIPID METABOLIC PROCESS%GOBP%GO:0006644	0.0568951	0.31454	1	PLCB3,AJUBA,PIKFYVE,GDPD1,SMG1,PLCG1,PCYT1A,FDPS,MTMR1,PTDSS2,PIP4K2B,UVRAG,INPP5J,MTMR6,PI4K2B,CDIPT,HMGCS1,IDI1,INPP5E,PIK3C2A,PIP5K1C,PI4KA,PI4K2A,SMPD4,MVK,DPM1,DGKQ,DHRS7B,PIP4K2C,PCYT2,DHDDS,SPHK2,PLA2G4A,SOCS6,SGPP1,SMPD2,PLA2G15,VAPA,ABHD12,PIK3CA,SMPD1,PLD1,FIG4,SYNJ1,PI4KB,CDS2,PIP5K1A,ACSL5,PIK3R4,INPPL1,IMPA1,SPTLC1,DGKD,INPP5F,HEXB,ITPKC,PRDX6,PIGK,CHKA,INPP5B,PLCD1,AGPAT5,PIGS,MBOAT…	1.30082	0.34414	68	132
REGULATION OF P38MAPK CASCADE%GOBP%GO:1900744	REGULATION OF P38MAPK CASCADE%GOBP%GO:1900744	0.0569934	0.314634	1	SASH1,MINK1,MAP3K3,DAB2IP,DLG1,MAP3K4,STK39,XDH,PHLPP1	1.45186	0.543739	9	17
REGULATION OF MRNA CATABOLIC PROCESS%GOBP%GO:0061013	REGULATION OF MRNA CATABOLIC PROCESS%GOBP%GO:0061013	0.0571213	0.314634	1	HNRNPAB,CARHSP1,ZFP36L2,DIS3L2,PUM1,FXR1,LARP1,VIM,ALKBH5,APEX1,LARP4B,EIF4ENIF1,ZC3HAV1,ZFP36,FXR2,GIGYF2,NPM1,CNOT2,SAMD4B,DCP1A,SAMD4A,MAPKAPK2,TNRC6A,YTHDF2,MTOR,PATL1,PUM2,PAN3,DCP2,PARN,UPF1,DHX9,CAPRIN1	1.31432	0.354222	33	110
PARKINSON'S DISEASE%WIKIPATHWAYS_20230810%WP3638%MUS MUSCULUS	PARKINSON'S DISEASE%WIKIPATHWAYS_20230810%WP3638%MUS MUSCULUS	0.0571659	0.314634	-1	ATXN2,UBE2L3,UBA1,MAPK11,CASP3,MAPK14	-1.4801	-0.455396	6	18
TOLL-LIKE RECEPTOR PATHWAY 1%PATHWHIZ%PW064909	TOLL-LIKE RECEPTOR PATHWAY 1%PATHWHIZ%PW064909	0.0572062	0.314634	1	MAP3K1,MAP2K4,JUN,IKBKB,TAB2,NFKB1,EIF2AK2,MAP3K7,TIRAP,MAP2K3,RELA,CHUK	1.44259	0.509422	12	22
RESPONSE TO OSMOTIC STRESS%GOBP%GO:0006970	RESPONSE TO OSMOTIC STRESS%GOBP%GO:0006970	0.0577622	0.317284	1	ATF2,YBX3,WNK1,DDX3X,RPTOR,MTOR,STK39,PKD2,SERPINB6,LRRC8C,RCSD1,MAP2K7,ZFP36L1,PDPK1	1.40437	0.439896	14	39
REGULATION OF TRANSFORMING GROWTH FACTOR BETA RECEPTOR SIGNALING PATHWAY%GOBP%GO:0017015	REGULATION OF TRANSFORMING GROWTH FACTOR BETA RECEPTOR SIGNALING PATHWAY%GOBP%GO:0017015	0.0578807	0.317527	-1	HDAC2,TRIM33,ARID4A,SIRT1,HDAC1,SNW1,CREBBP,ING1,SNX1,ARID4B,SAP30,ING2,MEN1,SMAD2,SUDS3,STUB1,USP15,GLG1,TGFB3,SNX6,RBBP7,LEMD3	-1.28367	-0.277911	22	73
POSITIVE REGULATION OF TRANSMEMBRANE TRANSPORT%GOBP%GO:0034764	POSITIVE REGULATION OF TRANSMEMBRANE TRANSPORT%GOBP%GO:0034764	0.0579809	0.31767	1	WNK1,ANK3,MEF2A,PLCG1,SLC38A1,STIM2,SORBS1,IRS2,SLC7A5,AKT2,LCN2,WNK4,BRAF,FLNA,BAK1,ANK2,OSBPL8,APPL1,PRKCD,ANO6,PPP3CA,AZIN2,NFE2L2,PPP3R1,ITGB1	1.36053	0.391436	25	65
NEGATIVE REGULATION OF DNA RECOMBINATION%GOBP%GO:0045910	NEGATIVE REGULATION OF DNA RECOMBINATION%GOBP%GO:0045910	0.0581081	0.31796	-1	MSH6,ZRANB3,SENP3,BLM,MLH1,BCL6,TERF2IP	-1.42372	-0.397696	7	25
IL-1 SIGNALING PATHWAY%WIKIPATHWAYS_20230810%WP37%MUS MUSCULUS	IL-1 SIGNALING PATHWAY%WIKIPATHWAYS_20230810%WP37%MUS MUSCULUS	0.0582031	0.317961	1	SQSTM1,MAPK1,PLCG1,MAP2K1,IL1RAP,CAPNS1,TAB2,IRAK2,MAPK3,NFKB1,IRAK4,MAP3K7,RELA,CHUK,PTPN11	1.41945	0.47853	15	27
NEGATIVE REGULATION OF PROTEIN METABOLIC PROCESS%GOBP%GO:0051248	NEGATIVE REGULATION OF PROTEIN METABOLIC PROCESS%GOBP%GO:0051248	0.0582865	0.317961	1	EIF4EBP1,ZFP36L2,DIS3L2,EIF4G1,PUM1,FXR1,LARP1,AJUBA,LIMD1,CEP85,WNK1,SERBP1,TSC2,SQSTM1,HSPA4,PICALM,DDX3X,JUN,UBXN1,EIF4ENIF1,SCRIB,DBNDD2,APC,RB1,SESN2,HDAC6,DHCR24,SPAG9,ZFP36,DNAJC3,FXR2,TLK2,DAB2IP,GIGYF2,MAP1A,XRN1,NPM1,N4BP1,RTN4,CNOT2,PRKAA1,SAMD4B,DEDD,AXIN1,PARD3,CSTB,DCP1A,INPP5J,UFL1,SAMD4A,BRCA1,FYN,MYCBP2,CTDSPL,TNRC6A,DNAJB2,AGO1,INPP5E,ITGB1BP1,PLAA,TNFAIP3,CRTAP,PTPN1,YTHDF2,SER…	1.19331	0.295424	97	399
PEPTIDYL-SERINE PHOSPHORYLATION%GOBP%GO:0018105	PEPTIDYL-SERINE PHOSPHORYLATION%GOBP%GO:0018105	0.0583313	0.317961	1	WNK1,PIKFYVE,MAPK1,IKBKB,TLK2,ULK1,RIPK1,MTOR,MAP4K1,CSNK2A1,CDK2,PRKCD,GSK3A,DYRK1A,PDK3	1.40999	0.462421	15	31
INNER EAR RECEPTOR CELL DEVELOPMENT%GOBP%GO:0060119	INNER EAR RECEPTOR CELL DEVELOPMENT%GOBP%GO:0060119	0.0584686	0.318304	1	TRIOBP,TPRN,SCRIB,SLC4A7,IFT27,KIF3A,SDC4,DICER1,SOD1,FZD2,MYO7A,PAFAH1B1	1.44905	0.542688	12	17
TUBE FORMATION%GOBP%GO:0035148	TUBE FORMATION%GOBP%GO:0035148	0.058564	0.318419	1	HECTD1,NUP50,CFL1,SPECC1L,ARHGAP35,TSC2,KDM2A,SCRIB,ZEB2,LUZP1,DAB2IP,SETD2,SKI,SDC4,ITGB1BP1,BCL2L11,ARID1A,SOX9,VASP,MIB1,PLXNB2,TGM2,DLC1,RARG,CASP8,PHACTR4,MAP3K7,KIF20B,TMED2,SDCCAG8	1.33854	0.372386	30	84
REGULATION OF COLLAGEN BIOSYNTHETIC PROCESS%GOBP%GO:0032965	REGULATION OF COLLAGEN BIOSYNTHETIC PROCESS%GOBP%GO:0032965	0.0589823	0.320286	1	VIM,CYGB,EP300,CBX8,SERPINE1,SUCO,GOT1,DICER1,ERRFI1,DDR2	1.42014	0.487343	10	25
CORTICAL CYTOSKELETON ORGANIZATION%GOBP%GO:0030865	CORTICAL CYTOSKELETON ORGANIZATION%GOBP%GO:0030865	0.0590753	0.320385	1	SYNPO,FHOD1,ANLN,FMNL2,IKBKB,DLG1,RTKN,FMNL3,RAB13,STRIP1,ACTN1,LLGL2	1.40476	0.448732	12	35
RRNA PROCESSING IN THE NUCLEUS AND CYTOSOL%REACTOME%R-HSA-8868773.3	RRNA PROCESSING IN THE NUCLEUS AND CYTOSOL%REACTOME%R-HSA-8868773.3	0.05939	0.320437	-1	WDR12,RPLP1,FTSJ3,DKC1,SENP3,LTV1,RIOK3,RRP9,RPLP2,THUMPD1,EXOSC8,UTP18,RPS18,NOP10,RPL18,EXOSC5,PWP2,DIMT1,NOP58,RPS7,RPS5,PNO1,MPHOSPH6,RPL26,DDX49,NOL12,RPL37,WDR46,RPS9,BYSL,UTP15,DDX47,RPL4,WDR18,RPL19	-1.24566	-0.246455	35	122
P38 MAPK SIGNALING PATHWAY%PATHWAY INTERACTION DATABASE NCI-NATURE CURATED DATA%P38 MAPK SIGNALING PATHWAY	P38 MAPK SIGNALING PATHWAY%PATHWAY INTERACTION DATABASE NCI-NATURE CURATED DATA%P38 MAPK SIGNALING PATHWAY	0.0594073	0.320437	1	MAP3K1,MAP3K3,TAOK1,CCM2,MAP3K4,TAB2,MAP3K7,MAP2K3,TAOK3	1.44624	0.541634	9	17
NEGATIVE REGULATION OF RESPONSE TO WOUNDING%GOBP%GO:1903035	NEGATIVE REGULATION OF RESPONSE TO WOUNDING%GOBP%GO:1903035	0.0594553	0.320437	1	CLASP2,GIT1,CLASP1,CRK,NEO1,CD9,SERPINE1,FGG,PRKCD,CD109,PLAU,PDGFRA,WFDC1,STAT3,PDGFA,INPP5F	1.42231	0.483767	16	26
RIBONUCLEOSIDE MONOPHOSPHATE BIOSYNTHETIC PROCESS%GOBP%GO:0009156	RIBONUCLEOSIDE MONOPHOSPHATE BIOSYNTHETIC PROCESS%GOBP%GO:0009156	0.0594553	0.320437	1	APRT,CAD,PAICS,UCK2,UMPS,GMPR2,IMPDH2,CDA,RFK,HPRT1,DHODH,PFAS,PRPS2,PNP	1.42136	0.483444	14	26
'DE NOVO' PROTEIN FOLDING%GOBP%GO:0006458	'DE NOVO' PROTEIN FOLDING%GOBP%GO:0006458	0.0594595	0.320437	-1	HSPA1B,HSPH1,HSPE1,BAG1,SDF2,HSPA8,DNAJC2,SH3GLB1,HSPA1A,HSPA2	-1.4198	-0.3966	10	25
MRNA 3'-END PROCESSING%REACTOME%R-HSA-72187.5	MRNA 3'-END PROCESSING%REACTOME%R-HSA-72187.5	0.0595985	0.320782	-1	SRSF7,SRRM1,SRSF2,FIP1L1,SYMPK,CASC3,SRSF6,RNPS1,SRSF1,NCBP2	-1.34377	-0.322295	10	45
RNA POLYMERASE II TRANSCRIPTION TERMINATION%REACTOME%R-HSA-73856.4	RNA POLYMERASE II TRANSCRIPTION TERMINATION%REACTOME%R-HSA-73856.4	0.0597505	0.321196	-1	SRSF7,SRRM1,SRSF2,FIP1L1,SYMPK,CASC3,SRSF6,RNPS1,SNRPD3,SRSF1,NCBP2	-1.34321	-0.316145	11	49
SIGNALING BY RAF1 MUTANTS%REACTOME DATABASE ID RELEASE 84%9656223	SIGNALING BY RAF1 MUTANTS%REACTOME DATABASE ID RELEASE 84%9656223	0.0606061	0.325036	1	KSR1,MAPK1,MAP2K1,APBB1IP,RAF1,BRAF,CAMK2D,MAPK3,FGG,VCL	1.41892	0.482616	10	26
EGF RECEPTOR SIGNALING PATHWAY%PANTHER PATHWAY%P00018	EGF RECEPTOR SIGNALING PATHWAY%PANTHER PATHWAY%P00018	0.0606166	0.325036	1	MAP2K4,MAP3K3,MAPK1,PLCG1,GAB1,MAP2K1,DAB2IP,SHC1,RAF1,MAP3K4,GAB2,AKT2,PIK3C2A,MAPK12,SOS1,BRAF,MAP3K2,MAPK3,PRKCD,PRKCA,MAP2K7,MAP2K3,PIK3CA,RRAS	1.36599	0.40414	24	55
HEMOSTASIS%REACTOME DATABASE ID RELEASE 84%109582	HEMOSTASIS%REACTOME DATABASE ID RELEASE 84%109582	0.0607358	0.325267	1	CFL1,JMJD1C,CENPE,MAPK1,PLCG1,KLC3,CRK,APBB1IP,CD63,DOCK7,ITPR3,PPP2R5A,SHC1,KIF3A,RAF1,ABCC4,SH2B2,DOCK5,PPP2R5E,CBX5,SLC7A5,FYN,KIF21B,CD9,KLC2,SLC3A2,RBSN,SDC4,CD44,AKAP10,GPC1,GNB1,PTPN1,TAGLN2,SERPINE1,ACTN1,SLC7A6,CAPZA1,SOS1,TNFRSF10B,KLC4,DGKQ,FLNA,KIF1C,CDK2,MAPK3,FGG,PRKCD,SDC2,DOCK4,PLA2G4A,TTN,CD109,CAPZA2,VCL,ACTN4,ITGA6,KIF3C,PRKCA,TEX264,VPS45,SIN3A,KIFAP3,KIF15,ATP2B4,BSG,SLC16A3,…	1.23612	0.313211	83	234
OVARIAN TUMOR DOMAIN PROTEASES%REACTOME%R-HSA-5689896.3	OVARIAN TUMOR DOMAIN PROTEASES%REACTOME%R-HSA-5689896.3	0.0608326	0.325378	1	VCPIP1,APC,TRAF3,OTUD7B,TNFAIP3,TNIP1,RIPK1,OTUD5,MAVS,OTUB1,RHOA	1.42825	0.498583	11	23
CYTOSKELETON-DEPENDENT CYTOKINESIS%GOBP%GO:0061640	CYTOSKELETON-DEPENDENT CYTOKINESIS%GOBP%GO:0061640	0.0609371	0.325531	1	INCENP,STMN1,CFL1,EXOC2,ANK3,ANLN,SNX9,APC,SPIRE2,EXOC1,CDCA8,EXOC5,DAXX,RTKN,SPAST,CEP55,EXOC7,CNTROB	1.34083	0.380673	18	72
RAS PATHWAY%PANTHER PATHWAY%P04393	RAS PATHWAY%PANTHER PATHWAY%P04393	0.0611053	0.325681	1	ATF2,MAP3K1,MAP2K4,EXOC2,JUN,MAPK1,MAP2K1,SHC1,RAF1,MAP3K4,MAPKAPK2,MAPK12,SOS1,BRAF,MAPK3,RPS6KA1,MAP2K7,GSK3A,PDPK1,MAP2K3,PIK3CA,PLD1,RALB,RHOA	1.3709	0.408004	24	53
CELL JUNCTION ORGANIZATION%REACTOME DATABASE ID RELEASE 84%446728	CELL JUNCTION ORGANIZATION%REACTOME DATABASE ID RELEASE 84%446728	0.0611175	0.325681	1	CTNNA1,FBLIM1,PXN,PARD3,VASP,ACTN1,FLNA,LIMS2,FERMT2,FLNC,ITGA6,CD151,ITGB1,RSU1	1.41671	0.481865	14	26
P75 NTR RECEPTOR-MEDIATED SIGNALLING%REACTOME%R-HSA-193704.1	P75 NTR RECEPTOR-MEDIATED SIGNALLING%REACTOME%R-HSA-193704.1	0.0615474	0.327564	1	ITSN1,ARHGEF40,SQSTM1,ARHGEF2,MAGED1,ARHGEF17,IKBKB,ADAM17,ARHGEF7,ARHGEF12,ARHGEF18,RTN4,BAD,ITGB3BP,BCL2L11,FGD1,SOS1,AKAP13,SMPD2,HDAC3,NFKB1	1.36431	0.403641	21	55
TNFR1-INDUCED NF-KAPPA-B SIGNALING PATHWAY%REACTOME DATABASE ID RELEASE 84%5357956	TNFR1-INDUCED NF-KAPPA-B SIGNALING PATHWAY%REACTOME DATABASE ID RELEASE 84%5357956	0.0620276	0.32971	1	IKBKB,TRADD,OTUD7B,TNFAIP3,RIPK1,OPTN,TAB2,MAP3K7,CHUK,TNFRSF1A,USP4	1.42816	0.504328	11	22
CONSTITUTIVE SIGNALING BY ABERRANT PI3K IN CANCER%REACTOME%R-HSA-2219530.1	CONSTITUTIVE SIGNALING BY ABERRANT PI3K IN CANCER%REACTOME%R-HSA-2219530.1	0.0621728	0.329933	1	GAB1,IRS2,FYN,STRN,GAB2,EREG,PIK3CA,FRS2,PDGFRA,PTPN11,SRC,FGFR4,ERBB2,PIK3R2,RAC1	1.42887	0.51396	15	20
INTERNALIZATION OF ERBB1%PATHWAY INTERACTION DATABASE NCI-NATURE CURATED DATA%INTERNALIZATION OF ERBB1	INTERNALIZATION OF ERBB1%PATHWAY INTERACTION DATABASE NCI-NATURE CURATED DATA%INTERNALIZATION OF ERBB1	0.0622239	0.329933	1	ITSN1,ARHGEF7,SHC1,RAF1,DNM1,EPS15,SOS1,PTK2,PIK3CA,UBE2D3,SYNJ1,USP8,CBLB	1.40622	0.467728	13	29
REGULATION OF NOTCH SIGNALING PATHWAY%GOBP%GO:0008593	REGULATION OF NOTCH SIGNALING PATHWAY%GOBP%GO:0008593	0.0623188	0.330028	1	BMP2K,AAK1,KCTD10,EPN2,MMP14,YAP1,ITGB1BP1,YTHDF2,HIF1AN,LLGL2,DLX1,DICER1,LLGL1,IL6ST,CDK3,ADAM10,STAT3,SRC,JAG1,NFKBIA,SLC35C1,SYNJ2BP,SREBF2,POGLUT1,PDCD10,ZMIZ1	1.3937	0.434563	26	40
T CELL ACTIVATION%PANTHER PATHWAY%P00053	T CELL ACTIVATION%PANTHER PATHWAY%P00053	0.0624164	0.33004	1	MAP3K1,JUN,MAPK1,IKBKB,PLCG1,MAP2K1,RAF1,AKT2,SOS1,BRAF,NCK1,MAPK3,PPP3CA,PIK3CA,NCK2,CHUK,PAK1,NFKBIA,PAK3,AKT1,GRAP2	1.39679	0.441576	21	37
POSITIVE REGULATION OF INTERLEUKIN-2 PRODUCTION%GOBP%GO:0032743	POSITIVE REGULATION OF INTERLEUKIN-2 PRODUCTION%GOBP%GO:0032743	0.0624754	0.33004	-1	SPTBN1,PRKD2,ABL2,RUNX1,RIPK2,STOML2	-1.47963	-0.460477	6	17
GLUCOSE CATABOLIC PROCESS%GOBP%GO:0006007	GLUCOSE CATABOLIC PROCESS%GOBP%GO:0006007	0.062649	0.330241	1	PFKFB2,FOXK1,FOXK2,PFKP,PFKL,BAD,GPI,LDHA	1.42876	0.521098	8	19
RNA DESTABILIZATION%GOBP%GO:0050779	RNA DESTABILIZATION%GOBP%GO:0050779	0.0627109	0.330241	1	ZFP36L2,DIS3L2,PUM1,FXR1,ZFP36,FXR2,GIGYF2,CNOT2,SAMD4B,DCP1A,SAMD4A,YTHDF2,PATL1,PAN3,DCP2,PARN,UPF1	1.36112	0.4027	17	55
CELLULAR RESPONSE TO LIGHT STIMULUS%GOBP%GO:0071482	CELLULAR RESPONSE TO LIGHT STIMULUS%GOBP%GO:0071482	0.0627451	0.330241	-1	USP47,SIRT1,CDC25A,YY1,CREBBP,PARP1,MAPK11,ZBTB1,XPC,INO80,KDM1A,MAPK14,XPA,MAPK9,EIF2S1,NOC2L,RNF168	-1.31173	-0.292971	17	62
INFLAMMATION MEDIATED BY CHEMOKINE AND CYTOKINE SIGNALING PATHWAY%PANTHER PATHWAY%P00031	INFLAMMATION MEDIATED BY CHEMOKINE AND CYTOKINE SIGNALING PATHWAY%PANTHER PATHWAY%P00031	0.0628833	0.330495	1	PLCB3,ARPC1B,JUN,MAPK1,IKBKB,PLCG1,ITPR3,SHC1,RAF1,AKT2,ARPC5,GNAI3,PAK4,ARPC1A,NFAT5,SOS1,CAMK2D,MAPK3,NFATC1,PDPK1,PIK3CA,RRAS,ITGB1,RHOA,RELA,ACTB,ARPC2,ITGB7,CHUK,NFKB2,PAK1,STAT3,PRKACB,PAK3,ACTBL2,PLCD1,AKT1,ROCK1,ACTC1	1.33443	0.375212	39	77
RHO GTPASES ACTIVATE FORMINS%REACTOME%R-HSA-5663220.1	RHO GTPASES ACTIVATE FORMINS%REACTOME%R-HSA-5663220.1	0.0629477	0.330495	1	CLASP2,SPDL1,INCENP,DYNC1LI1,DYNC1LI2,CLASP1,SRGAP2,CENPE,FMNL2,TAOK1,CLIP1,AHCTF1,PPP2R5A,CDCA8,FMNL3,RANBP2,PPP2R5E,ITGB3BP,NUP107,KNTC1,ERCC6L,MIS12,SKA1,NUDC,DIAPH1,DIAPH3,ITGB1,CENPT,RHOA,ACTB,RHOB,DYNC1H1,NUP37,RPS27,DVL2,BUB1,PAFAH1B1,ZW10,CENPO,NDC80,BUB1B,CENPI,ZWILCH,DAAM1,PPP1CC,SEC13,SPC25,MAD2L1,XPO1	1.32162	0.361293	49	96
REGULATION OF SUBSTRATE ADHESION-DEPENDENT CELL SPREADING%GOBP%GO:1900024	REGULATION OF SUBSTRATE ADHESION-DEPENDENT CELL SPREADING%GOBP%GO:1900024	0.0635754	0.333381	1	TRIOBP,DAB2,CRK,DOCK5,UNC13D,ITGB1BP1,BRAF,FLNA,LIMS2,PTK2,MYADM,FERMT2,ACTN4	1.39393	0.443196	13	36
TNF SIGNALING%REACTOME%R-HSA-75893.8	TNF SIGNALING%REACTOME%R-HSA-75893.8	0.0637547	0.333716	1	IKBKB,ADAM17,ULK1,TAX1BP1,TRADD,OTUD7B,MAPKAPK2,TNFAIP3,RIPK1,OPTN,TAB2,CASP8,SMPD2,MAP3K7,UBE2D3,CHUK,OTULIN,TNFRSF1A,USP4	1.39436	0.440805	19	37
PNAT%PANTHER PATHWAY%P05912	PNAT%PANTHER PATHWAY%P05912	0.0638411	0.333716	1	EPB41L2,EPB41,GNAI3,GNB1,PPP1CA,SNAP29,FLNA,VAMP8,ADCY7,PRKACB,SNAP23,VAMP3,PPP1CC	1.42537	0.519862	13	19
REGULATION OF LEUKOCYTE MIGRATION%GOBP%GO:0002685	REGULATION OF LEUKOCYTE MIGRATION%GOBP%GO:0002685	0.0638732	0.333716	1	STK10,DNM1L,WNK1,MAPK1,ADAM17,CRK,MPP1,MMP14,BCR,MSN,CD9,SERPINE1,STK39,SWAP70,PTK2,MAPK3,ANO6,ANXA1	1.34441	0.384529	18	68
REGULATION OF POSTSYNAPTIC MEMBRANE NEUROTRANSMITTER RECEPTOR LEVELS%GOBP%GO:0099072	REGULATION OF POSTSYNAPTIC MEMBRANE NEUROTRANSMITTER RECEPTOR LEVELS%GOBP%GO:0099072	0.0640635	0.334202	1	GIT1,GPHN,SNX27,ZDHHC5,SCRIB,EPS8,DLG1,AP2S1,CLPTM1,EPS15,AP2M1,AP2A2,HSP90AA1,GRIPAP1,SYNJ1,AP2B1,DLG3,YWHAE	1.39183	0.442528	18	36
REGULATION OF POTASSIUM ION TRANSPORT%GOBP%GO:0043266	REGULATION OF POTASSIUM ION TRANSPORT%GOBP%GO:0043266	0.0641223	0.334202	1	WNK1,ANK3,CD63,DLG1,WNK4,STK39,FLNA,ANK2,BIN1,ANO6	1.40993	0.483841	10	25
REGULATION OF JNK CASCADE%GOBP%GO:0046328	REGULATION OF JNK CASCADE%GOBP%GO:0046328	0.0643315	0.334884	1	MAP4K4,MAP3K1,MINK1,RB1CC1,MAP2K4,DAB2,TAOK1,CRK,DAB2IP,AXIN1,NAIP2,LTBR,RIPK1,PRMT1,SH3RF1,HDAC3,MDFIC,MAP2K7,MAP3K7,TIRAP,TAOK3,COPS5,PHLPP1,DNAJA1	1.34762	0.390091	24	63
RECOMBINATIONAL REPAIR%GOBP%GO:0000725	RECOMBINATIONAL REPAIR%GOBP%GO:0000725	0.0644172	0.334922	-1	CHD4,REV3L,SLX4,NUCKS1,SAMHD1,XRCC1,MCM2,SFR1,YY1,BLM,RECQL4,INO80,ERCC5,AP5S1,MCM6,FAN1,TOP3A,RAD54B,UBE2N,RBBP8	-1.25554	-0.267707	20	81
REGULATION OF SIGNAL TRANSDUCTION BY P53 CLASS MEDIATOR%GOBP%GO:1901796	REGULATION OF SIGNAL TRANSDUCTION BY P53 CLASS MEDIATOR%GOBP%GO:1901796	0.0646766	0.335863	-1	HEXIM1,RRS1,SIRT1,MYC,STEAP3,PAK1IP1,ATAD5,KDM1A,RRN3,TRIM24,RPS20,RPS7,USP15,HIC1,RPL26,RFFL,ZMPSTE24,RPL37,DDX5,PRMT6	-1.31513	-0.30211	20	55
INSULIN RECEPTOR SIGNALLING CASCADE%REACTOME DATABASE ID RELEASE 84%74751	INSULIN RECEPTOR SIGNALLING CASCADE%REACTOME DATABASE ID RELEASE 84%74751	0.0649568	0.336266	1	MAPK1,GAB1,SHC1,IRS2,GAB2,AKT2,PDE3B,SOS1,MAPK3,PDPK1,PIK3CA,FRS2,PIK3R4,PTPN11	1.41976	0.495618	14	23
REGULATION OF REPRODUCTIVE PROCESS%GOBP%GO:2000241	REGULATION OF REPRODUCTIVE PROCESS%GOBP%GO:2000241	0.0649588	0.336266	-1	FZR1,HDAC2,STK4,GJA1,PKMYT1,SYDE1,CDC25A,CHFR,ADA,FBXO5,CDC20,YTHDC2	-1.26982	-0.275002	12	74
NEGATIVE REGULATION OF PROTEIN TRANSPORT%GOBP%GO:0051224	NEGATIVE REGULATION OF PROTEIN TRANSPORT%GOBP%GO:0051224	0.0649983	0.336266	1	MAP4K4,RAB11FIP5,FRMD4A,BAG3,EI24,PFKL,RHBDF2,RPTOR,NEO1,RHBDF1,ITGB1BP1,TBC1D1,PDE3B,LYPLA1,UBE2J1,CYP51A1,ANXA1,HDAC3,NDUFAF2,MDFIC,PPP3CA,MADD	1.34054	0.382874	22	69
TCR SIGNALING IN NAIVE CD4+ T CELLS%PATHWAY INTERACTION DATABASE NCI-NATURE CURATED DATA%TCR SIGNALING IN NAIVE CD4+ T CELLS	TCR SIGNALING IN NAIVE CD4+ T CELLS%PATHWAY INTERACTION DATABASE NCI-NATURE CURATED DATA%TCR SIGNALING IN NAIVE CD4+ T CELLS	0.0650685	0.336266	1	DBNL,IKBKB,PLCG1,SHC1,FYN,GAB2,MAP4K1,SOS1,STK39,FLNA,SH3BP2,NCK1,PRKCA	1.39115	0.444385	13	35
CELL RECOGNITION%GOBP%GO:0008037	CELL RECOGNITION%GOBP%GO:0008037	0.0651604	0.336335	1	GIT1,ARHGAP35,UBAP2L,RTN4,DLG1,TCP1,CCT3,MSN,CCT8,CD9	1.38995	0.453347	10	32
PI3K AKT SIGNALING%REACTOME DATABASE ID RELEASE 84%1257604	PI3K AKT SIGNALING%REACTOME DATABASE ID RELEASE 84%1257604	0.06524	0.33634	1	GATAD2B,ATF2,RICTOR,TSC2,RPS6KB2,JUN,MTA2,MAPK1,MTA1,EZH2,MBD3,GAB1,RRAGC,PIP4K2B,PPP2R5A,FOXO3,RPTOR,BAD,PPP2R5E,PSMD10,PSMD8,IRS2,FYN,STRN,GAB2,AKT2,TNRC6A,AGO1,EREG,PIP5K1C,CBX8,PRR5,FOXO4,MTOR,PSMA3,PSMB6,PSMD12,MAPK3,PIP4K2C,PHC3,PSMD13,HDAC3,IRAK4,CSNK2B,PHLPP2,GSK3A,PDPK1,PSMD1,PSMC4,PSMA4,RRAGA,PIK3CA,MAPKAP1,NEDD4,PHLPP1,PSME1,FRS2,TNKS,PSMF1,PDGFRA,BMI1,AGO2,PSMB2,MOV10,CHUK,PIP5K1A	1.26745	0.329584	66	161
RIBOSOMAL SMALL SUBUNIT BIOGENESIS%GOBP%GO:0042274	RIBOSOMAL SMALL SUBUNIT BIOGENESIS%GOBP%GO:0042274	0.0655926	0.337751	-1	LTV1,RRS1,FCF1,RIOK3,DNTTIP2,RRP9,UTP18,UTP23,RPS17,GTF2H5,PWP2,KRI1,SRFBP1,DIMT1,NOP58,RPS7,RPS5,PNO1,AATF,RPS13,RPS8,ERCC2,WDR46,RPS9,BYSL,UTP15,RRP7A	-1.23971	-0.257486	27	91
TUBE MORPHOGENESIS%GOBP%GO:0035239	TUBE MORPHOGENESIS%GOBP%GO:0035239	0.0657495	0.338152	1	HECTD1,NR3C1,NUP50,CFL1,SPECC1L,ARHGAP35,PXN,TSC2,DLG5,SMARCA4,ZEB1,FOXM1,NIPBL,KDM2A,JUN,GLI3,SCRIB,ZEB2,NCOA3,PANK2,LUZP1,GAB1,DAB2IP,ADM2,SETD2,KCTD10,RTN4,SHC1,SKI,KIF3A,NTN1,DLG1,AMOTL1,MMP14,MTSS1,COL18A1,CCM2,LOXL2,RNF213,YAP1,SDC4,CD44,ITGB1BP1,HMOX1,BCL2L11,ARID1A,SOX9,CLIC4,VASP,PPP1CA,MIB1,SERPINE1,WNK4,PLXNB2,TGM2,BMPR2,SOS1,SPRED1,PKD2,ACVR1,FLNA,MCAM,FOXP4,BAK1,PTK2,DLC1,DICER1,NFAT…	1.21835	0.305956	98	276
REGULATION OF CHONDROCYTE DIFFERENTIATION%GOBP%GO:0032330	REGULATION OF CHONDROCYTE DIFFERENTIATION%GOBP%GO:0032330	0.0659206	0.338624	1	TRPS1,GLI3,SOX5,LOXL2,SOX9,SOX6,RARG	1.43365	0.553656	7	15
GOLGI ORGANIZATION%GOBP%GO:0007030	GOLGI ORGANIZATION%GOBP%GO:0007030	0.0664419	0.340893	1	CLASP2,VCPIP1,USP6NL,ARHGAP21,GAK,CLASP1,COG3,GOLPH3L,MAP2K1,ARHGEF7,TRAPPC12,STX17,TJAP1,PI4K2B,KIFC3,DYM,FBXW8,PI4K2A,HTT,OPTN,SYNE1,CORO7,SEC22B,USO1,COG7,TMED2,CIT,COG1,GOLPH3,STK25,GORASP1,ARFGEF1,RAB1A,NPLOC4,PRMT5,GCC2,RAB1B,ZW10	1.3162	0.360427	38	95
CELLULAR COMPONENT MAINTENANCE%GOBP%GO:0043954	CELLULAR COMPONENT MAINTENANCE%GOBP%GO:0043954	0.0665231	0.340901	1	ERC1,GPHN,TPRN,TJP1,TANC1,MTSS1,KIFC3,APPL1,FERMT2,ARF6,ITGB1	1.40205	0.469798	11	28
RNA PROCESSING%GOBP%GO:0006396	RNA PROCESSING%GOBP%GO:0006396	0.0666667	0.341228	-1	NRDE2,SRRM2,SRSF7,CDK13,CDK12,PRPF40A,SRSF10,SCAF1,PHRF1,WDR12,SRRM1,FTSJ3,DROSHA,TRA2B,DKC1,RBM10,PUS7,SRSF2,TRA2A,NOL8,INTS1,YTHDC1,RPL14,BUD13,RRS1,FCF1,DHX8,SRSF5,U2AF2,RIOK3,COIL,RNPC3,SNW1,LYAR,POP4,ELAC2,DTWD2,SBDS,DNTTIP2,LUC7L,CWC22,RRP9,POP5,LUC7L2,CCAR2,DBR1,SFSWAP,THUMPD1,TARDBP,SYMPK,EXOSC8,NPM3,WDR4,CASC3,LUC7L3,ADAR,RPL7A,RBM5,RTCB,CPSF6,PAPOLG,HNRNPM,UTP23,SRSF6,TPRKB,RNPS1,RPS17,…	-1.50457	-0.260795	94	477
REGULATION OF VASCULAR PERMEABILITY%GOBP%GO:0043114	REGULATION OF VASCULAR PERMEABILITY%GOBP%GO:0043114	0.0668112	0.341458	1	NR3C1,ARHGAP35,TJP2,ZEB2,TJP1,BCR,DDAH1,FERMT2,AKAP12	1.42472	0.542255	9	16
REGULATION OF EXTENT OF CELL GROWTH%GOBP%GO:0061387	REGULATION OF EXTENT OF CELL GROWTH%GOBP%GO:0061387	0.0668711	0.341458	1	EIF4G2,CLASP2,DBNL,MAP1B,ULK1,RTN4,NTN1,EP300,IFRD1,PUM2,BMPR2,CYFIP1,DIP2B,GOLGA4,SIN3A,RUFY3	1.365	0.411634	16	49
SYSTEM PROCESS%GOBP%GO:0003008	SYSTEM PROCESS%GOBP%GO:0003008	0.0669674	0.341542	1	SMTN,DNM1L,PLCB3,PDLIM5,SYNPO,GIT1,NR3C1,MAP2K4,TRIOBP,KMT2A,WNK1,ARHGAP35,NSUN5,LIMA1,TPRN,ANK3,LNPEP,CHD8,PPP1R13L,DAB2,NIPBL,ZZEF1,PICALM,JUN,TJP2,SLC1A5,MAPK1,ZEB2,ABI2,EZH2,SLC4A7,MAP2K1,HOXC10,EI24,ADM2,ARHGEF12,GIGYF2,MAP1A,TJP1,ITPR3,SHC1,EPS8L2,DLG1,AXIN1,TANC1,EP300,BCR,DOCK5,RDH11,E2F4,REEP6,APBB2,FYN,MYCBP2,PDE4A,NPTN,SPECC1,YAP1,NISCH,ITGB1BP1,HMOX1,UBE3A,SNX5,SOX9,GNB1,RNPEP,RIC8A,L…	1.18032	0.29173	156	419
NCRNA PROCESSING%GOBP%GO:0034470	NCRNA PROCESSING%GOBP%GO:0034470	0.0671141	0.341882	-1	WDR12,FTSJ3,DROSHA,DKC1,PUS7,NOL8,INTS1,RPL14,RRS1,FCF1,RIOK3,LYAR,POP4,ELAC2,DTWD2,SBDS,RRP9,POP5,THUMPD1,EXOSC8,NPM3,WDR4,ADAR,RPL7A,RTCB,UTP23,TPRKB,RPS17,NOP10,DDX27,THUMPD2,GTF2H5,MRTO4,EXOSC5,NCBP2,PWP2,KRI1,SRFBP1,DIMT1,NSUN6,ESF1,RPS7,NUP155,DDX54,RBM34,INTS12,MPHOSPH6,TRMT44,TRMT10A,RPL26,TRMT10C,NSA2,SRSF3,CTU1,RPS8,DDX49,ZNHIT6,ZBTB8OS,SRRT,ERCC2,MAK16,WDR46,BYSL,UTP15,DDX47,RRP7A	-1.14113	-0.202436	66	256
OXIDATIVE DAMAGE RESPONSE%WIKIPATHWAYS_20230810%WP1496%MUS MUSCULUS	OXIDATIVE DAMAGE RESPONSE%WIKIPATHWAYS_20230810%WP1496%MUS MUSCULUS	0.0672775	0.342307	1	MAP3K1,MAP2K4,TNK2,BAD,TRAF3	1.4153	0.509079	5	20
REGULATION OF CELL CYCLE G1/S PHASE TRANSITION%GOBP%GO:1902806	REGULATION OF CELL CYCLE G1/S PHASE TRANSITION%GOBP%GO:1902806	0.0674663	0.342678	1	EIF4G1,RBL1,SMARCA4,APEX1,ANKRD17,DDX3X,APC,RB1,EZH2,ADAM17,TCF3,GIGYF2,CUL4B,DLG1,RPTOR,CTDSPL,LSM11,ARID1A,CDC73,DPF2,CRADD,CDK7,PKD2,ACVR1,KMT2E,RRM1,APPL1,RRM2,LARP7,KIF14,PHF10,ANXA1,ATP2B4,SMARCC1,WAC,GPNMB,MEPCE,RFWD3,PSME1,SDE2,CTDSP1,RBL2,CASP2,ACTB,DDR2,CPSF3,RPL17,ADAMTS1,CUL4A,PRKDC	1.29056	0.345542	50	118
B CELL MEDIATED IMMUNITY%GOBP%GO:0019724	B CELL MEDIATED IMMUNITY%GOBP%GO:0019724	0.0675105	0.342678	-1	MSH6,HSPD1,MLH1,BCL6,EXO1,ATAD5	-1.38549	-0.380548	6	27
NEGATIVE REGULATION OF ACTIN FILAMENT POLYMERIZATION%GOBP%GO:0030837	NEGATIVE REGULATION OF ACTIN FILAMENT POLYMERIZATION%GOBP%GO:0030837	0.0676511	0.342985	1	FLII,DBNL,SVIL,EPS8,ADD1,SSH3,TMSB10,CAPZA1,MYADM,VILL,PRKCD,CAPZA2	1.39753	0.464838	12	29
CELLULAR RESPONSE TO PEPTIDE HORMONE STIMULUS%GOBP%GO:0071375	CELLULAR RESPONSE TO PEPTIDE HORMONE STIMULUS%GOBP%GO:0071375	0.0678874	0.343532	1	EIF4EBP1,LPIN3,LPIN2,DENND4C,HNRNPK,TBC1D4,CFL1,PXN,TSC2,MAPK1,APC,RB1,MAP2K1,CRK,SHC1,SORBS1,RAF1,SLC9A1,SH2B2,JAK1,IRS2,AKT2,RAB13,PTPN1,FOXO4,PDE3B,SOS1,CYFIP1,CAV2,CDK2,PTK2,APPL1,MAPK3,PRKCD,SIK2,NFKB1,SMARCC1,MAP3K7,SLC39A14,GSK3A,NFE2L2,ZFP36L1,PDPK1,PIK3CA	1.29389	0.346987	44	115
LOCALIZATION WITHIN MEMBRANE%GOBP%GO:0051668	LOCALIZATION WITHIN MEMBRANE%GOBP%GO:0051668	0.068168	0.343532	1	SH3PXD2B,CLASP2,FXR1,HECTD1,FRMD8,GIT1,DENND4C,GAK,GPHN,WNK1,EXOC2,SNX27,TSC2,ANK3,ZDHHC5,PIKFYVE,GOLPH3L,HSPA4,SCRIB,LMTK2,IKBKB,SESN2,CRK,EXOC1,RRAGC,CLIP1,SNX30,WDR59,PALM,EXOC5,DLG1,MTCH1,RHBDF2,DEF6,PARD3,ARFGEF2,PSMD10,RABEP1,NDC1,PEX19,BBC3,RER1,SEC23A,AKT2,RAB40C,ITGB1BP1,RAB13,VPS26A,CCDC88A,NACA,EPS15,ANO1,RAB34,KIF13A,OPTN,SNX7,PTPN23,BRAF,LMNB2,FLNA,ANK2,RAB7A,MICALL1,MYADM,FERMT2,RAB…	1.21256	0.303751	110	294
RESPONSE TO TYPE I INTERFERON%GOBP%GO:0034340	RESPONSE TO TYPE I INTERFERON%GOBP%GO:0034340	0.0682362	0.343532	1	HDAC4,IRF3,SETD2,JAK1,ISG15,TRIM56,SMPD1	1.42083	0.524355	7	18
CARDIAC MUSCLE HYPERTROPHY%GOBP%GO:0003300	CARDIAC MUSCLE HYPERTROPHY%GOBP%GO:0003300	0.0682408	0.343532	1	PDLIM5,MAP2K4,EZH2,KDM4A,CAMK2D,AKAP13,TTN,PPP3CA	1.42919	0.551933	8	15
STRIATED MUSCLE HYPERTROPHY%GOBP%GO:0014897	STRIATED MUSCLE HYPERTROPHY%GOBP%GO:0014897	0.0682408	0.343532	1	PDLIM5,MAP2K4,EZH2,KDM4A,CAMK2D,AKAP13,TTN,PPP3CA	1.42919	0.551933	8	15
MUSCLE HYPERTROPHY%GOBP%GO:0014896	MUSCLE HYPERTROPHY%GOBP%GO:0014896	0.0682408	0.343532	1	PDLIM5,MAP2K4,EZH2,KDM4A,CAMK2D,AKAP13,TTN,PPP3CA	1.42919	0.551933	8	15
DOWNSTREAM SIGNALING IN NAIVE CD8+ T CELLS%PATHWAY INTERACTION DATABASE NCI-NATURE CURATED DATA%DOWNSTREAM SIGNALING IN NAIVE CD8+ T CELLS	DOWNSTREAM SIGNALING IN NAIVE CD8+ T CELLS%PATHWAY INTERACTION DATABASE NCI-NATURE CURATED DATA%DOWNSTREAM SIGNALING IN NAIVE CD8+ T CELLS	0.0685655	0.344357	1	FOSL1,JUN,MAPK1,MAP2K1,RAF1,BRAF,MAPK3,NFATC1,PRKCA	1.41038	0.492347	9	23
TRK RECEPTOR SIGNALING MEDIATED BY THE MAPK PATHWAY%PATHWAY INTERACTION DATABASE NCI-NATURE CURATED DATA%TRK RECEPTOR SIGNALING MEDIATED BY THE MAPK PATHWAY	TRK RECEPTOR SIGNALING MEDIATED BY THE MAPK PATHWAY%PATHWAY INTERACTION DATABASE NCI-NATURE CURATED DATA%TRK RECEPTOR SIGNALING MEDIATED BY THE MAPK PATHWAY	0.0685655	0.344357	1	MAPK1,MAP2K1,RAF1,MAPKAPK2,BRAF,MAP3K2,MAPK3,PRKCD,RPS6KA1,MAP2K3,MAPK7	1.41005	0.49223	11	23
IL5%NETPATH%IL5	IL5%NETPATH%IL5	0.0686985	0.34462	1	ATF2,JUN,SHC1,FOXO3,RAF1,JAK1,SOS1,PRKCD,RPS6KA1,PLA2G4A,NFKB1,GSK3A	1.38752	0.455049	12	31
POSITIVE REGULATION OF INTERFERON-BETA PRODUCTION%GOBP%GO:0032728	POSITIVE REGULATION OF INTERFERON-BETA PRODUCTION%GOBP%GO:0032728	0.0688769	0.34483	1	IRF3,DDX3X,ZC3HAV1,TRADD,POLR3G,DHX9,ISG15,MAVS,TRIM56,HSP90AA1,POLR3C	1.39992	0.480404	11	25
RNA BIOSYNTHETIC PROCESS%GOBP%GO:0032774	RNA BIOSYNTHETIC PROCESS%GOBP%GO:0032774	0.0689655	0.34483	-1	CDK12,TCOF1,SCAF1,PHRF1,CIC,POLR2A,IWS1,ETS1,THRAP3,SREBF1,BRF1,MED1,ARID4A,ATRX,SPIN1,ATXN1,TTF1,MTERF3,UBTF,BCL6,MYC,MRPL12,THRA,NPM3,ARID4B,ZBTB1,BCL9,CHD7,ASH1L,S100A10,KDM1A,MAPK14,MED26,TAF12,GTF2H5,RRN3,NCBP2,TAF6,TCEA3,CCNH,SNAPC1,TAF3,CEBPB,TAF1,JUNB,USPL1,NFIX,SMARCC2,BDP1,POLR3E,KLF13,LIPE,MED19	-1.1712	-0.20571	53	275
POSITIVE REGULATION OF COLLAGEN BIOSYNTHETIC PROCESS%GOBP%GO:0032967	POSITIVE REGULATION OF COLLAGEN BIOSYNTHETIC PROCESS%GOBP%GO:0032967	0.0690626	0.34483	1	VIM,EP300,CBX8,SERPINE1,SUCO,DICER1	1.42185	0.532499	6	17
POSITIVE REGULATION OF COLLAGEN METABOLIC PROCESS%GOBP%GO:0010714	POSITIVE REGULATION OF COLLAGEN METABOLIC PROCESS%GOBP%GO:0010714	0.0690626	0.34483	1	VIM,EP300,CBX8,SERPINE1,SUCO,DICER1	1.42185	0.532499	6	17
FOCAL ADHESION ASSEMBLY%GOBP%GO:0048041	FOCAL ADHESION ASSEMBLY%GOBP%GO:0048041	0.069404	0.34613	1	AJUBA,PXN,SORBS1,BCR,PEAK1,ACTN1,FERMT2,DLC1,PDPK1	1.41489	0.516041	9	19
RAS PROTEIN SIGNAL TRANSDUCTION%GOBP%GO:0007265	RAS PROTEIN SIGNAL TRANSDUCTION%GOBP%GO:0007265	0.0699516	0.348455	1	KSR1,ARHGAP5,DBNL,MYO9B,ARHGAP35,BAIAP2,RHOJ,ABI2,DHCR24,CDC42EP1,ULK1,EPS8,EPS8L2,NTN1,RTKN,DOCK5,CDC42EP4	1.31396	0.364066	17	87
ERBB SIGNALING PATHWAY%GOBP%GO:0038127	ERBB SIGNALING PATHWAY%GOBP%GO:0038127	0.0705299	0.350927	1	MAPK1,PLCG1,GAB1,SHC1,CPNE3,SOX9,EREG,ARF4,SOS1,BRAF,PTK2	1.3965	0.470793	11	27
REGULATION OF PEPTIDYL-THREONINE PHOSPHORYLATION%GOBP%GO:0010799	REGULATION OF PEPTIDYL-THREONINE PHOSPHORYLATION%GOBP%GO:0010799	0.0709112	0.352415	1	EIF4G1,TNKS1BP1,MAPK1,AXIN1,PARD3,RPTOR,SPRED2,SPRED1,DGKQ	1.3955	0.470455	9	27
PROTEIN TARGETING TO ER%GOBP%GO:0045047	PROTEIN TARGETING TO ER%GOBP%GO:0045047	0.071333	0.3541	-1	SPCS3,MACF1,SEC62,BAG6,CHMP4B,SRP19	-1.41041	-0.404768	6	23
DOUBLE-STRAND BREAK REPAIR VIA HOMOLOGOUS RECOMBINATION%GOBP%GO:0000724	DOUBLE-STRAND BREAK REPAIR VIA HOMOLOGOUS RECOMBINATION%GOBP%GO:0000724	0.0714286	0.354163	-1	CHD4,REV3L,SLX4,NUCKS1,SAMHD1,XRCC1,MCM2,SFR1,YY1,BLM,RECQL4,INO80,ERCC5,AP5S1,MCM6,FAN1,TOP3A,RAD54B,UBE2N,RBBP8	-1.26322	-0.270661	20	78
EXTRINSIC APOPTOTIC SIGNALING PATHWAY VIA DEATH DOMAIN RECEPTORS%GOBP%GO:0008625	EXTRINSIC APOPTOTIC SIGNALING PATHWAY VIA DEATH DOMAIN RECEPTORS%GOBP%GO:0008625	0.0717213	0.355203	1	BAG3,DDX3X,DAB2IP,DAXX,DEDD,RAF1,BAD,TNFRSF10B,BLOC1S2,CASP8	1.40198	0.484263	10	24
RETROGRADE VESICLE-MEDIATED TRANSPORT, GOLGI TO ENDOPLASMIC RETICULUM%GOBP%GO:0006890	RETROGRADE VESICLE-MEDIATED TRANSPORT, GOLGI TO ENDOPLASMIC RETICULUM%GOBP%GO:0006890	0.0719566	0.355957	1	COG3,GOLPH3L,UVRAG,RER1,ARF4,HTT,USE1,KIF1C,ERGIC2,BICD2,RINT1,SEC22B,COG7,GOLPH3,TMEM115,ERGIC3	1.3737	0.441778	16	34
CEREBELLUM DEVELOPMENT%GOBP%GO:0021549	CEREBELLUM DEVELOPMENT%GOBP%GO:0021549	0.0722259	0.356338	-1	CACNA1A,RERE,TTBK2,ATXN2,XRCC1,SDF4,PCNT,GNPAT,ABL2,ARCN1,NFIX,CDK5,MYO16,FOXC1	-1.31813	-0.310242	14	49
NEGATIVE REGULATION OF NEURON PROJECTION DEVELOPMENT%GOBP%GO:0010977	NEGATIVE REGULATION OF NEURON PROJECTION DEVELOPMENT%GOBP%GO:0010977	0.0722299	0.356338	1	MAP4K4,VIM,GAK,TSC2,DAB2,ADAM17,ULK1,RTN4,NTN1,INPP5J,NEO1,IFRD1,THOC2,UBE3A,DIP2B,FLNA,PTK2,CYTH2,LGALS1	1.3331	0.385888	19	63
NEGATIVE REGULATION OF EXTRINSIC APOPTOTIC SIGNALING PATHWAY%GOBP%GO:2001237	NEGATIVE REGULATION OF EXTRINSIC APOPTOTIC SIGNALING PATHWAY%GOBP%GO:2001237	0.0723731	0.356338	1	RB1CC1,CTNNA1,DAB2,DDX3X,RAF1,MCL1,BRCA1,FYN,YAP1,HMOX1,EYA3,TNFAIP3,SERPINE1,RIPK1,HTT,ACVR1,SH3RF1,FGG,ITGA6,UNC5B,MAPK7,PEA15,RELA	1.35268	0.407008	23	50
EYE DEVELOPMENT%GOBP%GO:0001654	EYE DEVELOPMENT%GOBP%GO:0001654	0.0724531	0.356338	1	SH3PXD2B,MAP3K1,VIM,NES,SIPA1L3,ARHGAP35,SMARCA4,ZEB1,LIMK2,PPP1R13L,NIPBL,JUN,GLI3,SCRIB,APC,RHOJ,ABI2,SLC4A7,POU2F1,NFIA,SKI,DLG1,RPL24,SMG9,ARID1A,SOX9,CLIC4,GNB1,NF2,BMPR2,SOS1	1.27363	0.336318	31	135
NEGATIVE REGULATION OF MAPK PATHWAY%REACTOME%R-HSA-5675221.4	NEGATIVE REGULATION OF MAPK PATHWAY%REACTOME%R-HSA-5675221.4	0.0724971	0.356338	1	KSR1,MAPK1,MAP2K1,PPP2R5A,RAF1,PPP2R5E,MAPK12,BRAF,MAPK3,DUSP4	1.39004	0.472793	10	26
HEXOSE CATABOLIC PROCESS%GOBP%GO:0019320	HEXOSE CATABOLIC PROCESS%GOBP%GO:0019320	0.0726034	0.356338	1	PFKFB2,FOXK1,FOXK2,PFKP,PFKL,BAD,GALK1,GPI,LDHA,GALM,ENO1	1.39446	0.47853	11	25
REGULATION OF CELL-SUBSTRATE JUNCTION ASSEMBLY%GOBP%GO:0090109	REGULATION OF CELL-SUBSTRATE JUNCTION ASSEMBLY%GOBP%GO:0090109	0.0727053	0.356338	1	MAP4K4,CLASP2,CLASP1,CFL1,MMP14,PEAK1,SDC4,ITGB1BP1,SLK,PTK2,FERMT2,DLC1,VCL	1.37263	0.427994	13	40
REGULATION OF FOCAL ADHESION ASSEMBLY%GOBP%GO:0051893	REGULATION OF FOCAL ADHESION ASSEMBLY%GOBP%GO:0051893	0.0727053	0.356338	1	MAP4K4,CLASP2,CLASP1,CFL1,MMP14,PEAK1,SDC4,ITGB1BP1,SLK,PTK2,FERMT2,DLC1,VCL	1.37263	0.427994	13	40
ALPHA 6 BETA 4 INTEGRIN SIGNALING PATHWAY%WIKIPATHWAYS_20230810%WP488%MUS MUSCULUS	ALPHA 6 BETA 4 INTEGRIN SIGNALING PATHWAY%WIKIPATHWAYS_20230810%WP488%MUS MUSCULUS	0.0727833	0.356338	1	EIF4EBP1,VIM,SHC1,NTN1,RTKN,BAD,IRS2,FYN,MTOR,PTK2,PRKCD,ITGA6,YWHAH,PRKCA,CD151,PIK3CA,YES1,DST,RHOA	1.36163	0.414836	19	46
EAR DEVELOPMENT%GOBP%GO:0043583	EAR DEVELOPMENT%GOBP%GO:0043583	0.0734028	0.358961	1	TRIOBP,TPRN,ZEB1,NIPBL,GLI3,MAPK1,SCRIB,SLC4A7,IFT27,KIF3A,NTN1,BCR,CCM2,MAPKAPK2,SDC4,BCL2L11,SOX9,PRKRA,MAPK3,DICER1,PRRX1,SOD1,CEP290,FZD2,ECE1,PI4KB,ADAM10,DVL2,MYO7A,PAFAH1B1,PTPN11,PTK7,JAG1,MYO6	1.33045	0.381123	34	67
RESPONSE TO SALT%GOBP%GO:1902074	RESPONSE TO SALT%GOBP%GO:1902074	0.0735657	0.359347	1	WNK1,HNRNPA1,JUN,SIPA1,CPNE2,MEF2A,ITPR3,SORBS1,PRKAA1,DAXX,EP300,UFL1,ANXA11,FYN,PPP1R9B,CPNE3,ADD1,CLIC4,PDXP,MTOR,HTT,NFAT5,TGM2,STK39,BRAF,PKD2,DGKQ,FGG,PLA2G4A,TTN,NFATC1,PDCD6,RGS10,PPP3CA,ATP2B4,GSK3A,IREB2,PIK3CA,SEC31A,SMPD1,KRT8	1.28611	0.345305	41	114
ACTIN POLYMERIZATION OR DEPOLYMERIZATION%GOBP%GO:0008154	ACTIN POLYMERIZATION OR DEPOLYMERIZATION%GOBP%GO:0008154	0.0737736	0.359836	1	FLII,CFL1,SPIRE2,SVIL,MICAL3,DLG1,GAS7,MTSS1,TTC17,VILL,CORO7,DIAPH1,DIAPH3,PSTPIP1	1.37229	0.447587	14	32
RESPONSE TO HYDROGEN PEROXIDE%GOBP%GO:0042542	RESPONSE TO HYDROGEN PEROXIDE%GOBP%GO:0042542	0.073834	0.359836	1	CFL1,BNIP3,APEX1,LIG1,EZH2,HDAC6,CRK,PRKAA1,FYN,HMOX1,TNFAIP3,SETX,LCN2,RIPK1,PLEKHA1,KPNA4,AXL,PRKCD,ANXA1,SOD1,RPS3,NFE2L2,MAPK7,RELA,RHOB,STK25,CAT,AKR1B1,STAT6,SRC,STK24,NQO1,PARK7	1.33602	0.391892	33	58
POSITIVE REGULATION OF CELL CYCLE G1/S PHASE TRANSITION%GOBP%GO:1902808	POSITIVE REGULATION OF CELL CYCLE G1/S PHASE TRANSITION%GOBP%GO:1902808	0.0740607	0.360185	1	EIF4G1,APEX1,ANKRD17,DDX3X,EZH2,ADAM17,CUL4B,RPTOR,LSM11,CDC73,KMT2E,RRM1,RRM2,LARP7,ANXA1,MEPCE,DDR2,CPSF3,RPL17,ADAMTS1,CUL4A	1.36328	0.421748	21	42
POSITIVE REGULATION OF UBIQUITIN-DEPENDENT PROTEIN CATABOLIC PROCESS%GOBP%GO:2000060	POSITIVE REGULATION OF UBIQUITIN-DEPENDENT PROTEIN CATABOLIC PROCESS%GOBP%GO:2000060	0.0740741	0.360185	-1	FZR1,PIAS1,PSEN1,HSPA1B,TRIB3,CHFR,CDC20,DDA1,RNF19A,BCAP31,NUB1,MAPK9,STUB1	-1.25435	-0.273402	13	70
MORPHOGENESIS OF A POLARIZED EPITHELIUM%GOBP%GO:0001738	MORPHOGENESIS OF A POLARIZED EPITHELIUM%GOBP%GO:0001738	0.0745236	0.360687	1	SH3BP1,MYO9A,DLG5,SCRIB,EXOC5,MSN	1.40197	0.499884	6	21
SOMATIC DIVERSIFICATION OF IMMUNE RECEPTORS VIA GERMLINE RECOMBINATION WITHIN A SINGLE LOCUS%GOBP%GO:0002562	SOMATIC DIVERSIFICATION OF IMMUNE RECEPTORS VIA GERMLINE RECOMBINATION WITHIN A SINGLE LOCUS%GOBP%GO:0002562	0.0745311	0.360687	-1	MSH6,HSPD1,YY1,MLH1,BCL6,EXO1,ATAD5	-1.34939	-0.360046	7	30
SOMATIC CELL DNA RECOMBINATION%GOBP%GO:0016444	SOMATIC CELL DNA RECOMBINATION%GOBP%GO:0016444	0.0745311	0.360687	-1	MSH6,HSPD1,YY1,MLH1,BCL6,EXO1,ATAD5	-1.34939	-0.360046	7	30
REGULATION OF DNA-TEMPLATED DNA REPLICATION%GOBP%GO:0090329	REGULATION OF DNA-TEMPLATED DNA REPLICATION%GOBP%GO:0090329	0.0745551	0.360687	-1	WRNIP1,KAT7,DBF4,BLM,ATRX,FBXO5,INO80,RFC2,E2F7	-1.36507	-0.367545	9	29
NUCLEOSIDE TRIPHOSPHATE METABOLIC PROCESS%GOBP%GO:0009141	NUCLEOSIDE TRIPHOSPHATE METABOLIC PROCESS%GOBP%GO:0009141	0.0746606	0.360687	-1	GTPBP1,SAMHD1,CTPS1,ADA,PARP1,NME1,ALDOA,NDUFB10,NDUFA7,NDUFB9,NDUFS6,NDUFS7,NDUFS8,HSPA8,CLPX,AMPD3,ITPA,STOML2,NDUFA2,NDUFB4,NDUFV2,MTATP8,NDUFS4,NDUFV1,OPA1,OLA1,SDHA,SDHB	-1.23535	-0.257317	28	90
POSITIVE REGULATION OF NERVOUS SYSTEM DEVELOPMENT%GOBP%GO:0051962	POSITIVE REGULATION OF NERVOUS SYSTEM DEVELOPMENT%GOBP%GO:0051962	0.0746958	0.360687	1	EIF4G2,DNM1L,NUMBL,VIM,DBNL,NUMB,MAP1B,DLG5,BAIAP2,PICALM,GLI3,ZEB2,MAP2K1,NIN,EEF2K,RTN4,NTN1,EP300,UFL1,SLC7A5,NPTN,FBXW8,MTOR,WDR62,IL1RAP,PLXNB2,TGM2,BMPR2,CYFIP1,BRAF,PTK2,CAPRIN1,GOLGA4,ANKRD27,BIN1,DICER1	1.26589	0.332689	36	144
CELLULAR RESPONSE TO REACTIVE OXYGEN SPECIES%GOBP%GO:0034614	CELLULAR RESPONSE TO REACTIVE OXYGEN SPECIES%GOBP%GO:0034614	0.0747674	0.360687	1	MAP2K4,CFL1,AGAP3,BNIP3,SQSTM1,APEX1,JUN,MAPK1,EZH2,HDAC6,PEX14,FYN,TNFAIP3,SETX,LCN2,RIPK1,PLEKHA1,AXL,MAPK3,PRKCD,PEX5,ANXA1,ATP7A,SOD1,RPS3,NFE2L2,MAPK7,RELA,RHOB,PDGFRA,STK25,CHUK,CAT,AKR1B1,STAT6	1.31704	0.371731	35	75
SENSORY SYSTEM DEVELOPMENT%GOBP%GO:0048880	SENSORY SYSTEM DEVELOPMENT%GOBP%GO:0048880	0.0750447	0.361211	1	SH3PXD2B,MAP3K1,VIM,NES,SIPA1L3,ARHGAP35,SMARCA4,ZEB1,LIMK2,PPP1R13L,NIPBL,JUN,GLI3,SCRIB,APC,RHOJ,ABI2,SLC4A7,POU2F1,NFIA,SKI,DLG1,RPL24,SMG9,ARID1A,SOX9,CLIC4,GNB1,NF2,BMPR2,SOS1	1.26789	0.334394	31	136
VISUAL SYSTEM DEVELOPMENT%GOBP%GO:0150063	VISUAL SYSTEM DEVELOPMENT%GOBP%GO:0150063	0.0750447	0.361211	1	SH3PXD2B,MAP3K1,VIM,NES,SIPA1L3,ARHGAP35,SMARCA4,ZEB1,LIMK2,PPP1R13L,NIPBL,JUN,GLI3,SCRIB,APC,RHOJ,ABI2,SLC4A7,POU2F1,NFIA,SKI,DLG1,RPL24,SMG9,ARID1A,SOX9,CLIC4,GNB1,NF2,BMPR2,SOS1	1.26789	0.334394	31	136
RECEPTOR INTERNALIZATION%GOBP%GO:0031623	RECEPTOR INTERNALIZATION%GOBP%GO:0031623	0.0752202	0.361648	1	PICALM,LDLRAP1,SCYL2,ULK1,DNM1,AP2S1,CD9,EPS15,AP2M1,TFRC,AP2A2,NEDD4,ITGB1,RALB,SYNJ1,AP2B1	1.37075	0.437868	16	35
AXON EXTENSION%GOBP%GO:0048675	AXON EXTENSION%GOBP%GO:0048675	0.0753654	0.361665	1	MAP1B,ULK1,CYFIP1,HSP90AB1,VCL,USP9X,HSP90AA1,ITGB1	1.40836	0.527448	8	17
CELL JUNCTION MAINTENANCE%GOBP%GO:0034331	CELL JUNCTION MAINTENANCE%GOBP%GO:0034331	0.0753927	0.361665	1	ERC1,GPHN,TJP1,MTSS1,KIFC3,APPL1,FERMT2,ARF6,ITGB1	1.40416	0.505071	9	20
EXECUTION PHASE OF APOPTOSIS%GOBP%GO:0097194	EXECUTION PHASE OF APOPTOSIS%GOBP%GO:0097194	0.0756983	0.362724	1	ACIN1,TAOK1,BBC3,TOP2A,KDM4A,DICER1,CASP8,DFFB,MADD,DNASE2	1.39906	0.498846	10	21
ATTACHMENT OF SPINDLE MICROTUBULES TO KINETOCHORE%GOBP%GO:0008608	ATTACHMENT OF SPINDLE MICROTUBULES TO KINETOCHORE%GOBP%GO:0008608	0.0759162	0.363114	1	CHAMP1,EML4,CENPE,RB1	1.40334	0.504774	4	20
POSITIVE REGULATION OF MRNA PROCESSING%GOBP%GO:0050685	POSITIVE REGULATION OF MRNA PROCESSING%GOBP%GO:0050685	0.0759494	0.363114	-1	TRA2B,THRAP3,TRA2A,NUP98,SNW1,NCL,SLIRP	-1.36389	-0.374615	7	27
OXYTOCIN RECEPTOR MEDIATED SIGNALING PATHWAY%PANTHER PATHWAY%P04391	OXYTOCIN RECEPTOR MEDIATED SIGNALING PATHWAY%PANTHER PATHWAY%P04391	0.0761621	0.363177	1	PLCB3,PLCG1,GNB1,PRKCD,PRKCA	1.40837	0.536029	5	16
5HT2 TYPE RECEPTOR MEDIATED SIGNALING PATHWAY%PANTHER PATHWAY%P04374	5HT2 TYPE RECEPTOR MEDIATED SIGNALING PATHWAY%PANTHER PATHWAY%P04374	0.0761621	0.363177	1	PLCB3,PLCG1,GNB1,PRKCD,PRKCA	1.40837	0.536029	5	16
RIBONUCLEOSIDE DIPHOSPHATE METABOLIC PROCESS%GOBP%GO:0009185	RIBONUCLEOSIDE DIPHOSPHATE METABOLIC PROCESS%GOBP%GO:0009185	0.0762171	0.363177	1	CAD,BAD,GUK1,RRM1,RRM2,UMPS,CMPK1,NUDT5,NUDT9,DHODH,NT5E	1.40719	0.519321	11	18
CELLULAR SENESCENCE%GOBP%GO:0090398	CELLULAR SENESCENCE%GOBP%GO:0090398	0.0763435	0.363375	-1	HMGA1,SIRT1,LMNA,KAT6A,FBXO4,MAPK14,HMGA2,TBX3,BRCA2,SRF,DNAJA3,CAV1,SMC5,PRMT6,OPA1	-1.35188	-0.352189	15	32
DNA-TEMPLATED DNA REPLICATION MAINTENANCE OF FIDELITY%GOBP%GO:0045005	DNA-TEMPLATED DNA REPLICATION MAINTENANCE OF FIDELITY%GOBP%GO:0045005	0.0765607	0.363664	-1	ZRANB3,NUCKS1,SAMHD1,BLM,ATRX,BARD1,SMARCAL1,PARP1,ETAA1,DONSON,FAM111A,RAD50,RBBP8,BRCA2,MUS81	-1.32981	-0.326191	15	41
CHEMOKINE SIGNALING PATHWAY%WIKIPATHWAYS_20230810%WP2292%MUS MUSCULUS	CHEMOKINE SIGNALING PATHWAY%WIKIPATHWAYS_20230810%WP2292%MUS MUSCULUS	0.0769317	0.363664	1	PLCB3,PXN,MAPK1,IKBKB,MAP2K1,CRK,SHC1,FOXO3,PARD3,RAF1,AKT2,GNAI3,GNB1,ADCY9,SOS1,BRAF,PTK2,MAPK3,PRKCD,NFKB1,GSK3A,GRK6,PIK3CA,RHOA,RELA	1.31597	0.373616	25	72
NUCLEOSIDE DIPHOSPHATE METABOLIC PROCESS%GOBP%GO:0009132	NUCLEOSIDE DIPHOSPHATE METABOLIC PROCESS%GOBP%GO:0009132	0.0769634	0.363664	1	CAD,BAD,GUK1,RRM1,RRM2,UMPS,CMPK1,NUDT5,NUDT9,DHODH,NT5E	1.4015	0.504112	11	20
ASSOCIATION OF TRIC CCT WITH TARGET PROTEINS DURING BIOSYNTHESIS%REACTOME DATABASE ID RELEASE 84%390471	ASSOCIATION OF TRIC CCT WITH TARGET PROTEINS DURING BIOSYNTHESIS%REACTOME DATABASE ID RELEASE 84%390471	0.0769725	0.363664	1	NOP56,XRN2,TCP1,CCT3,ARFGEF2,CCT8,KIF13A,HDAC3	1.38711	0.47601	8	25
CELLULAR RESPONSE TO ALCOHOL%GOBP%GO:0097306	CELLULAR RESPONSE TO ALCOHOL%GOBP%GO:0097306	0.0770548	0.363664	1	LARP1,HNRNPK,CTNNA1,PRKAA1,BRCA1,RECQL5,GRAMD1A,RPS6,ACACA,MAP4K1,SPHK2,IREB2,GNAS,GOLPH3,ARPC2	1.36607	0.436374	15	35
MEIOTIC RECOMBINATION%REACTOME%R-HSA-912446.2	MEIOTIC RECOMBINATION%REACTOME%R-HSA-912446.2	0.0770799	0.363664	-1	BLM,MLH1,HIST2H2AA1,MRE11A,TOP3A,RAD50,RBBP8,BRCA2	-1.41184	-0.424447	8	19
MRNA TRANSCRIPTION BY RNA POLYMERASE II%GOBP%GO:0042789	MRNA TRANSCRIPTION BY RNA POLYMERASE II%GOBP%GO:0042789	0.0771381	0.363664	-1	SREBF1,MED1,THRA,ZBTB1,S100A10,TAF12,NCBP2,TAF6,TAF3,TAF1,TAF4B,SP1,TAF8,NFKBIZ,ANXA2,CREB1,TAF9,TAF11,ATF1,TAF13,NCOA1,NR1H3	-1.33682	-0.334662	22	38
HEDGEHOG 'ON' STATE%REACTOME%R-HSA-5632684.1	HEDGEHOG 'ON' STATE%REACTOME%R-HSA-5632684.1	0.0771897	0.363664	1	NUMB,GLI3,KIF3A,PSMD10,PSMD8,CDC73,EFCAB7,GAS8,PSMA3,PSMB6,PSMD12,PSMD13,PSMD1,PSMC4,PSMA4,PSME1,PSMF1,IQCE,SPOP,PSMB2,ULK3,SUFU,CUL3,PSME4,PSMC1,ITCH	1.33073	0.389448	26	59
CANONICAL WNT SIGNALING PATHWAY%PATHWAY INTERACTION DATABASE NCI-NATURE CURATED DATA%CANONICAL WNT SIGNALING PATHWAY	CANONICAL WNT SIGNALING PATHWAY%PATHWAY INTERACTION DATABASE NCI-NATURE CURATED DATA%CANONICAL WNT SIGNALING PATHWAY	0.0772485	0.363664	1	APC,PPP2R5A,AXIN1,RANBP3,PI4K2A,CSNK1G1,GSK3A,DVL2,CUL3	1.4069	0.543328	9	15
NEGATIVE REGULATION OF SECRETION%GOBP%GO:0051048	NEGATIVE REGULATION OF SECRETION%GOBP%GO:0051048	0.0772542	0.363664	1	MAP4K4,RAB11FIP5,FRMD4A,WNK1,PFKL,RHBDF2,RPTOR,BCR,NEO1,RHBDF1,HMOX1,TBC1D1,WNK4,PDE3B,STK39,BRAF,RAB7A,CYP51A1,ANXA1,NDUFAF2,PPP3CA,MADD,PNKD,NUCB2,VPS4B,STXBP3,VAMP8,TNFRSF1B	1.3237	0.379189	28	67
RIBONUCLEOSIDE TRIPHOSPHATE BIOSYNTHETIC PROCESS%GOBP%GO:0009201	RIBONUCLEOSIDE TRIPHOSPHATE BIOSYNTHETIC PROCESS%GOBP%GO:0009201	0.0774698	0.364278	-1	CTPS1,NME1,ALDOA,NDUFB10,NDUFA7,NDUFB9,NDUFS6,NDUFS7,NDUFS8,STOML2,NDUFA2,NDUFB4,NDUFV2,MTATP8,NDUFS4,NDUFV1,SDHA,SDHB,NDUFS1,NDUFS2	-1.29459	-0.29739	20	55
EPITHELIAL CELL PROLIFERATION%GOBP%GO:0050673	EPITHELIAL CELL PROLIFERATION%GOBP%GO:0050673	0.0776024	0.364501	1	MKI67,ZEB1,MAPK1,ZEB2,APC,RB1,MAP2K1,KIF3A,DLG1,RAF1,BAD,MTSS1,COL18A1,IRS2,POLR3G,LOXL2,YAP1,ITGB1BP1,SOX9,EREG,BMPR2,CAV2,LIMS2,BAK1,RPS6KA1,NFATC1,CD109	1.30472	0.363469	27	83
SOMATIC STEM CELL POPULATION MAINTENANCE%GOBP%GO:0035019	SOMATIC STEM CELL POPULATION MAINTENANCE%GOBP%GO:0035019	0.0778986	0.365491	1	ZFP36L2,RIF1,NIPBL,APC,SKI,RAF1,MED21,YAP1,SOX9,BCL9L,BRAF,VPS72,MED7	1.36398	0.425295	13	40
NEGATIVE REGULATION OF ESTABLISHMENT OF PROTEIN LOCALIZATION%GOBP%GO:1904950	NEGATIVE REGULATION OF ESTABLISHMENT OF PROTEIN LOCALIZATION%GOBP%GO:1904950	0.0782942	0.366945	1	MAP4K4,RAB11FIP5,FRMD4A,BAG3,EI24,PFKL,RHBDF2,RPTOR,NEO1,RHBDF1,ITGB1BP1,TBC1D1,PDE3B,LYPLA1,UBE2J1,CYP51A1,ANXA1,HDAC3,NDUFAF2,MDFIC,PPP3CA,MADD	1.31433	0.373808	22	71
RESPONSE TO REACTIVE OXYGEN SPECIES%GOBP%GO:0000302	RESPONSE TO REACTIVE OXYGEN SPECIES%GOBP%GO:0000302	0.0783931	0.367006	1	MAP2K4,CFL1,AGAP3,BNIP3,SQSTM1,APEX1,LIG1,JUN,MAPK1,EZH2,HDAC6,CRK,PEX14,PRKAA1,FYN,HMOX1,TNFAIP3,SETX,LCN2,RIPK1,PLEKHA1,KPNA4,AXL,MAPK3,PRKCD,PEX5,ANXA1,PRKCA,ATP7A,SOD1,RPS3,NFE2L2,MAPK7,RELA,RHOB,PDGFRA,STK25,CHUK,CAT,AKR1B1,STAT6,SRC,STK24,NQO1,PARK7,PRDX6,PRDX2,PEX13	1.29624	0.354059	48	97
CELLULAR RESPONSE TO LIPID%GOBP%GO:0071396	CELLULAR RESPONSE TO LIPID%GOBP%GO:0071396	0.0789555	0.368577	1	EIF4EBP1,ZFP36L2,VIM,GIT1,NR3C1,HNRNPK,IRF3,SAFB,MAPK1,NCOA3,ZFP36,DAB2IP,PRKAA1,DAXX,WBP2,BAD,BCR,RANBP1,MSN,YAP1,NFKBIL1,PLAA,UBE3A,TNFAIP3,ARID1A,ZNF703,SOX9,ADD1,CDC73,TNIP1,SERPINE1,MTDH,SETX,GRAMD1A,ACACA,MAP4K1,AXL,UPF1,PTGES3,IRAK2,MAPK3,ATP1A1,SPHK2,CALCOCO1,YWHAH,ANXA1,NFKB1,IRAK4,MGST1,MAP2K7,KAT5,GSK3A,PDK3,ZFP36L1,MAP2K3,RWDD1,YES1,NEDD4	1.24234	0.320637	58	177
IN UTERO EMBRYONIC DEVELOPMENT%GOBP%GO:0001701	IN UTERO EMBRYONIC DEVELOPMENT%GOBP%GO:0001701	0.0789792	0.368577	1	ATF2,CHEK1,YBX3,HECTD1,SH3PXD2A,NCOR2,SUPT6H,ANKRD11,BNIP2,FOSL1,SMARCA4,CHD8,DAB2,PELO,KDM2A,GLI3,MAPK1,ERF,NCOA3,SF3B1,SOX5,PSPH,PLCG1,PHF6,MBD3,GAB1,MAP2K1,PRRC2B,SPEG,NPAT,TJP1,SETD2,EPN2,RTN4,CNOT2,KIF3A,KMT2D,TBL1XR1,AXIN1,MTSS1,CCM2,NOP2,CDK11B,MED21,OTUD7B,FBXW8,SPECC1,YAP1,THOC2,SMG9,COPRS,BCL2L11,ADD1,BRD4,MIB1,RIC8A,UBE2A,GABPA,HCFC1,SMPD4,ADCY9,PRMT1,FBLL1,LLGL2,CIR1,PKD2,ACVR1,CMIP,C…	1.20128	0.300571	95	302
POSITIVE REGULATION OF SMALL GTPASE MEDIATED SIGNAL TRANSDUCTION%GOBP%GO:0051057	POSITIVE REGULATION OF SMALL GTPASE MEDIATED SIGNAL TRANSDUCTION%GOBP%GO:0051057	0.0790674	0.368577	1	MAP4K4,BNIP2,MAP2K1,TGM2,SOS1,STK19,CAMK2D,AKAP13	1.37456	0.46059	8	28
DNA-TEMPLATED TRANSCRIPTION INITIATION%GOBP%GO:0006352	DNA-TEMPLATED TRANSCRIPTION INITIATION%GOBP%GO:0006352	0.0790861	0.368577	-1	BRF1,MED1,TTF1,UBTF,MYC,MED26,TAF12,RRN3,TAF6,CCNH,TAF3,TAF1,BDP1,LIPE,MED19,TAF4B,MED14,TAF8,NFKBIZ,MED18	-1.25583	-0.273206	20	71
CORPUS CALLOSUM DEVELOPMENT%GOBP%GO:0022038	CORPUS CALLOSUM DEVELOPMENT%GOBP%GO:0022038	0.0791593	0.368577	1	NSUN5,ZEB2,NIN,KIF21B,WDR89,WDR47,SZT2,PAFAH1B1	1.40405	0.542224	8	15
NEGATIVE REGULATION OF PEPTIDYL-SERINE PHOSPHORYLATION%GOBP%GO:0033137	NEGATIVE REGULATION OF PEPTIDYL-SERINE PHOSPHORYLATION%GOBP%GO:0033137	0.0793885	0.368939	1	INPP5J,BAK1,NCK1,GGNBP2,PPM1F,PWP1,NCK2,GPD1L,INPP5F,OGT,BDKRB2,RASSF2	1.40114	0.524746	12	17
PROSTATE GLAND DEVELOPMENT%GOBP%GO:0030850	PROSTATE GLAND DEVELOPMENT%GOBP%GO:0030850	0.0794094	0.368939	1	APC,CD44,UBE3A,SOX9,RARG,ANXA1,WDR77,RXRA,FRS2,FEM1B	1.40097	0.517023	10	18
POSITIVE REGULATION OF CELL CYCLE PROCESS%GOBP%GO:0090068	POSITIVE REGULATION OF CELL CYCLE PROCESS%GOBP%GO:0090068	0.0796652	0.369726	1	EIF4G1,INCENP,DYNC1LI1,RAD51AP1,WNK1,PPP1R35,DTL,EIF4G3,NUMA1,SMC6,CENPE,APEX1,ANKRD17,DDX3X,RB1,EZH2,SVIL,ORC1,ADAM17,RAD18,CUL4B,NPM1,CDCA8,WIZ,RPTOR,SMC2,SPAST,RANBP1,NCAPH,NCAPD3,LSM11,CDC73,EREG,BRD4,CDC7,CAMK2D,KMT2E,RRM1,RAD21,RRM2,LARP7,USP19,KIF14,UBE2C,MAD2L1BP,ANXA1,SIN3A,SPAG5,PKP4,PCID2,NCAPH2,KAT5,KIF20B,MEPCE,CSPP1,CIT,CCNB1,CDC25B,RHOA,VPS4B,DDX39B,DDR2,CPSF3,DYNC1H1,RPL17,ADAMTS1…	1.244	0.32184	75	172
HEPATICOBILIARY SYSTEM DEVELOPMENT%GOBP%GO:0061008	HEPATICOBILIARY SYSTEM DEVELOPMENT%GOBP%GO:0061008	0.0800136	0.370247	1	ATF2,MKI67,RB1CC1,GAK,SMARCA4,FOXM1,NIPBL,JUN,EZH2,TET2	1.32255	0.379646	10	66
RAF MAP KINASE CASCADE%REACTOME DATABASE ID RELEASE 84%5673001	RAF MAP KINASE CASCADE%REACTOME DATABASE ID RELEASE 84%5673001	0.0801313	0.370247	1	KSR1,RASA3,MAPK1,MAP2K1,DAB2IP,APBB1IP,PPP2R5A,SHC1,DLG1,RAF1,PPP2R5E,PSMD10,PSMD8,JAK1,IRS2,FYN,EREG,MAPK12,SPRED2,SOS1,PSMA3,BRAF,LYPLA1,SPRED1,CAMK2D,PSMB6,PSMD12,MAPK3,FGG,GOLGA7,VCL,FNTA,PSMD13,RGL2,DUSP4,SPTAN1,ABHD17B,PSMD1,PSMC4,PSMA4,PIK3CA,PPP1CB,PSME1,IQGAP1,FRS2,PEA15,PSMF1,DLG3,PDGFRA,PSMB2,CAMK2G,PDE6D,CUL3,PSME4,PSMC1	1.26483	0.334848	55	131
NEGATIVE REGULATION OF TRANSMEMBRANE TRANSPORT%GOBP%GO:0034763	NEGATIVE REGULATION OF TRANSMEMBRANE TRANSPORT%GOBP%GO:0034763	0.0801328	0.370247	1	ANK3,CTTNBP2NL,SESTD1,SH2B2,IRS2,AKT2,PIK3C2A,MTOR,STK39,CAMK2D,BIN1,PRKCA,ARL6IP5,ATP7A,PPP3CA,GSK3A,PPP3R1,PEA15,STXBP3,YWHAE	1.34607	0.410096	20	46
CELLULAR RESPONSE TO ORGANONITROGEN COMPOUND%GOBP%GO:0071417	CELLULAR RESPONSE TO ORGANONITROGEN COMPOUND%GOBP%GO:0071417	0.0801752	0.370247	1	EIF4EBP1,LPIN3,ATF2,LARP1,VIM,LPIN2,DENND4C,HNRNPK,TBC1D4,CTNNA1,CFL1,PXN,TSC2,ZEB1,ARHGEF2,JUN,MAPK1,APC,RB1,EZH2,SESN2,MAP2K1,CRK,DNMT1,ITPR3,SHC1,SORBS1,RPTOR,RAF1,SLC9A1,EP300,SH2B2,BRCA1,JAK1,IRS2,RECQL5,FYN,AKT2,PPP1R9B,GNAI3,RAB13,SOX9,PDXP,PTPN1,FOXO4,MTOR,HTT,PDE3B,ANO1,TGM2,SOS1,CYFIP1,CAV2,PKD2,FLNA,CDK2,IPO5,PTK2,APPL1,MAPK3,PRKCD	1.21604	0.307974	61	235
EAR MORPHOGENESIS%GOBP%GO:0042471	EAR MORPHOGENESIS%GOBP%GO:0042471	0.0802348	0.370247	1	TRIOBP,TPRN,ZEB1,NIPBL,MAPK1,SCRIB,NTN1,BCR,SOX9,PRKRA,MAPK3,PRRX1,SOD1,CEP290,FZD2,DVL2,MYO7A	1.36053	0.434602	17	35
RND1 GTPASE CYCLE%REACTOME DATABASE ID RELEASE 84%9696273	RND1 GTPASE CYCLE%REACTOME DATABASE ID RELEASE 84%9696273	0.0802966	0.370247	1	ARHGAP5,ARHGAP35,DLG5,CCDC88A,TMEM59,KIF14,TFRC,PLXNA1,PKP4,FAM135A,FRS2,VANGL1,EPHA2	1.37589	0.467979	13	26
REGULATION OF NEURON DIFFERENTIATION%GOBP%GO:0045664	REGULATION OF NEURON DIFFERENTIATION%GOBP%GO:0045664	0.0805117	0.370839	1	EIF4G1,NUMB,MAP1B,BNIP2,ZEB1,ARHGEF2,GLI3,EIF4ENIF1,SOX5,TCF3,SPAG9,RTN4,FOXO3,TCF12,DPYSL2,SOX9,MIB1,MTOR,WDR62,KDM4A,DLX1,BIN1,DICER1	1.29877	0.361323	23	84
CARTILAGE DEVELOPMENT%GOBP%GO:0051216	CARTILAGE DEVELOPMENT%GOBP%GO:0051216	0.0806946	0.370919	1	ATF2,TRPS1,ZEB1,GLI3,RB1,SOX5,NFIA,SIK3,EP300,MEF2D,SOX9,BMPR2,ANXA6,MAPK3,SOX6,DICER1,RARG,PRKCA,ATP7A,PRRX1,EXT2,SLC39A14	1.32178	0.379426	22	66
CELLULAR RESPONSE TO NITROGEN COMPOUND%GOBP%GO:1901699	CELLULAR RESPONSE TO NITROGEN COMPOUND%GOBP%GO:1901699	0.0807025	0.370919	1	EIF4EBP1,LPIN3,ATF2,LARP1,VIM,LPIN2,DENND4C,HNRNPK,TBC1D4,CTNNA1,CFL1,PXN,TSC2,ZEB1,ARHGEF2,JUN,MAPK1,APC,RB1,ZC3HAV1,EZH2,SESN2,MAP2K1,CRK,DNMT1,NPM1,ITPR3,SHC1,SORBS1,DAXX,RPTOR,RAF1,SLC9A1,EP300,SH2B2,BRCA1,JAK1,IRS2,RECQL5,FYN,AKT2,PPP1R9B,GNAI3,RAB13,SOX9,PDXP,PTPN1,FOXO4,MTOR,HTT,PDE3B,ANO1,TGM2,SOS1,CYFIP1,CAV2,PKD2,FLNA,CDK2,DHX9,IPO5,PTK2,APPL1,MAPK3,PRKCD,SIK2,NFKB1,RGS10,ATP7A,ATP2B4,S…	1.20876	0.304844	80	255
POSITIVE REGULATION OF DENDRITIC SPINE MORPHOGENESIS%GOBP%GO:0061003	POSITIVE REGULATION OF DENDRITIC SPINE MORPHOGENESIS%GOBP%GO:0061003	0.0811318	0.372493	1	DNM1L,DBNL,BAIAP2,EEF2K,CAPRIN1,PAFAH1B1,KALRN,ACTR3,MFN1,PAK3	1.39854	0.523772	10	17
APOPTOTIC PROCESS%GOBP%GO:0006915	APOPTOTIC PROCESS%GOBP%GO:0006915	0.0813989	0.372924	1	ITSN1,CFDP1,DNM1L,ATF2,MYBBP1A,CHEK1,YBX3,BAG3,MAP3K1,MFF,HELLS,RRP8,JMY,RB1CC1,CTNNA1,NES,MAP2K4,BNIP2,ETV6,BNIP3,MELK,TSC2,ACIN1,DAB2,HSPA4,DDX3X,JUN,GLI3,DIDO1,TAOK1,SCRIB,PLEKHO2,APC,RB1,EI24,DAB2IP,AATK,UBE4B,EXOC5,DAXX,DEDD,FOXO3,RAF1,BAD,EP300,MCL1,COL18A1,TRADD,BRCA1,CUL1,BBC3,AKT2,YAP1,HMOX1,TOP2A,BCL2L11,SOX9,GNB1,LCN2,RIPK1,CRADD,RPS6,BMPR2,KDM4A,TNFRSF10B,AXL,BRAF,DNAJC5,OXR1,DLX1,ANX…	1.1797	0.292928	107	374
ENERGY DEPENDENT REGULATION OF MTOR BY LKB1-AMPK%REACTOME DATABASE ID RELEASE 84%380972	ENERGY DEPENDENT REGULATION OF MTOR BY LKB1-AMPK%REACTOME DATABASE ID RELEASE 84%380972	0.0814	0.372924	1	TSC2,PRKAG1,RRAGC,PRKAA1,RPTOR,MTOR,RRAGA,TSC1,PRKAB1,LAMTOR1,PRKAG2	1.39827	0.52367	11	17
PI METABOLISM%REACTOME DATABASE ID RELEASE 84%1483255	PI METABOLISM%REACTOME DATABASE ID RELEASE 84%1483255	0.0814955	0.372962	1	PIKFYVE,GDPD1,MTMR1,PIP4K2B,MTMR6,PI4K2B,INPP5E,PIK3C2A,PIP5K1C,PI4KA,PI4K2A,PLEKHA1,PIP4K2C,PNPLA6,SBF1,RUFY1,PIK3CA,FIG4,RAB4A,PLEKHA2,ARF1,PI4KB,MTMR14,PIP5K1A,PIK3R4,INPPL1	1.34084	0.404349	26	49
NEGATIVE REGULATION OF MRNA PROCESSING%GOBP%GO:0050686	NEGATIVE REGULATION OF MRNA PROCESSING%GOBP%GO:0050686	0.0815872	0.372982	-1	SRSF7,SRSF10,RBM10,U2AF2,SRSF4,SFSWAP,ZC3H14,SRSF6,RNPS1,C1QBP	-1.38238	-0.396725	10	23
TELOMERE ORGANIZATION%GOBP%GO:0032200	TELOMERE ORGANIZATION%GOBP%GO:0032200	0.0819234	0.373187	-1	SLX4,DKC1,XRCC1,YY1,BLM,ATRX,PARP1,FBXO4,PINX1,RECQL4,TERF2IP,NOP10,INO80,INO80C,ACTL6A	-1.24478	-0.269491	15	73
MONOSACCHARIDE CATABOLIC PROCESS%GOBP%GO:0046365	MONOSACCHARIDE CATABOLIC PROCESS%GOBP%GO:0046365	0.0819818	0.373187	1	PFKFB2,FOXK1,FOXK2,PFKP,PFKL,BAD,GALK1,GPI,LDHA,NUDT5,GALM,ENO1	1.36954	0.458906	12	28
OSTEOPONTIN-MEDIATED EVENTS%PATHWAY INTERACTION DATABASE NCI-NATURE CURATED DATA%OSTEOPONTIN-MEDIATED EVENTS	OSTEOPONTIN-MEDIATED EVENTS%PATHWAY INTERACTION DATABASE NCI-NATURE CURATED DATA%OSTEOPONTIN-MEDIATED EVENTS	0.0819841	0.373187	1	MAP3K1,JUN,MAPK1,CD44,MAPK3,NFKB1,PIK3CA,RHOA,RELA,PLAU,CHUK,PIP5K1A,NFKBIA,BCAR1	1.37759	0.472742	14	25
CELLULAR RESPONSE TO NERVE GROWTH FACTOR STIMULUS%GOBP%GO:1990090	CELLULAR RESPONSE TO NERVE GROWTH FACTOR STIMULUS%GOBP%GO:1990090	0.0820681	0.373187	1	DYNC1LI1,DYNC1LI2,CRK,DLG1,MICALL1,NFKB1,RPS3,CDC5L,ACAP2,ARF6,USP8	1.39025	0.500068	11	20
RESPONSE TO NERVE GROWTH FACTOR%GOBP%GO:1990089	RESPONSE TO NERVE GROWTH FACTOR%GOBP%GO:1990089	0.0820681	0.373187	1	DYNC1LI1,DYNC1LI2,CRK,DLG1,MICALL1,NFKB1,RPS3,CDC5L,ACAP2,ARF6,USP8	1.39025	0.500068	11	20
MULTICELLULAR ORGANISMAL-LEVEL CHEMICAL HOMEOSTASIS%GOBP%GO:0140962	MULTICELLULAR ORGANISMAL-LEVEL CHEMICAL HOMEOSTASIS%GOBP%GO:0140962	0.0822517	0.373351	1	PICALM,NEO1,HMOX1,HTT,NFAT5,PLA2G4A,EXT2,IREB2,AKR1B1,TGFB1,HYAL2	1.38859	0.506448	11	19
HUNTINGTON DISEASE%PANTHER PATHWAY%P00029	HUNTINGTON DISEASE%PANTHER PATHWAY%P00029	0.0822785	0.373351	1	DYNC1LI1,DYNC1LI2,MAP2K4,ARPC1B,JUN,RHOJ,EP300,CAPN5,ARPC5,ARPC1A,HTT,CYFIP1,CAPNS1,CASP8,HIP1,MAP2K7,AP2A2	1.33254	0.397806	17	52
C-MYB TRANSCRIPTION FACTOR NETWORK%PATHWAY INTERACTION DATABASE NCI-NATURE CURATED DATA%C-MYB TRANSCRIPTION FACTOR NETWORK	C-MYB TRANSCRIPTION FACTOR NETWORK%PATHWAY INTERACTION DATABASE NCI-NATURE CURATED DATA%C-MYB TRANSCRIPTION FACTOR NETWORK	0.0823755	0.373395	-1	ETS1,CREBBP,ADA,MYC,ATP2B1,CEBPB,CEBPD,SND1,COPA,TRIM28,MAT2A,SP1,CLTA,HSPA8,CCND1,CDKN1B,NRAS	-1.30532	-0.311753	17	46
SPLICEOSOMAL COMPLEX ASSEMBLY%GOBP%GO:0000245	SPLICEOSOMAL COMPLEX ASSEMBLY%GOBP%GO:0000245	0.0827147	0.374536	-1	SRSF10,YTHDC1,LUC7L,LUC7L2,SFSWAP,LUC7L3,RBM5,SRSF6,SRSF1,PUF60,GCFC2	-1.3286	-0.34029	11	34
CELLULAR COMPONENT ASSEMBLY INVOLVED IN MORPHOGENESIS%GOBP%GO:0010927	CELLULAR COMPONENT ASSEMBLY INVOLVED IN MORPHOGENESIS%GOBP%GO:0010927	0.0828438	0.374724	1	FLII,AGFG1,PIKFYVE,MEF2A,CSRP2,CD9,GPC1,FLNC,DICER1,TTN,LDB3,KRT8,ITGB1,FIG4,NEURL2,PDGFRA,TMF1,RAB1A,PAFAH1B1	1.34422	0.414719	19	43
DETECTION OF STIMULUS%GOBP%GO:0051606	DETECTION OF STIMULUS%GOBP%GO:0051606	0.0829785	0.374936	1	ATF2,RDH11,REEP6,FYN,NAIP2,YAP1,GNB1,ANO1,PKD2,TTN,WDR47,CEP250,LXN,PARG,TMEM120A,CDS2,PIEZO1,PAK1,PDE6D	1.35406	0.428067	19	37
REGULATION OF CELLULAR RESPONSE TO TRANSFORMING GROWTH FACTOR BETA STIMULUS%GOBP%GO:1903844	REGULATION OF CELLULAR RESPONSE TO TRANSFORMING GROWTH FACTOR BETA STIMULUS%GOBP%GO:1903844	0.0832571	0.375351	-1	HDAC2,TRIM33,ARID4A,SIRT1,HDAC1,SNW1,CREBBP,ING1,SNX1,ARID4B,SAP30,ING2,MEN1,SMAD2,SUDS3,STUB1,USP15,GLG1,TGFB3,SNX6,RBBP7,LEMD3	-1.24637	-0.269924	22	74
REGULATION OF CELL DEVELOPMENT%GOBP%GO:0060284	REGULATION OF CELL DEVELOPMENT%GOBP%GO:0060284	0.0833082	0.375351	1	EIF4G2,DNM1L,ZFP36L2,FXR1,NUMBL,VIM,DBNL,NUMB,HLTF,ADRM1,MAP1B,CTNNA1,HDAC4,CFL1,FANCD2,TSC2,BAIAP2,SMARCA4,ZEB1,ACIN1,ARHGEF2,PICALM,JUN,GLI3,TJP2,ZEB2,APC,RB1,IKBKB,EZH2,MAP2K1,NIN,ZFP36,BRD1,PCM1,ULK1,EEF2K,DOCK7,RTN4,SKI,NTN1,FOXO3,RPTOR,BAD,EP300,MMP14,GAS2L1,UFL1,ASXL2,SLC7A5,NPTN,FBXW8,IFRD1,YAP1,CLPTM1,CD44,ARID1A,TMEM178A,ADD1,CDC73,YTHDF2,RIPK1,MTOR,WDR62,GABPA,PRMT1,NF2,PLXNB2,TGM2,BMP…	1.17564	0.291471	102	387
CHAPERONE COFACTOR-DEPENDENT PROTEIN REFOLDING%GOBP%GO:0051085	CHAPERONE COFACTOR-DEPENDENT PROTEIN REFOLDING%GOBP%GO:0051085	0.0833333	0.375351	-1	HSPA1B,HSPH1,HSPE1,BAG1,SDF2,HSPA8,HSPA1A,HSPA2	-1.38464	-0.405174	8	21
BETA-CATENIN INDEPENDENT WNT SIGNALING%REACTOME DATABASE ID RELEASE 84%3858494	BETA-CATENIN INDEPENDENT WNT SIGNALING%REACTOME DATABASE ID RELEASE 84%3858494	0.0835633	0.375991	1	PLCB3,SCRIB,ITPR3,PSMD10,PSMD8,AP2S1,TNRC6A,AGO1,GNB1,PSMA3,PSMB6,PSMD12,AP2M1,NFATC1,PRKCA,PSMD13,PPP3CA,AP2A2,MAP3K7,PSMD1,PSMC4,PSMA4,PPP3R1,PSME1,RHOA,AP2B1,PSMF1,FZD2,AGO2,PSMB2,MOV10,DVL2,PSME4,PSMC1	1.29426	0.360554	34	83
SIGNALLING TO ERKS%REACTOME DATABASE ID RELEASE 84%187687	SIGNALLING TO ERKS%REACTOME DATABASE ID RELEASE 84%187687	0.0837696	0.376356	1	MAPK1,MAP2K1,CRK,SHC1,MAPKAPK2,MAPK12,SOS1,BRAF,MAPK3,RALB,FRS2	1.38662	0.498763	11	20
RIBONUCLEOSIDE MONOPHOSPHATE METABOLIC PROCESS%GOBP%GO:0009161	RIBONUCLEOSIDE MONOPHOSPHATE METABOLIC PROCESS%GOBP%GO:0009161	0.0838316	0.376356	1	APRT,CAD,GUK1,PAICS,UCK2,UMPS,NT5C3A,GMPR2,IMPDH2,XDH,CDA,RFK,HPRT1,DHODH,PFAS,PRPS2,PNP,NT5E	1.35359	0.430368	18	36
RESPONSE TO ORGANIC CYCLIC COMPOUND%GOBP%GO:0014070	RESPONSE TO ORGANIC CYCLIC COMPOUND%GOBP%GO:0014070	0.0839083	0.376356	1	EIF4EBP1,ZFP36L2,ATF2,LARP1,NR3C1,HNRNPK,CTNNA1,IRF3,SAFB,DAB2,MAPK1,NCOA3,ZC3HAV1,EZH2,PLCG1,MAP2K1,ZFP36,DDX21,DNMT1,NPM1,ITPR3,PRKAA1,DAXX,WBP2,SLC9A1,EP300,RANBP1,MSN,BRCA1,RECQL5,SLC3A2,AKT2,HMGCS1,YAP1,IDI1,PPP1R9B,NCOA2,GNAI3,PAK4,UBE3A,ARID1A,ZNF703,PDXP,GRAMD1A,MTOR,ACACA,HTT,TGM2,STK39,BRAF,PKD2,DGKQ,FLNA,CDK2,DHX9,PTGES3,MAPK3,ATP1A1,ASS1,CALCOCO1,YWHAH,FNTA,ANXA1,PRKCA,ARL6IP5,NFKB1,C…	1.20587	0.30405	84	257
PURINE RIBONUCLEOSIDE TRIPHOSPHATE METABOLIC PROCESS%GOBP%GO:0009205	PURINE RIBONUCLEOSIDE TRIPHOSPHATE METABOLIC PROCESS%GOBP%GO:0009205	0.0841813	0.377185	-1	GTPBP1,PARP1,NME1,ALDOA,NDUFB10,NDUFA7,NDUFB9,NDUFS6,NDUFS7,NDUFS8,HSPA8,CLPX,AMPD3,ITPA,STOML2,NDUFA2,NDUFB4,NDUFV2,MTATP8,NDUFS4,NDUFV1,OPA1,OLA1,SDHA,SDHB,NDUFS1,NDUFS2	-1.25065	-0.27013	27	75
VEGFR1 SPECIFIC SIGNALS%PATHWAY INTERACTION DATABASE NCI-NATURE CURATED DATA%VEGFR1 SPECIFIC SIGNALS	VEGFR1 SPECIFIC SIGNALS%PATHWAY INTERACTION DATABASE NCI-NATURE CURATED DATA%VEGFR1 SPECIFIC SIGNALS	0.0843309	0.37746	1	CD2AP,MAPK1,PLCG1,NCK1,MAPK3,PRKCA,PDPK1,HSP90AA1,PIK3CA	1.39194	0.513691	9	18
REGULATION OF PROTEIN LOCALIZATION TO NUCLEUS%GOBP%GO:1900180	REGULATION OF PROTEIN LOCALIZATION TO NUCLEUS%GOBP%GO:1900180	0.0845513	0.377739	1	BAG3,NOLC1,CTNNA1,CD2AP,LIMK2,MAGED1,GLI3,MAPK1,SESN2,NVL,EI24,NPM1,EP300,BRCA1,OTUD7B,JAK1,NMD3,FYN,YAP1,MTOR,EFCAB7,HTT,NF2,CAV2,FLNA,HSP90AB1,IPO5,FERMT2,LARP7,PRKCD,TFRC,HDAC3,UACA,MDFIC,SIN3A,MAVS,HSP90AA1,MEPCE	1.28456	0.3496	38	100
NUCLEOSIDE TRIPHOSPHATE BIOSYNTHETIC PROCESS%GOBP%GO:0009142	NUCLEOSIDE TRIPHOSPHATE BIOSYNTHETIC PROCESS%GOBP%GO:0009142	0.0845697	0.377739	-1	CTPS1,NME1,ALDOA,NDUFB10,NDUFA7,NDUFB9,NDUFS6,NDUFS7,NDUFS8,STOML2,NDUFA2,NDUFB4,NDUFV2,MTATP8,NDUFS4,NDUFV1,SDHA,SDHB,NDUFS1,NDUFS2	-1.28363	-0.289731	20	59
POSITIVE REGULATION OF CELL MORPHOGENESIS%GOBP%GO:0010770	POSITIVE REGULATION OF CELL MORPHOGENESIS%GOBP%GO:0010770	0.0846818	0.377845	1	DNM1L,NUMBL,DBNL,NUMB,BAIAP2,EEF2K,FBXW8,CAPRIN1,ANKRD27	1.35173	0.42733	9	37
PHOSPHATIDYLINOSITOL 3-KINASE/PROTEIN KINASE B SIGNAL TRANSDUCTION%GOBP%GO:0043491	PHOSPHATIDYLINOSITOL 3-KINASE/PROTEIN KINASE B SIGNAL TRANSDUCTION%GOBP%GO:0043491	0.0848826	0.378346	1	TSC2,RPS6KB2,SESN2,DLG1,EP300,GAB2,AKT2,PIK3C2A,SOX9,SETX,PRR5,AXL,ZFP36L1,PIK3CA,EPHA2,CD40,MKRN2,STAT3,PEAR1,TGFB1	1.35373	0.43243	20	35
PDGFR-ALPHA SIGNALING PATHWAY%PATHWAY INTERACTION DATABASE NCI-NATURE CURATED DATA%PDGFR-ALPHA SIGNALING PATHWAY	PDGFR-ALPHA SIGNALING PATHWAY%PATHWAY INTERACTION DATABASE NCI-NATURE CURATED DATA%PDGFR-ALPHA SIGNALING PATHWAY	0.0853009	0.379531	1	JUN,PLCG1,CRK,SHC1,JAK1,SOS1,PIK3CA,PDGFRA	1.39285	0.537902	8	15
IMPAIRED BRCA2 BINDING TO RAD51%REACTOME%R-HSA-9709570.1	IMPAIRED BRCA2 BINDING TO RAD51%REACTOME%R-HSA-9709570.1	0.0853258	0.379531	-1	BLM,BARD1,EXO1,RAD9A,RFC2,MRE11A,BRIP1,TOP3A,RAD50,RBBP8,BRCA2	-1.34894	-0.370507	11	27
POSITIVE REGULATION OF POST-TRANSLATIONAL PROTEIN MODIFICATION%GOBP%GO:1901875	POSITIVE REGULATION OF POST-TRANSLATIONAL PROTEIN MODIFICATION%GOBP%GO:1901875	0.0856623	0.380632	1	TANK,MYBBP1A,PHF20,RRP8,HDAC4,NIPBL,DDX3X,MTA1,SF3B1,PHF23,DDX21,NPM1,AXIN1,EP300,NELFE,PSMD10,BAZ1B,BRCA1,MYCBP2,DNAJB2,GNL3,UBE3A,TNIP1,KANSL2,BAZ2A,HCFC1,DCUN1D5,NELFA	1.26779	0.339988	28	115
REGULATION OF HEART RATE%GOBP%GO:0002027	REGULATION OF HEART RATE%GOBP%GO:0002027	0.0860511	0.381963	-1	SREBF1,SIRT1,AKAP9,ADA	-1.40471	-0.43716	4	17
DOWNSTREAM SIGNAL TRANSDUCTION%REACTOME DATABASE ID RELEASE 84%186763	DOWNSTREAM SIGNAL TRANSDUCTION%REACTOME DATABASE ID RELEASE 84%186763	0.0862699	0.382538	1	PLCG1,CRK,SOS1,NCK1,PIK3CA,NCK2,PDGFRA,STAT6,PTPN11,STAT3,SRC,BCAR1	1.37664	0.490851	12	21
RESPONSE TO MECHANICAL STIMULUS%GOBP%GO:0009612	RESPONSE TO MECHANICAL STIMULUS%GOBP%GO:0009612	0.0868027	0.384488	1	BAG3,JUN,RAF1,SLC9A1,FYN,SOX9,TMEM87A,CRADD,HTT,ANO1,PKD2,GOT1,ATP1A1,TTN,SMPD2,NFKB1,ABHD12,PIK3CA,RELA,TMEM120A,TUBA1A,CHUK,PIEZO1,ARHGDIA,PTPN11	1.33128	0.401465	25	49
REGULATION OF BLOOD VESSEL ENDOTHELIAL CELL MIGRATION%GOBP%GO:0043535	REGULATION OF BLOOD VESSEL ENDOTHELIAL CELL MIGRATION%GOBP%GO:0043535	0.0868895	0.384488	1	SH3BP1,MAP3K3,JCAD,RHOJ,PLCG1,ADAM17,AMOTL1,COL18A1,ITGB1BP1,HMOX1,PIK3C2A,SPRED1,ANXA1,PRKCA,CSNK2B,ATP2B4,NFE2L2,MAP2K3,RHOA,EPHA2,CD40	1.33587	0.406988	21	46
NEGATIVE REGULATION OF CELL PROJECTION ORGANIZATION%GOBP%GO:0031345	NEGATIVE REGULATION OF CELL PROJECTION ORGANIZATION%GOBP%GO:0031345	0.0872118	0.385516	1	MAP4,MAP4K4,VIM,GAK,CFL1,TSC2,LIMK2,DAB2,ADAM17,ULK1,RTN4,NTN1,INPP5J,NEO1,FYN,IFRD1,YAP1,THOC2,UBE3A,DIP2B,FLNA,PTK2,PRKCD,CYTH2,LGALS1,KIF24,YWHAH,PPP3CA,RUFY3,GSK3A,CORO1B,CIT,ARF6,ITGB1,RHOA,ARPIN,GORASP1,CEP97,SPRY3,PAFAH1B1,INPPL1,GDI2,ACTR3,INPP5F,SEMA4B,TSC1	1.28756	0.352583	46	95
VESICLE-MEDIATED TRANSPORT IN SYNAPSE%GOBP%GO:0099003	VESICLE-MEDIATED TRANSPORT IN SYNAPSE%GOBP%GO:0099003	0.0876476	0.386903	1	ITSN1,DNM1L,GIT1,ERC1,AAK1,PICALM,SCRIB,STXBP5,CANX,PPFIA3,DNM1,AP2S1,ITSN2,ARFGAP3,EPS15,SNAP29,BRAF,NAPA,AP2M1,BIN1,AP3M2,DENND1A,AP2A2,ATP6V1G1,DIAPH1,SYN1,ARF6,FCHO2,SYNJ1,AP2B1	1.28863	0.358988	30	83
REGULATION OF TRANSMEMBRANE TRANSPORT%GOBP%GO:0034762	REGULATION OF TRANSMEMBRANE TRANSPORT%GOBP%GO:0034762	0.0877064	0.386903	1	MINK1,WNK1,ANK3,MEF2A,PLCG1,SLC38A1,STIM2,CD63,CTTNBP2NL,SORBS1,DLG1,SESTD1,SH2B2,IRS2,SLC7A5,FYN,AKT2,PIK3C2A,LCN2,MTOR,WNK4,STK39,BRAF,FLNA,CAMK2D,BAK1,ANK2,OSBPL8,APPL1,PRKCD,BIN1,SPHK2,ANO6,YWHAH,PRKCA,ARL6IP5,ATP7A,PPP3CA,AZIN2,GSK3A,NFE2L2,DIAPH1,PPP3R1,YES1,NEDD4,ITGB1,PEA15,ARF1,STXBP3,GSTO1,KCNAB2,YWHAE,ACSL5	1.25442	0.330621	53	137
EMBRYONIC EPITHELIAL TUBE FORMATION%GOBP%GO:0001838	EMBRYONIC EPITHELIAL TUBE FORMATION%GOBP%GO:0001838	0.0878825	0.38726	1	HECTD1,NUP50,CFL1,SPECC1L,ARHGAP35,TSC2,KDM2A,SCRIB,ZEB2,LUZP1,SETD2,SKI,SDC4,ARID1A,SOX9,VASP,MIB1,PLXNB2,DLC1,RARG,CASP8,PHACTR4,MAP3K7,KIF20B,TMED2	1.29775	0.366286	25	75
POSITIVE REGULATION OF MICROTUBULE POLYMERIZATION OR DEPOLYMERIZATION%GOBP%GO:0031112	POSITIVE REGULATION OF MICROTUBULE POLYMERIZATION OR DEPOLYMERIZATION%GOBP%GO:0031112	0.0879683	0.38726	1	SLAIN2,GIT1,MAP1B,NUMA1,APC,CLIP1	1.36209	0.463287	6	26
NEGATIVE REGULATION OF CELL GROWTH%GOBP%GO:0030308	NEGATIVE REGULATION OF CELL GROWTH%GOBP%GO:0030308	0.0883042	0.388339	1	CFL1,SMARCA4,DAB2,DDX3X,RB1,VGLL4,SESN2,SPAG9,EI24,DAB2IP,ULK1,RTN4,NTN1,GAS2L1,BRCA1,BBC3,DNAJB2,IFRD1,PPP1R9B,NF2,BMPR2,DIP2B	1.29614	0.364445	22	77
INTERLEUKIN-1 FAMILY SIGNALING%REACTOME DATABASE ID RELEASE 84%446652	INTERLEUKIN-1 FAMILY SIGNALING%REACTOME DATABASE ID RELEASE 84%446652	0.0888622	0.389731	1	MAP2K4,MAP3K3,SQSTM1,PTPN12,IKBKB,MAP2K1,N4BP1,PSMD10,PSMD8,CUL1,PTPN23,PSMA3,TAB2,PSMB6,IRAK2,PSMD12,USP14,PTPN14,CASP8,PSMD13,NFKB1,IRAK4,MAP3K7,PSMD1,PSMC4,PSMA4,PSME1,RELA,PSMF1,PSMB2,CHUK,NFKB2,PTPN11,PSME4,PSMC1,STAT3,LRRC14	1.28234	0.352797	37	92
PLATELET ACTIVATION, SIGNALING AND AGGREGATION%REACTOME DATABASE ID RELEASE 84%76002	PLATELET ACTIVATION, SIGNALING AND AGGREGATION%REACTOME DATABASE ID RELEASE 84%76002	0.0888673	0.389731	1	CFL1,MAPK1,CRK,APBB1IP,CD63,ITPR3,SHC1,RAF1,ABCC4,FYN,CD9,GNB1,PTPN1,TAGLN2,SERPINE1,ACTN1,SOS1,DGKQ,FLNA,MAPK3,FGG,PRKCD,PLA2G4A,TTN,CD109,VCL,ACTN4,PRKCA,TEX264,GNA13,ABHD12,PDPK1,PIK3CA	1.27197	0.344121	33	106
INNER MITOCHONDRIAL MEMBRANE ORGANIZATION%GOBP%GO:0007007	INNER MITOCHONDRIAL MEMBRANE ORGANIZATION%GOBP%GO:0007007	0.08895	0.389731	-1	APOOL,MYC,CHCHD3,ROMO1,TIMM22	-1.35039	-0.373873	5	26
HDACS DEACETYLATE HISTONES%REACTOME%R-HSA-3214815.3	HDACS DEACETYLATE HISTONES%REACTOME%R-HSA-3214815.3	0.0889851	0.389731	-1	CHD4,GATAD2A,HDAC2,ARID4A,HDAC1,RCOR1,ARID4B,SAP30,HIST2H2AA1,KDM1A	-1.33434	-0.359272	10	29
CELLULAR RESPONSE TO CYTOKINE STIMULUS%GOBP%GO:0071345	CELLULAR RESPONSE TO CYTOKINE STIMULUS%GOBP%GO:0071345	0.0892208	0.390364	1	TANK,ZFP36L2,RAB11FIP5,YBX3,NUMBL,VIM,HELLS,RPS6KA4,VPS26B,HDAC4,RBMXL1,FOSL1,IRF3,WNK1,RIF1,CFL1,TJP2,MAPK1,LDLRAP1,IKBKB,GAB1,ZFP36,DAB2IP,EPS8,PFKP,DAXX,FOXO3,BAD,SH2B2,ZYX,CDC42EP4,TRAF3,TRADD,PMM1,BRCA1,JAK1,CDK9,YAP1,SRM,LRBA,GNPNAT1,MGA,EREG,SERPINE1,RIPK1,HDGF,SMPD4,IL1RAP,SLK,NFAT5,AXL,STK39,UPF1,HSP90AB1,DHX9,APPL1,IRAK2,ABCD4,MAPK3,ALAD,ACTN4,SDAD1,TFRC,RARG,NFKB1,IRAK4,GFPT2,CSNK2B,IL…	1.1938	0.298865	90	299
TOLL RECEPTOR SIGNALING PATHWAY%PANTHER PATHWAY%P00054	TOLL RECEPTOR SIGNALING PATHWAY%PANTHER PATHWAY%P00054	0.0897583	0.391542	1	TANK,IRF3,JUN,IKBKB,MAP2K1,MAPK3,IRAK4,MAP3K7,TIRAP,MAP2K3	1.36015	0.462627	10	26
POSITIVE REGULATION OF CARDIAC MUSCLE TISSUE GROWTH%GOBP%GO:0055023	POSITIVE REGULATION OF CARDIAC MUSCLE TISSUE GROWTH%GOBP%GO:0055023	0.0898312	0.391542	1	NR3C1,TRIP10,MAPK1,FDPS,EP300,YAP1,MTOR	1.36852	0.477732	7	23
FORMATION OF INCISION COMPLEX IN GG-NER%REACTOME DATABASE ID RELEASE 84%5696395	FORMATION OF INCISION COMPLEX IN GG-NER%REACTOME DATABASE ID RELEASE 84%5696395	0.0898701	0.391542	-1	PIAS1,PARP1,XPC,GTF2H5,ERCC5,CCNH,XPA,MNAT1,UBE2N,ERCC2,USP45,PARP2,RNF111,RBX1,RPA2	-1.31052	-0.33954	15	33
SIGNALING EVENTS MEDIATED BY HDAC CLASS II%PATHWAY INTERACTION DATABASE NCI-NATURE CURATED DATA%SIGNALING EVENTS MEDIATED BY HDAC CLASS II	SIGNALING EVENTS MEDIATED BY HDAC CLASS II%PATHWAY INTERACTION DATABASE NCI-NATURE CURATED DATA%SIGNALING EVENTS MEDIATED BY HDAC CLASS II	0.089914	0.391542	1	NCOR2,NR3C1,HDAC4,HDAC6,RANBP2,GNB1,UBE2I,HDAC3,TUBA1B,HSP90AA1,HDAC10,YWHAE	1.37388	0.485158	12	22
NEGATIVE REGULATION OF MONOATOMIC ION TRANSPORT%GOBP%GO:0043271	NEGATIVE REGULATION OF MONOATOMIC ION TRANSPORT%GOBP%GO:0043271	0.0900372	0.391542	1	WNK1,ANK3,SESTD1,PIK3C2A,MTOR,WNK4,STK39,CAMK2D,BIN1,PRKCA,ATP7A,PPP3CA,PXK,PPP3R1,NEDD4	1.33342	0.411386	15	43
FIBRIN COMPLEMENT RECEPTOR 3 SIGNALING PATHWAY%WIKIPATHWAYS_20230810%WP5128%MUS MUSCULUS	FIBRIN COMPLEMENT RECEPTOR 3 SIGNALING PATHWAY%WIKIPATHWAYS_20230810%WP5128%MUS MUSCULUS	0.0900524	0.391542	1	IRF3,IKBKB,IRAK2,FGG,NFKB1,IRAK4,TIRAP,PIK3CA,RHOA,RELA,CBLB,CHUK,SRC,AKT1,REL	1.37584	0.494885	15	20
REGULATION OF TELOMERE MAINTENANCE IN RESPONSE TO DNA DAMAGE%GOBP%GO:1904505	REGULATION OF TELOMERE MAINTENANCE IN RESPONSE TO DNA DAMAGE%GOBP%GO:1904505	0.0901305	0.391542	-1	XRCC1,YY1,INO80,INO80C,ACTL6A	-1.38036	-0.414986	5	19
CELLULAR RESPONSE TO INSULIN STIMULUS%GOBP%GO:0032869	CELLULAR RESPONSE TO INSULIN STIMULUS%GOBP%GO:0032869	0.0903488	0.392092	1	EIF4EBP1,LPIN3,LPIN2,DENND4C,HNRNPK,TBC1D4,TSC2,MAPK1,APC,RB1,MAP2K1,SHC1,SORBS1,RAF1,SLC9A1,SH2B2,IRS2,AKT2,RAB13,PTPN1,FOXO4,PDE3B,SOS1,CYFIP1,CAV2,CDK2,APPL1,MAPK3,SIK2,SMARCC1,SLC39A14,GSK3A,ZFP36L1,PDPK1,PIK3CA	1.28659	0.357014	35	86
POSITIVE REGULATION OF MEMBRANE PERMEABILITY%GOBP%GO:1905710	POSITIVE REGULATION OF MEMBRANE PERMEABILITY%GOBP%GO:1905710	0.0910868	0.394494	1	ATF2,BNIP3,SLC9A1,BBC3,BCL2L11,BAK1,BLOC1S2,GSK3A	1.3725	0.484671	8	22
POSITIVE REGULATION OF MITOCHONDRIAL MEMBRANE PERMEABILITY%GOBP%GO:0035794	POSITIVE REGULATION OF MITOCHONDRIAL MEMBRANE PERMEABILITY%GOBP%GO:0035794	0.0910868	0.394494	1	ATF2,BNIP3,SLC9A1,BBC3,BCL2L11,BAK1,BLOC1S2,GSK3A	1.3725	0.484671	8	22
LAMELLIPODIUM ORGANIZATION%GOBP%GO:0097581	LAMELLIPODIUM ORGANIZATION%GOBP%GO:0097581	0.0913744	0.394968	1	AJUBA,MYO9B,PXN,ARHGEF7,ARPC5,CCDC88A,CYFIP1,NCK1,VCL,ABI1,SNX2,ITGB1,PHPT1,NCK2,GOLPH3,NCKAP1	1.33904	0.436743	16	32
POSITIVE REGULATION OF HISTONE METHYLATION%GOBP%GO:0031062	POSITIVE REGULATION OF HISTONE METHYLATION%GOBP%GO:0031062	0.0913807	0.394968	1	PHF20,RRP8,NELFE,BRCA1,KANSL2,BAZ2A,HCFC1,NELFA,KANSL1	1.38057	0.509497	9	18
SIGNAL TRANSDUCTION OF S1P RECEPTOR%WIKIPATHWAYS_20230810%WP57%MUS MUSCULUS	SIGNAL TRANSDUCTION OF S1P RECEPTOR%WIKIPATHWAYS_20230810%WP57%MUS MUSCULUS	0.0918824	0.396735	1	PLCB3,MAPK1,AKT2,GNAI3,MAPK12,MAPK3,SPHK2,SMPD2,MAPK7	1.37626	0.523811	9	16
NUCLEUS LOCALIZATION%GOBP%GO:0051647	NUCLEUS LOCALIZATION%GOBP%GO:0051647	0.0924022	0.398354	1	FHOD1,PCM1,DOCK7,NTN1,TACC1,TMEM201,TACC2,CDK9,MTOR,SYNE1,LMNB2,PTK2,BIN1,NUDC,CDC42BPA,TACC3,DYNC1H1,PAFAH1B1,SYNE2,LMNB1	1.34484	0.443967	20	30
PI3 KINASE PATHWAY%PANTHER PATHWAY%P00048	PI3 KINASE PATHWAY%PANTHER PATHWAY%P00048	0.0924434	0.398354	1	RPS6KB2,FOXO3,AKT2,GNAI3,GNB1,FOXO4,SOS1,PDPK1,PIK3CA	1.35652	0.461392	9	26
PEPTIDYL-LYSINE MODIFICATION%GOBP%GO:0018205	PEPTIDYL-LYSINE MODIFICATION%GOBP%GO:0018205	0.0926893	0.398709	-1	PIAS1,SENP3,KAT7,TOPORS,CREBBP,SIRT4,EHMT1,BAG6,USPL1,TRIM28,SENP1,EHMT2	-1.27002	-0.297356	12	50
NEURAL TUBE FORMATION%GOBP%GO:0001841	NEURAL TUBE FORMATION%GOBP%GO:0001841	0.0927497	0.398709	1	HECTD1,NUP50,CFL1,SPECC1L,ARHGAP35,TSC2,KDM2A,SCRIB,ZEB2,LUZP1,SETD2,SKI,SDC4,ARID1A,VASP,MIB1,PLXNB2,DLC1,RARG,CASP8,PHACTR4,MAP3K7,KIF20B,TMED2	1.29479	0.369127	24	70
POSITIVE REGULATION OF PATTERN RECOGNITION RECEPTOR SIGNALING PATHWAY%GOBP%GO:0062208	POSITIVE REGULATION OF PATTERN RECOGNITION RECEPTOR SIGNALING PATHWAY%GOBP%GO:0062208	0.0928054	0.398709	1	PUM1,ZDHHC5,ANKRD17,DDX3X,ZC3HAV1,RTN4,LRCH4,PUM2,WDFY1,MAVS,TIRAP	1.3389	0.439105	11	31
POSITIVE REGULATION OF EXOCYTOSIS%GOBP%GO:0045921	POSITIVE REGULATION OF EXOCYTOSIS%GOBP%GO:0045921	0.092906	0.398741	1	DNM1L,CLASP2,CLASP1,EXOC2,STXBP5,STAM,GAB2,SDC4,UNC13D,RAB7A,FGG,SPHK2,PRKCA,VPS4B,ARF1,VAMP8,F2RL1,AP1G1,NCS1,RAB2B	1.331	0.411762	20	42
POSITIVE REGULATION OF NEUROGENESIS%GOBP%GO:0050769	POSITIVE REGULATION OF NEUROGENESIS%GOBP%GO:0050769	0.0931749	0.39933	1	EIF4G2,DNM1L,NUMBL,VIM,DBNL,NUMB,MAP1B,BAIAP2,PICALM,GLI3,ZEB2,MAP2K1,NIN,EEF2K,RTN4,NTN1,EP300,UFL1,SLC7A5,NPTN,FBXW8,MTOR,WDR62,PLXNB2,TGM2,BMPR2,CYFIP1,BRAF,PTK2,CAPRIN1,GOLGA4,ANKRD27,BIN1,DICER1	1.24799	0.328925	34	137
GMCSF-MEDIATED SIGNALING EVENTS%PATHWAY INTERACTION DATABASE NCI-NATURE CURATED DATA%GMCSF-MEDIATED SIGNALING EVENTS	GMCSF-MEDIATED SIGNALING EVENTS%PATHWAY INTERACTION DATABASE NCI-NATURE CURATED DATA%GMCSF-MEDIATED SIGNALING EVENTS	0.0933021	0.39933	1	MAPK1,IKBKB,MAP2K1,SHC1,RAF1,GAB2,SOS1,MAPK3,PIK3CA,PTPN11,STAT3,PRKACB	1.36854	0.483275	12	22
ATP METABOLIC PROCESS%GOBP%GO:0046034	ATP METABOLIC PROCESS%GOBP%GO:0046034	0.0933232	0.39933	-1	PARP1,ALDOA,NDUFB10,NDUFA7,NDUFB9,NDUFS6,NDUFS7,NDUFS8,HSPA8,CLPX,AMPD3,STOML2,NDUFA2,NDUFB4,NDUFV2,MTATP8,NDUFS4,NDUFV1,OLA1,SDHA,SDHB,NDUFS1,NDUFS2	-1.25666	-0.283912	23	60
RESPONSE TO DECREASED OXYGEN LEVELS%GOBP%GO:0036293	RESPONSE TO DECREASED OXYGEN LEVELS%GOBP%GO:0036293	0.0935533	0.399429	1	EIF4EBP1,ATF2,AJUBA,LIMD1,ALKBH5,BNIP3,TSC2,ZEB2,ADAM17,RPTOR,RAF1,SLC9A1,BAD,EP300,LOXL2,HMOX1,GNB1,MTOR,CAMK2D,CR1L,SCAP,HIGD1A,PDK3,NFE2L2,ZFP36L1,IREB2,TACC3,NPEPPS,ADO,EGLN2,PLAU,ECE1,CAMK2G,CAT,PAK1,ALDH3A1,FUNDC1	1.27776	0.349301	37	96
REGULATION OF SMOOTH MUSCLE CELL MIGRATION%GOBP%GO:0014910	REGULATION OF SMOOTH MUSCLE CELL MIGRATION%GOBP%GO:0014910	0.0936225	0.399429	1	HDAC4,APEX1,CRK,DOCK7,DOCK5,SERPINE1,FOXO4,CAMK2D,PTK2,DOCK4,IL6ST,ATP7A,PLXNA1,GNA13,MAP3K7,CORO1B,NFE2L2,RHOA,IQGAP1,PLAU,TMSB4X,DDR2,ARPC2,ADAMTS1,PAK1,PDGFA,SRC	1.30827	0.388223	27	54
RESPONSE TO INTERLEUKIN-1%GOBP%GO:0070555	RESPONSE TO INTERLEUKIN-1%GOBP%GO:0070555	0.093683	0.399429	1	TANK,RPS6KA4,HDAC4,RBMXL1,CFL1,IKBKB,DAB2IP,SERPINE1,IL1RAP,UPF1,IRAK2,MAPK3,ANXA1,PRKCA,NFKB1,IRAK4,MAP2K7,TIRAP,SMPD1	1.32729	0.407764	19	44
VALIDATED NUCLEAR ESTROGEN RECEPTOR ALPHA NETWORK%PATHWAY INTERACTION DATABASE NCI-NATURE CURATED DATA%VALIDATED NUCLEAR ESTROGEN RECEPTOR ALPHA NETWORK	VALIDATED NUCLEAR ESTROGEN RECEPTOR ALPHA NETWORK%PATHWAY INTERACTION DATABASE NCI-NATURE CURATED DATA%VALIDATED NUCLEAR ESTROGEN RECEPTOR ALPHA NETWORK	0.0937198	0.399429	1	SRA1,NCOR2,HDAC4,SAFB,JUN,MTA1,NCOA3,EP300,COL18A1,BRCA1,NCOA2	1.33235	0.415434	11	40
ENDOTHELIAL CELL DIFFERENTIATION%GOBP%GO:0045446	ENDOTHELIAL CELL DIFFERENTIATION%GOBP%GO:0045446	0.0943004	0.401504	1	TJP2,TJP1,COL18A1,CCM2,MSN,CLIC4,BMPR2,ACVR1,MYADM,ABCB1B,FASN	1.33616	0.426819	11	35
POSITIVE REGULATION OF LEUKOCYTE CHEMOTAXIS%GOBP%GO:0002690	POSITIVE REGULATION OF LEUKOCYTE CHEMOTAXIS%GOBP%GO:0002690	0.0946611	0.402639	1	DNM1L,WNK1,MAPK1,ADAM17,SERPINE1,STK39,SWAP70,PTK2,MAPK3,ANO6	1.34658	0.447889	10	29
SIGNALING BY WNT IN CANCER%REACTOME DATABASE ID RELEASE 84%4791275	SIGNALING BY WNT IN CANCER%REACTOME DATABASE ID RELEASE 84%4791275	0.0952318	0.404664	1	APC,PPP2R5A,AXIN1,PPP2R5E,TNKS,LRP5	1.3693	0.499414	6	19
POSITIVE REGULATION OF MICROTUBULE POLYMERIZATION%GOBP%GO:0031116	POSITIVE REGULATION OF MICROTUBULE POLYMERIZATION%GOBP%GO:0031116	0.0957337	0.406394	1	SLAIN2,GIT1,MAP1B,NUMA1,APC,CLIP1	1.35354	0.46449	6	25
REGULATION OF CARTILAGE DEVELOPMENT%GOBP%GO:0061035	REGULATION OF CARTILAGE DEVELOPMENT%GOBP%GO:0061035	0.0961689	0.407167	1	TRPS1,GLI3,SOX5,LOXL2,SOX9,BMPR2,SOX6,RARG	1.36432	0.481783	8	22
DNA MODIFICATION%GOBP%GO:0006304	DNA MODIFICATION%GOBP%GO:0006304	0.0962187	0.407167	1	HELLS,KMT2A,SMARCA4,APEX1,MTA2,EZH2,TET2,DNMT1,ASCC3,BAZ2A,ALKBH3,KMT2E,BEND3,CTCF,ALKBH1,GNAS,DNMT3B,BMI1	1.32643	0.412111	18	41
RESPONSE TO HYPOXIA%GOBP%GO:0001666	RESPONSE TO HYPOXIA%GOBP%GO:0001666	0.0963539	0.407167	1	EIF4EBP1,ATF2,AJUBA,LIMD1,ALKBH5,BNIP3,TSC2,ADAM17,RPTOR,RAF1,SLC9A1,BAD,EP300,LOXL2,HMOX1,GNB1,MTOR,CAMK2D,CR1L,SCAP,HIGD1A,PDK3,NFE2L2,ZFP36L1,TACC3,NPEPPS,ADO,EGLN2,PLAU,ECE1,CAMK2G,CAT,PAK1,ALDH3A1,FUNDC1	1.2744	0.351169	35	91
FAS PATHWAY AND STRESS INDUCTION OF HSP REGULATION%WIKIPATHWAYS_20230810%WP571%MUS MUSCULUS	FAS PATHWAY AND STRESS INDUCTION OF HSP REGULATION%WIKIPATHWAYS_20230810%WP571%MUS MUSCULUS	0.096535	0.407167	1	MAP3K1,MAP2K4,JUN,RB1,DAXX,MAPKAPK2,LMNB2,CASP8,ARHGDIB,DFFB,SPTAN1,MAP3K7	1.35118	0.459576	12	26
REGULATION OF PLASMA MEMBRANE BOUNDED CELL PROJECTION ASSEMBLY%GOBP%GO:0120032	REGULATION OF PLASMA MEMBRANE BOUNDED CELL PROJECTION ASSEMBLY%GOBP%GO:0120032	0.0966418	0.407167	1	MAP4,FXR1,HDAC4,PPP1R35,CFL1,ARHGAP35,LIMK2,ANLN,APC,ABI2,CDC42EP1,FXR2,EPS8,PALM,EPS8L2,ARAP1,CDC42EP4,FNBP1L,YAP1,CCDC88A,ARF4,MTOR,HTT,SYNE1,CYFIP1,PRKCD,MIEN1,KIF24,ATP7A,HSP90AA1,ATG3,SDCCAG8,PLD1,ARF6,MYO10,EPHA2,ARPC2,CEP97,NCKAP1,SYNE2,CDKL5,F2RL1,FAM98A,GDI2	1.26079	0.341098	44	106
APICAL JUNCTION ASSEMBLY%GOBP%GO:0043297	APICAL JUNCTION ASSEMBLY%GOBP%GO:0043297	0.0966901	0.407167	1	CTNNA1,DLG5,ABI2,DLG1,PARD3,RAB13,VCL,ACTN4,TBCD,ITGB1,RHOA	1.36265	0.481194	11	22
EMBRYONIC ORGAN MORPHOGENESIS%GOBP%GO:0048562	EMBRYONIC ORGAN MORPHOGENESIS%GOBP%GO:0048562	0.096722	0.407167	1	TRIOBP,PPP1R35,TPRN,SMARCA4,ZEB1,NIPBL,KDM2A,GLI3,MAPK1,SCRIB,SETD2,KIF3A,NTN1,DLG1,MMP14,BCR,ASXL2,YAP1,ARID1A,SOX9,MIB1,PRKRA,PKD2,ACVR1,MAPK3,RARG,PHACTR4,PRRX1,SOD1,TMED2,TBX15,FRS2,CEP290,FZD2,GNAS,EPHA2,PDGFRA,BMI1,DVL2,NCKAP1,SUFU,MYO7A	1.25722	0.339652	42	108
MITOTIC SPINDLE CHECKPOINT%REACTOME%R-HSA-69618.2	MITOTIC SPINDLE CHECKPOINT%REACTOME%R-HSA-69618.2	0.096799	0.407167	1	CLASP2,SPDL1,INCENP,DYNC1LI1,DYNC1LI2,CLASP1,CENPE,TAOK1,CLIP1,AHCTF1,PPP2R5A,CDCA8,RANBP2,PPP2R5E,ITGB3BP,UBE2E1,NUP107,KNTC1,CDC27,UBE2C,ERCC6L,MIS12,SKA1,NUDC,CENPT,DYNC1H1,NUP37,RPS27,BUB1,PAFAH1B1,ZW10,CENPO,NDC80,CDC16,BUB1B,CENPI,ZWILCH,PPP1CC,SEC13,SPC25,MAD2L1,XPO1,CKAP5,DSN1,NUP43,SPC24,KIF2C,ANAPC4,NSL1,PPP2R5C	1.27584	0.353117	50	88
MEIOSIS%REACTOME DATABASE ID RELEASE 84%1500620	MEIOSIS%REACTOME DATABASE ID RELEASE 84%1500620	0.0968456	0.407167	-1	SUN2,BLM,MLH1,TERF2IP,HIST2H2AA1,STAG1,MRE11A,TOP3A,RAD50,TINF2,RBBP8,BRCA2	-1.30183	-0.330744	12	36
REGULATION OF PHOSPHATIDYLINOSITOL 3-KINASE/PROTEIN KINASE B SIGNAL TRANSDUCTION%GOBP%GO:0051896	REGULATION OF PHOSPHATIDYLINOSITOL 3-KINASE/PROTEIN KINASE B SIGNAL TRANSDUCTION%GOBP%GO:0051896	0.0969207	0.407167	1	ITSN1,RICTOR,SPECC1L,TSC2,DAB2IP,RTN4,DLG1,ITGB1BP1,UBE3A,SOX9,MTDH,PRR5,MTOR,PLEKHA1,AXL,HSP90AB1,OSBPL8,PTK2,FERMT2,PDCD6,RGL2,HSP90AA1,XDH,PIK3CA,RRAS,ITGB1,PHLPP1,EPHA2,DDR2,ARFGEF1,CAT,F2RL1,PDGFA,SRC,INPP5F,TGFB1,LRP2,FER,AIM2,NCOR1,CPNE1,F3,BAG4,HYAL2,SPRY2	1.28025	0.358017	45	80
RESPONSE TO DSRNA%GOBP%GO:0043331	RESPONSE TO DSRNA%GOBP%GO:0043331	0.0969628	0.407167	1	IRF3,MAPK1,ZC3HAV1,DDX21,NPM1,SLC3A2,DHX9,MAPK3,NFKB1,PDE12,MAVS,RALB	1.34602	0.453776	12	27
PEPTIDYL-THREONINE MODIFICATION%GOBP%GO:0018210	PEPTIDYL-THREONINE MODIFICATION%GOBP%GO:0018210	0.0971204	0.407252	1	CHEK1,WNK1,MAPK1,GALNT4,STK39,CAMK2D,MAP3K7,DYRK1A,EOGT,PRKDC	1.3633	0.490375	10	20
PROTEIN SYNTHESIS: ALANINE%PATHWHIZ%PW120529	PROTEIN SYNTHESIS: ALANINE%PATHWHIZ%PW120529	0.0971731	0.407252	-1	RPLP1,RPLP2,RPS18,RPS17,RPL18,RPS20,RPS7,RPS5,RPL26,RPL15,RPL37,RPS9,RPL4,RPL19	-1.29573	-0.317833	14	41
NUCLEAR-TRANSCRIBED MRNA CATABOLIC PROCESS%GOBP%GO:0000956	NUCLEAR-TRANSCRIBED MRNA CATABOLIC PROCESS%GOBP%GO:0000956	0.0977265	0.40853	1	ZFP36L2,DIS3L2,XRN2,EDC3,PELO,HBS1L,SMG1,ZFP36,XRN1,CNOT2,SAMD4B,DCP1A,SAMD4A,SMG6,AGO1,SMG9,PATL1,PAN3,DCP2,PARN,UPF1,SMG8	1.28758	0.367071	22	70
MODULATION OF CHEMICAL SYNAPTIC TRANSMISSION%GOBP%GO:0050804	MODULATION OF CHEMICAL SYNAPTIC TRANSMISSION%GOBP%GO:0050804	0.0977645	0.40853	1	DNM1L,FXR1,SYNPO,GIT1,NR3C1,HNRNPK,ERC1,NGDN,KMT2A,WNK1,CFL1,LNPEP,BAIAP2,SQSTM1,ZZEF1,MAPK1,PLCG1,SLC38A1,STXBP5,PPFIA3,MAP1A,ITPR3,RTN4,SIPA1L1,BCR,DNM1,FYN,PDE4A,NPTN,NISCH,UBE3A,MTOR,HTT,SNAP29,SLC4A10,CYFIP1,VPS18,BRAF,PTK2,MAPK3,YWHAH,AKAP12,PRKCA,IQSEC2,HIP1,SHANK2,PPP3CA,STAU1,PXK,PPP3R1,SYN1,NEDD4,PNKD,ITGB1,RIN1	1.22128	0.31419	55	184
REGULATION OF TRANS-SYNAPTIC SIGNALING%GOBP%GO:0099177	REGULATION OF TRANS-SYNAPTIC SIGNALING%GOBP%GO:0099177	0.0977645	0.40853	1	DNM1L,FXR1,SYNPO,GIT1,NR3C1,HNRNPK,ERC1,NGDN,KMT2A,WNK1,CFL1,LNPEP,BAIAP2,SQSTM1,ZZEF1,MAPK1,PLCG1,SLC38A1,STXBP5,PPFIA3,MAP1A,ITPR3,RTN4,SIPA1L1,BCR,DNM1,FYN,PDE4A,NPTN,NISCH,UBE3A,MTOR,HTT,SNAP29,SLC4A10,CYFIP1,VPS18,BRAF,PTK2,MAPK3,YWHAH,AKAP12,PRKCA,IQSEC2,HIP1,SHANK2,PPP3CA,STAU1,PXK,PPP3R1,SYN1,NEDD4,PNKD,ITGB1,RIN1	1.22128	0.31419	55	184
ORGANELLE LOCALIZATION%GOBP%GO:0051640	ORGANELLE LOCALIZATION%GOBP%GO:0051640	0.097907	0.408726	1	MAP4,DNM1L,CLASP2,SPDL1,CHAMP1,INCENP,ARHGAP21,MAP1B,CLASP1,EML4,CFL1,NUMA1,EXOC2,FHOD1,LIMK2,ARHGEF2,CENPE,PICALM,MAP1S,VAPB,SCRIB,RB1,SPIRE2,MEF2A,HDAC6,MAP2K1,SPAG9,EML3,PEX14,PPFIA3,PCM1,EXOC1,TRAPPC12,DOCK7,NPM1,CDCA8,EXOC5,NTN1,DLG1,TACC1,PARD3,UVRAG,STX17,SPAST,DNM1,TRAPPC3,DPYSL2,NMD3,FNBP1L,TMEM201,KLC2,TACC2,STX7,CDK9,EXOC7,ARFGAP3,RAB13,MTOR,HTT,RAB34,KIF13A,TRAPPC4,SYNE1,SNAP29,LLGL2,…	1.17615	0.292992	92	338
POSITIVE REGULATION OF STRESS FIBER ASSEMBLY%GOBP%GO:0051496	POSITIVE REGULATION OF STRESS FIBER ASSEMBLY%GOBP%GO:0051496	0.0985456	0.410991	1	SH3PXD2B,PXN,FHOD1,SDC4,ITGB1BP1,CCDC88A,MTOR,NF2,BRAF,PDLIM4,FERMT2	1.33365	0.440274	11	30
POSITIVE REGULATION OF BMP SIGNALING PATHWAY%GOBP%GO:0030513	POSITIVE REGULATION OF BMP SIGNALING PATHWAY%GOBP%GO:0030513	0.0988079	0.411671	1	NUMA1,PELO,NEO1,UBE2O,BMPR2	1.36428	0.497581	5	19
G2 M CHECKPOINTS%REACTOME DATABASE ID RELEASE 84%69481	G2 M CHECKPOINTS%REACTOME DATABASE ID RELEASE 84%69481	0.0989011	0.411671	-1	DBF4,PKMYT1,MDC1,MCM2,CDC25A,BLM,BARD1,CCNB2,MCM10,PSMD2,EXO1,RAD9A,PSMD7,RFC2,MRE11A,CDK1,BRIP1,ORC5,MCM6,PSMC6,TOP3A,YWHAZ,HERC2,RNF168,RAD50,UBE2N,RBBP8	-1.18463	-0.238531	27	108
REGULATION OF EARLY ENDOSOME TO LATE ENDOSOME TRANSPORT%GOBP%GO:2000641	REGULATION OF EARLY ENDOSOME TO LATE ENDOSOME TRANSPORT%GOBP%GO:2000641	0.0994715	0.413377	1	DAB2,MAPK1,MAP2K1,MSN,NF2,PTPN23,MAPK3	1.36116	0.518062	7	16
RHOH GTPASE CYCLE%REACTOME DATABASE ID RELEASE 84%9013407	RHOH GTPASE CYCLE%REACTOME DATABASE ID RELEASE 84%9013407	0.0995044	0.413377	1	SLC1A5,SLC4A7,RALGAPA1,PAK4,TMEM59,OSBPL11,TFRC,ARHGDIB,FAM91A1,TUBA1B,UACA,VANGL1,PAK1,ARHGDIA,LAMTOR1,VAMP3,ROCK1,VCP	1.34258	0.452615	18	27
PROTEIN DEPOLYMERIZATION%GOBP%GO:0051261	PROTEIN DEPOLYMERIZATION%GOBP%GO:0051261	0.099613	0.413377	1	CLASP2,STMN1,GAK,CFL1,APC,NCKAP5L,MICAL3,HTT,KIF14,KIF24,SYNJ1,RHOA,VPS4B,ARHGEF1	1.32656	0.432671	14	32
TNFALPHA%IOB%TNFALPHA	TNFALPHA%IOB%TNFALPHA	0.0996973	0.413377	1	TANK,KPNA3,MAP3K1,MAP3K3,FANCD2,SMARCA4,PPP1R13L,RASA3,DDX3X,JUN,MAPK1,RB1,IKBKB,HDAC6,GAB1,SPAG9,TRAF3,TRADD,MAPKAPK2,CUL1,AKT2,CDK9,AZI2,TNFAIP3,DPF2,RIPK1,CRADD,UBE2I,MARK2,FLNA,TAB2,MAP3K2,HSP90AB1,RPS11,PSMD12,MAPK3,PRKCD,PDCD2,YWHAH,CASP8,PSMD13,NFKB1,BCL3,SMARCC1,MAP3K7,POLR1E,HSP90AA1,PSMD1,UBE2D3,PAPOLA,COPS5,RELA,POLR2H,CASP2,TBKBP1,TNFRSF1B	1.2313	0.321968	56	152
ERK1 ERK2 PATHWAY%REACTOME DATABASE ID RELEASE 84%5684996	ERK1 ERK2 PATHWAY%REACTOME DATABASE ID RELEASE 84%5684996	0.100063	0.414008	1	KSR1,RASA3,MAPK1,MAP2K1,DAB2IP,APBB1IP,PPP2R5A,SHC1,DLG1,RAF1,PPP2R5E,PSMD10,PSMD8,JAK1,IRS2,FYN,EREG,MAPK12,SPRED2,SOS1,PSMA3,BRAF,LYPLA1,SPRED1,CAMK2D,PSMB6,PSMD12,MAPK3,FGG,GOLGA7,VCL,FNTA,PSMD13,RGL2,DUSP4,SPTAN1,ABHD17B,PSMD1,PSMC4,PSMA4,PIK3CA,PPP1CB,PSME1,IQGAP1,FRS2,PEA15,PSMF1,DLG3,PDGFRA,PSMB2,CAMK2G,PDE6D,CUL3,PTPN11,PSME4,PSMC1	1.24272	0.32833	56	134
ENERGY HOMEOSTASIS%GOBP%GO:0097009	ENERGY HOMEOSTASIS%GOBP%GO:0097009	0.100103	0.414008	1	EIF4G1,RRP8,SQSTM1,PRKAA1,TBL1XR1,PASK,WNK4,STK39,ACACB,CRTC3,PIK3CA	1.34761	0.462452	11	25
CORTICAL ACTIN CYTOSKELETON ORGANIZATION%GOBP%GO:0030866	CORTICAL ACTIN CYTOSKELETON ORGANIZATION%GOBP%GO:0030866	0.10014	0.414008	1	FHOD1,ANLN,FMNL2,IKBKB,DLG1,RTKN,FMNL3,RAB13,STRIP1,LLGL2	1.34154	0.452263	10	27
ERBB2 ERBB3 SIGNALING EVENTS%PATHWAY INTERACTION DATABASE NCI-NATURE CURATED DATA%ERBB2 ERBB3 SIGNALING EVENTS	ERBB2 ERBB3 SIGNALING EVENTS%PATHWAY INTERACTION DATABASE NCI-NATURE CURATED DATA%ERBB2 ERBB3 SIGNALING EVENTS	0.10055	0.415193	1	JUN,MAPK1,MAP2K1,DOCK7,SHC1,RAF1,BAD,MTOR,NF2,SOS1,MAPK3	1.32814	0.435575	11	31
STRESS-ACTIVATED MAPK CASCADE%GOBP%GO:0051403	STRESS-ACTIVATED MAPK CASCADE%GOBP%GO:0051403	0.100621	0.415193	1	ATF2,MAP3K1,MAP2K4,MAPK1,ZFP36,DAXX,MAPKAPK2,MAP4K1,PTK2,MAPK3,NFKB1,IRAK4,MAP2K7,MAP3K7,ZFP36L1,MAP2K3	1.32242	0.418063	16	37
POSITIVE REGULATION OF MONOATOMIC ION TRANSPORT%GOBP%GO:0043270	POSITIVE REGULATION OF MONOATOMIC ION TRANSPORT%GOBP%GO:0043270	0.100914	0.415812	1	WNK1,ANK3,IKBKB,PLCG1,STIM2,DLG1,AKT2,SERPINE1,LCN2,WNK4,STK39,FLNA,BAK1,ANK2,SPHK2,ANO6,PPP3CA,PPP3R1,ARF1,GPD1L,GNAS	1.29415	0.379613	21	58
CLASS I PI3K SIGNALING EVENTS%PATHWAY INTERACTION DATABASE NCI-NATURE CURATED DATA%CLASS I PI3K SIGNALING EVENTS	CLASS I PI3K SIGNALING EVENTS%PATHWAY INTERACTION DATABASE NCI-NATURE CURATED DATA%CLASS I PI3K SIGNALING EVENTS	0.101029	0.415812	1	PLCG1,FOXO3,FYN,PLEKHA1,CYTH2,PDPK1,HSP90AA1,PIK3CA,YES1,ARF6,RHOA,PLEKHA2,ARF1,INPPL1,SRC	1.34	0.451745	15	27
STRIATED MUSCLE CELL DIFFERENTIATION%GOBP%GO:0051146	STRIATED MUSCLE CELL DIFFERENTIATION%GOBP%GO:0051146	0.101062	0.415812	1	FLII,PDLIM5,MAP2K4,BNIP2,RB1,MEF2A,SPAG9,CSRP2,SPEG,SKI,TANC1,SLC9A1,DOCK5,NEO1,CD9,ARID1A,MTOR,CAV2,ACVR1,CAMK2D,PTGFRN,AKAP13,FLNC,SOX6,DICER1,TTN,PPP3CA,RXRA,LDB3,KRT8,ITGB1,NEURL2,DOCK1	1.26932	0.349768	33	91
CELLULAR RESPONSE TO HYDROGEN PEROXIDE%GOBP%GO:0070301	CELLULAR RESPONSE TO HYDROGEN PEROXIDE%GOBP%GO:0070301	0.10157	0.417501	1	CFL1,BNIP3,APEX1,EZH2,HDAC6,FYN,TNFAIP3,SETX,LCN2,RIPK1,PLEKHA1,AXL,PRKCD,ANXA1,RPS3,NFE2L2,MAPK7,RELA,RHOB,CAT,AKR1B1,STAT6,SRC,NQO1,PARK7	1.31884	0.411221	25	40
'DE NOVO' POST-TRANSLATIONAL PROTEIN FOLDING%GOBP%GO:0051084	'DE NOVO' POST-TRANSLATIONAL PROTEIN FOLDING%GOBP%GO:0051084	0.102097	0.419262	-1	HSPA1B,HSPH1,HSPE1,BAG1,SDF2,HSPA8,SH3GLB1,HSPA1A,HSPA2	-1.32903	-0.376811	9	24
REGULATION OF PEPTIDASE ACTIVITY%GOBP%GO:0052547	REGULATION OF PEPTIDASE ACTIVITY%GOBP%GO:0052547	0.10239	0.420062	1	TANK,PICALM,DDX3X,DHCR24,MTCH1,BAD,BBC3,CSNK2A1,BIN1,SERPINB6	1.32652	0.429281	10	33
CELLULAR RESPONSE TO SALT%GOBP%GO:1902075	CELLULAR RESPONSE TO SALT%GOBP%GO:1902075	0.102714	0.420658	1	WNK1,HNRNPA1,JUN,SIPA1,CPNE2,MEF2A,SORBS1,PRKAA1,DAXX,FYN,PPP1R9B,CPNE3,ADD1,CLIC4,PDXP,TGM2,STK39,BRAF,PKD2,NFATC1,RGS10,ATP2B4,GSK3A,IREB2,PIK3CA,SMPD1,IQGAP1,TUBA1A,MT1,FUS,NCSTN,ADCY7,LMNB1,LY6E	1.27917	0.362641	34	73
REGULATION OF ENDOTHELIAL CELL APOPTOTIC PROCESS%GOBP%GO:2000351	REGULATION OF ENDOTHELIAL CELL APOPTOTIC PROCESS%GOBP%GO:2000351	0.102815	0.420658	1	PLCG1,FOXO3,COL18A1,PAK4,TNFAIP3,SERPINE1,BRAF,FGG,ANO6,NFE2L2,MAPK7,CD40	1.35265	0.477664	12	22
GLIAL CELL MIGRATION%GOBP%GO:0008347	GLIAL CELL MIGRATION%GOBP%GO:0008347	0.102843	0.420658	1	SRGAP2,GLI3,SCRIB,ARHGEF7,DAB2IP,RTN4,CD9,WDR47,RRAS,PAFAH1B1,SYNE2,HEXB,COL3A1,RRAS2,MBOAT7,ZMIZ1,NF1	1.34405	0.464254	17	24
NUCLEAR MIGRATION%GOBP%GO:0007097	NUCLEAR MIGRATION%GOBP%GO:0007097	0.102928	0.420658	1	FHOD1,PCM1,DOCK7,NTN1,TACC1,TMEM201,TACC2,SYNE1,LMNB2,PTK2,NUDC,CDC42BPA,TACC3,DYNC1H1,PAFAH1B1,SYNE2,LMNB1	1.34084	0.456059	17	26
EPITHELIAL TUBE FORMATION%GOBP%GO:0072175	EPITHELIAL TUBE FORMATION%GOBP%GO:0072175	0.103633	0.423136	1	HECTD1,NUP50,CFL1,SPECC1L,ARHGAP35,TSC2,KDM2A,SCRIB,ZEB2,LUZP1,SETD2,SKI,SDC4,ARID1A,SOX9,VASP,MIB1,PLXNB2,DLC1,RARG,CASP8,PHACTR4,MAP3K7,KIF20B,TMED2,CEP290,FZD2,DVL2,NCKAP1,SUFU,BRD2	1.27495	0.359107	31	76
ACTIN FILAMENT POLYMERIZATION%GOBP%GO:0030041	ACTIN FILAMENT POLYMERIZATION%GOBP%GO:0030041	0.104197	0.425034	1	SPIRE2,DLG1,GAS7,MTSS1,TTC17,CORO7,DIAPH1,DIAPH3,PSTPIP1,MICALL2	1.35797	0.508578	10	17
CELLULAR RESPONSE TO CARBOHYDRATE STIMULUS%GOBP%GO:0071322	CELLULAR RESPONSE TO CARBOHYDRATE STIMULUS%GOBP%GO:0071322	0.104313	0.4251	1	RAB11FIP5,PRKAA1,RAF1,RAB34,RAB11B,PRKCA,NFKB1,SIN3A,PPP3CA,KEAP1,KAT5,SLC39A14,PDK3,ZFP36L1,PIK3CA	1.32402	0.437095	15	30
FAS%IOB%FAS	FAS%IOB%FAS	0.104528	0.425485	1	EIF4B,VIM,NUMA1,MAPK1,MAP2K1,DAXX,DEDD,TCP1,TRAF3,CDK11B,FYN,CAST,RIPK1,XPO5,CDC27,MAPK3,PRKCD,PDCD6,CASP8,ARHGDIB,TIAL1,CSNK2B,TOP1,EIF2AK2,USO1	1.27559	0.362151	25	72
SUBSTRATE ADHESION-DEPENDENT CELL SPREADING%GOBP%GO:0034446	SUBSTRATE ADHESION-DEPENDENT CELL SPREADING%GOBP%GO:0034446	0.104606	0.425485	1	PXN,PEAK1,AXL,BRAF,FERMT2,KIF14,RHOA,RADIL,RAB1A,PARVA,ITGB7,MICALL2,SRC,FNDC3B,FER,VAMP3,PARVB,AKIP1,LAMC1	1.3195	0.430368	19	32
SIGNALING EVENTS MEDIATED BY STEM CELL FACTOR RECEPTOR (C-KIT)%PATHWAY INTERACTION DATABASE NCI-NATURE CURATED DATA%SIGNALING EVENTS MEDIATED BY STEM CELL FACTOR RECEPTOR (C-KIT)	SIGNALING EVENTS MEDIATED BY STEM CELL FACTOR RECEPTOR (C-KIT)%PATHWAY INTERACTION DATABASE NCI-NATURE CURATED DATA%SIGNALING EVENTS MEDIATED BY STEM CELL FACTOR RECEPTOR (C-KIT)	0.104731	0.425589	1	GAB1,MAP2K1,SHC1,FOXO3,RAF1,BAD,SH2B2,SPRED2,MAP4K1,SOS1,SPRED1,MAPK3,PDPK1,PIK3CA	1.3174	0.42367	14	34
HEAD DEVELOPMENT%GOBP%GO:0060322	HEAD DEVELOPMENT%GOBP%GO:0060322	0.105353	0.427579	1	ATF2,FXR1,NUMBL,MINK1,NCOR2,GIT1,HNRNPK,NUMB,GAK,NES,SRGAP2,ANKRD11,SPECC1L,ARHGAP35,NSUN5,FANCD2,DLG5,SMARCA4,CHD8,LIMK2,NIPBL,GLI3,MAP1S,MAPK1,SCRIB,ZEB2,EZH2,SCYL2,SLC4A7,MAP2K1,NIN,FXR2,CRK,PCM1,DAB2IP,ULK1,AATK,DOCK7,SETD2,RTN4,SKI,KIF3A,SAMD4B,TACC1,FOXO3,AXIN1,RAF1,EP300,MMP14,BCR,IRS2,FYN,KIF21B,TACC2,SMG9,ARID1A,WDR89,SOX9,WDR62,HTT,GAS8,NF2,PLXNB2,PLEKHA1,SOS1,SLC4A10,AXL,BRAF,DLX1,FLNA…	1.17601	0.293756	79	316
INTRACILIARY TRANSPORT%GOBP%GO:0042073	INTRACILIARY TRANSPORT%GOBP%GO:0042073	0.105421	0.427579	1	LCA5,KLC3,PCM1,IFT27	1.34841	0.476166	4	22
RNA POLYMERASE I TRANSCRIPTION TERMINATION%REACTOME%R-HSA-73863.4	RNA POLYMERASE I TRANSCRIPTION TERMINATION%REACTOME%R-HSA-73863.4	0.105743	0.428479	-1	TTF1,UBTF,GTF2H5,CCNH,MNAT1,TAF1C,TAF1D,ERCC2,POLR1C	-1.31713	-0.373439	9	24
SIGNALING BY WNT%REACTOME DATABASE ID RELEASE 84%195721	SIGNALING BY WNT%REACTOME DATABASE ID RELEASE 84%195721	0.105978	0.429026	1	PLCB3,SMARCA4,CHD8,SCRIB,APC,TLE3,ITPR3,PPP2R5A,KMT2D,AXIN1,EP300,PPP2R5E,PSMD10,PSMD8,AP2S1,CUL1,AKT2,TNRC6A,AGO1,VPS26A,SOX9,CDC73,GNB1,BCL9L,PSMA3,PSMB6,PSMD12,AP2M1,SOX6,NFATC1,PRKCA,PSMD13,CSNK2B,PPP3CA,AP2A2,MAP3K7,KAT5,PSMD1,PSMC4,PSMA4,PPP3R1,PSME1,RHOA,USP8,AP2B1,TNKS,PSMF1,LRP5,FZD2,AGO2,PSMB2,TRRAP,MOV10,DVL2,LEO1,CUL3,PSME4,RBBP5,PSMC1	1.22723	0.321539	59	149
SYNAPTIC VESICLE CYCLE%GOBP%GO:0099504	SYNAPTIC VESICLE CYCLE%GOBP%GO:0099504	0.10633	0.430045	1	ITSN1,DNM1L,GIT1,ERC1,PICALM,SCRIB,STXBP5,CANX,PPFIA3,DNM1,AP2S1,ITSN2,SNAP29,BRAF,NAPA,AP2M1,BIN1,AP3M2,DENND1A,ATP6V1G1,DIAPH1,SYN1,ARF6,FCHO2,SYNJ1,AP2B1	1.2733	0.361502	26	72
DEVELOPMENTAL GROWTH%GOBP%GO:0048589	DEVELOPMENTAL GROWTH%GOBP%GO:0048589	0.106588	0.430272	1	ATF2,PDLIM5,CHEK1,MAP1B,MAP2K4,ANKRD11,TSC22D4,TNS2,SMARCA4,PPP1R13L,NIPBL,PELO,EIF4H,KDM2A,GLI3,ZEB2,NCOA3,EZH2,HDAC6,NIN,ULK1,GIGYF2,SIK3,KMT2D,TBL1XR1,FOXO3,EP300,CCM2,CD9,IFRD1,YAP1,UBE3A,SOX9,ADD1,CLIC4,EREG,BRD4,MTOR,PLEKHA1,SOS1,LLGL2,SLC4A10,CYFIP1,CAMK2D,ANXA6,PTGFRN,HSP90AB1,PTK2,AKAP13,NEK1,FUBP1,DICER1,TTN,VCL,COPS2,RARG,ANXA1	1.19941	0.305406	57	214
GROWTH%GOBP%GO:0040007	GROWTH%GOBP%GO:0040007	0.106588	0.430272	1	ATF2,PDLIM5,CHEK1,MAP1B,MAP2K4,ANKRD11,TSC22D4,TNS2,SMARCA4,PPP1R13L,NIPBL,PELO,EIF4H,KDM2A,GLI3,ZEB2,NCOA3,EZH2,HDAC6,NIN,ULK1,GIGYF2,SIK3,KMT2D,TBL1XR1,FOXO3,EP300,CCM2,CD9,IFRD1,YAP1,UBE3A,SOX9,ADD1,CLIC4,EREG,BRD4,MTOR,PLEKHA1,SOS1,LLGL2,SLC4A10,CYFIP1,CAMK2D,ANXA6,PTGFRN,HSP90AB1,PTK2,AKAP13,NEK1,FUBP1,DICER1,TTN,VCL,COPS2,RARG,ANXA1	1.19941	0.305406	57	214
POSITIVE REGULATION OF SUBSTRATE ADHESION-DEPENDENT CELL SPREADING%GOBP%GO:1900026	POSITIVE REGULATION OF SUBSTRATE ADHESION-DEPENDENT CELL SPREADING%GOBP%GO:1900026	0.107197	0.432325	1	TRIOBP,DAB2,CRK,DOCK5,UNC13D,BRAF,FLNA,LIMS2,MYADM,FERMT2	1.32958	0.445516	10	28
LEPTIN%NETPATH%LEPTIN	LEPTIN%NETPATH%LEPTIN	0.107823	0.434417	1	EIF4EBP1,MAPK1,PLCG1,SHC1,PRKAA1,JAK1,FYN,PTK2,GSK3A,ACACB	1.31865	0.435321	10	30
RHOV GTPASE CYCLE%REACTOME DATABASE ID RELEASE 84%9013424	RHOV GTPASE CYCLE%REACTOME DATABASE ID RELEASE 84%9013424	0.107919	0.434417	1	GIT1,MYO9A,DLG5,ARHGEF7,PEAK1,PAK4,ARHGAP12,SH3RF1,NCK1,USP9X,SPTAN1,IQGAP1,NCK2,VANGL1,EPHA2,CEP97,PAK1	1.31838	0.432374	17	31
POSITIVE REGULATION OF CELL CYCLE%GOBP%GO:0045787	POSITIVE REGULATION OF CELL CYCLE%GOBP%GO:0045787	0.108707	0.437177	1	EIF4EBP1,EIF4G1,CHEK1,INCENP,DYNC1LI1,RAD51AP1,FOSL1,WNK1,PPP1R35,DTL,EIF4G3,NUMA1,SMC6,CENPE,APEX1,ANKRD17,DDX3X,RB1,EZH2,SVIL,ORC1,ADAM17,TCF3,RAD18,CUL4B,NPM1,CDCA8,WIZ,RPTOR,SMC2,SPAST,PSMD10,RANBP1,BRCA1,NCAPH,NCAPD3,LSM11,BCL2L11,CDC73,EREG,BRD4,CDC7,CAMK2D,KMT2E,RRM1,RAD21,RRM2,LARP7,USP19,KIF14,UBE2C,MAD2L1BP,FNTA,ANXA1,PRKCA,SIN3A,SPAG5,PKP4,PCID2,RAD23A,NCAPH2,MAP3K7,KAT5,KIF20B,MEPCE,C…	1.19607	0.303894	91	221
MONONUCLEAR CELL MIGRATION%GOBP%GO:0071674	MONONUCLEAR CELL MIGRATION%GOBP%GO:0071674	0.109025	0.438045	1	MYO9B,WNK1,CRK,EPS8,MSN,ANO6,ANXA1	1.34993	0.505564	7	17
REGULATION OF PH%GOBP%GO:0006885	REGULATION OF PH%GOBP%GO:0006885	0.109624	0.438822	1	MAPK1,SLC4A7,SLC9A1,LACC1,UBE3A,CLIC4,SLC4A10,TMEM106B,RAB7A,MAPK3,ATP6V0A2,SPNS1	1.31023	0.41421	12	37
REGULATION OF CELLULAR PH%GOBP%GO:0030641	REGULATION OF CELLULAR PH%GOBP%GO:0030641	0.109624	0.438822	1	MAPK1,SLC4A7,SLC9A1,LACC1,UBE3A,CLIC4,SLC4A10,TMEM106B,RAB7A,MAPK3,ATP6V0A2,SPNS1	1.31023	0.41421	12	37
ALPHA6BETA4INTEGRIN%IOB%ALPHA6BETA4INTEGRIN	ALPHA6BETA4INTEGRIN%IOB%ALPHA6BETA4INTEGRIN	0.109657	0.438822	1	EIF4EBP1,VIM,SHC1,NTN1,RTKN,BAD,IRS2,FYN,MTOR,PTK2,PRKCD,ITGA6,YWHAH,PRKCA,CD151,PIK3CA,YES1,RHOA,YWHAE,PAK1,PTPN11,SRC	1.30102	0.398256	22	45
MHC CLASS II ANTIGEN PRESENTATION%REACTOME DATABASE ID RELEASE 84%2132295	MHC CLASS II ANTIGEN PRESENTATION%REACTOME DATABASE ID RELEASE 84%2132295	0.109709	0.438822	1	DYNC1LI1,DYNC1LI2,CENPE,KLC3,CANX,KIF3A,DNM1,AP2S1,KLC2,SEC23A,CAPZA1,OSBPL1A,KLC4,AP2M1,CAPZA2,KIF3C,AP1S1,ACTR10,AP2A2,KIFAP3,KIF15,SEC31A,SAR1B,AP2B1,ARF1,CTSA,ACTR1B,DYNC1H1	1.28015	0.36831	28	65
CD28 DEPENDENT PI3K AKT SIGNALING%REACTOME DATABASE ID RELEASE 84%389357	CD28 DEPENDENT PI3K AKT SIGNALING%REACTOME DATABASE ID RELEASE 84%389357	0.109731	0.438822	1	RICTOR,FYN,AKT2,PRR5,MTOR,PDPK1,PIK3CA,MAPKAP1	1.35364	0.522758	8	15
POSITIVE REGULATION OF AXONOGENESIS%GOBP%GO:0050772	POSITIVE REGULATION OF AXONOGENESIS%GOBP%GO:0050772	0.109954	0.438892	1	EIF4G2,DBNL,MAP1B,PICALM,ZEB2,MAP2K1,NIN,NTN1,EP300,PLXNB2,BMPR2,CYFIP1,BRAF,GOLGA4,PLXNA1,RUFY3	1.29542	0.391987	16	48
CARTILAGE DEVELOPMENT INVOLVED IN ENDOCHONDRAL BONE MORPHOGENESIS%GOBP%GO:0060351	CARTILAGE DEVELOPMENT INVOLVED IN ENDOCHONDRAL BONE MORPHOGENESIS%GOBP%GO:0060351	0.110042	0.438892	1	ATF2,SIK3,SOX9,ANXA6,RARG	1.34504	0.511927	5	16
INTERFERON SIGNALING%REACTOME%R-HSA-913531.2	INTERFERON SIGNALING%REACTOME%R-HSA-913531.2	0.110056	0.438892	1	EIF4G2,EIF4G1,KPNA3,NUP50,IRF3,EIF4G3,PLCG1,EIF4E3,RANBP2,UBE2E1,JAK1,NDC1,CD44,PTPN1,NUP107,KPNA4,FLNA,CAMK2D,NUP93,MAPK3,PRKCD,ISG15,NUP214,IFNGR1,PDE12,EIF2AK2,POM121,FLNB	1.26108	0.351312	28	83
AURORA A SIGNALING%PATHWAY INTERACTION DATABASE NCI-NATURE CURATED DATA%AURORA A SIGNALING	AURORA A SIGNALING%PATHWAY INTERACTION DATABASE NCI-NATURE CURATED DATA%AURORA A SIGNALING	0.110511	0.439478	1	AJUBA,GIT1,TPX2,ARHGEF7,DLGAP5,TACC1,BRCA1	1.33118	0.456815	7	25
RESPONSE TO FIBROBLAST GROWTH FACTOR%GOBP%GO:0071774	RESPONSE TO FIBROBLAST GROWTH FACTOR%GOBP%GO:0071774	0.110511	0.439478	1	ZFP36L2,ZFP36,SHCBP1,CD44,ITGB1BP1,SETX,SOS1,EXT2,ZFP36L1,IQGAP1,FRS2,PTPN11,RAB14,FGFR4,HYAL2,SPRY2,GRB2	1.33151	0.456929	17	25
CELLULAR RESPONSE TO FIBROBLAST GROWTH FACTOR STIMULUS%GOBP%GO:0044344	CELLULAR RESPONSE TO FIBROBLAST GROWTH FACTOR STIMULUS%GOBP%GO:0044344	0.110511	0.439478	1	ZFP36L2,ZFP36,SHCBP1,CD44,ITGB1BP1,SETX,SOS1,EXT2,ZFP36L1,IQGAP1,FRS2,PTPN11,RAB14,FGFR4,HYAL2,SPRY2,GRB2	1.33151	0.456929	17	25
MEMBRANE FISSION%GOBP%GO:0090148	MEMBRANE FISSION%GOBP%GO:0090148	0.110768	0.439892	1	DNM1L,EXOC2,EXOC1,EXOC5,SPAST,EXOC7	1.33089	0.456718	6	25
POSITIVE REGULATION OF CELL DIFFERENTIATION%GOBP%GO:0045597	POSITIVE REGULATION OF CELL DIFFERENTIATION%GOBP%GO:0045597	0.110821	0.439892	1	SH3PXD2B,EIF4G2,DNM1L,EIF4G1,NUMBL,VIM,DBNL,NR3C1,NUMB,MAP1B,BNIP2,TRIP10,NUMA1,BAIAP2,SMARCA4,ZEB1,ACIN1,PPP1R13L,ARHGEF2,DAB2,PICALM,JUN,GLI3,ZEB2,APC,NCOA3,RB1,SOX5,EZH2,FDPS,MAP2K1,NIN,TCF3,SPAG9,ZFP36,BRD1,EEF2K,RTN4,NTN1,FOXO3,RPTOR,BAD,EP300,MMP14,UFL1,TCF12,ASXL2,SLC7A5,LOXL2,NPTN,FBXW8,YAP1,GPC1,ARID1A,ZNF703,SOX9,ADD1,HIF1AN,SERPINE1,RIPK1,MTOR,WDR62,EIF5A,PRMT1,NF2,BCL9L,PLXNB2,TGM2,BM…	1.15489	0.286293	102	388
REGULATION OF CELL PROJECTION ASSEMBLY%GOBP%GO:0060491	REGULATION OF CELL PROJECTION ASSEMBLY%GOBP%GO:0060491	0.111063	0.440226	1	MAP4,FXR1,HDAC4,PPP1R35,CFL1,ARHGAP35,LIMK2,ANLN,APC,ABI2,CDC42EP1,FXR2,EPS8,PALM,EPS8L2,ARAP1,CDC42EP4,FNBP1L,YAP1,CCDC88A,ARF4,MTOR,HTT,SYNE1,CYFIP1,PRKCD,MIEN1,KIF24,ATP7A,HSP90AA1,ATG3,SDCCAG8,PLD1,ARF6,MYO10,EPHA2,ARPC2,CEP97,NCKAP1,SYNE2,CDKL5,F2RL1,FAM98A,GDI2,SRC,ACTR3	1.24111	0.335297	46	108
POSITIVE REGULATION OF TYPE I INTERFERON PRODUCTION%GOBP%GO:0032481	POSITIVE REGULATION OF TYPE I INTERFERON PRODUCTION%GOBP%GO:0032481	0.111111	0.440226	1	TANK,IRF3,DDX3X,ZC3HAV1,SETD2,TRAF3,TRADD,POLR3G,DHX9,ISG15,MAVS,TRIM56,HSP90AA1,POLR3C	1.30587	0.407177	14	40
PROGRAMMED CELL DEATH%REACTOME%R-HSA-5357801.2	PROGRAMMED CELL DEATH%REACTOME%R-HSA-5357801.2	0.111358	0.440796	1	DNM1L,VIM,DBNL,ACIN1,MAGED1,TJP2,MAPK1,APC,CLSPN,TJP1,BAD,PSMD10,PSMD8,TRADD,MLKL,AKT2,BCL2L11,ADD1,RIPK1,TNFRSF10B,PSMA3,BAK1,APPL1,PSMB6,PSMD12,MAPK3,PRKCD,YWHAH,FNTA,CASP8,PSMD13,DFFB,UACA,UNC5B,SPTAN1,HSP90AA1,PSMD1,PSMC4,PSMA4,PPP3R1	1.23112	0.325507	40	133
ESTABLISHMENT OF SPINDLE LOCALIZATION%GOBP%GO:0051293	ESTABLISHMENT OF SPINDLE LOCALIZATION%GOBP%GO:0051293	0.111561	0.441115	1	MAP4,CLASP2,SPDL1,CLASP1,CFL1,NUMA1,ARHGEF2,SPIRE2,HTT,LLGL2,HDAC3,LLGL1,GPSM1,SPAG5,KAT5,ITGB1,DYNC1H1,SAPCD2,GPSM2,PAFAH1B1,ZW10,NDC80	1.30011	0.399411	22	44
REGULATION OF DNA REPLICATION%GOBP%GO:0006275	REGULATION OF DNA REPLICATION%GOBP%GO:0006275	0.111645	0.441115	-1	RBBP6,NUCKS1,WRNIP1,KAT7,DBF4,YY1,BLM,ATRX,JADE1,FBXO5,CDC42,INO80,ATAD5,INO80C,RFC2,ACTL6A,E2F7,POLE3,CDK1,ORC5,FGFR1,E2F8,EHMT2,TSPYL2,INO80D	-1.18161	-0.244398	25	94
REGULATION OF AXON EXTENSION%GOBP%GO:0030516	REGULATION OF AXON EXTENSION%GOBP%GO:0030516	0.111798	0.441211	1	EIF4G2,CLASP2,DBNL,MAP1B,RTN4,NTN1,EP300,IFRD1,BMPR2,CYFIP1,DIP2B,GOLGA4,SIN3A,RUFY3,TTL,PAFAH1B1,PAK1,CDKL5,ACTR3,EIF2B2,SEMA4B	1.2969	0.396997	21	45
MATURATION OF SSU-RRNA FROM TRICISTRONIC RRNA TRANSCRIPT (SSU-RRNA, 5.8S RRNA, LSU-RRNA)%GOBP%GO:0000462	MATURATION OF SSU-RRNA FROM TRICISTRONIC RRNA TRANSCRIPT (SSU-RRNA, 5.8S RRNA, LSU-RRNA)%GOBP%GO:0000462	0.111875	0.441211	-1	RRS1,FCF1,UTP23,GTF2H5,PWP2,KRI1,RPS8,ERCC2,WDR46,BYSL	-1.29849	-0.359504	10	26
GLYCOGEN METABOLISM%WIKIPATHWAYS_20230810%WP317%MUS MUSCULUS	GLYCOGEN METABOLISM%WIKIPATHWAYS_20230810%WP317%MUS MUSCULUS	0.112173	0.441977	1	PHKG2,GYS1,PPP2R5A,PPP2R5E,PGM1,GSK3A,UGP2	1.34455	0.483629	7	20
PRIMARY NEURAL TUBE FORMATION%GOBP%GO:0014020	PRIMARY NEURAL TUBE FORMATION%GOBP%GO:0014020	0.112637	0.4434	1	HECTD1,CFL1,SPECC1L,ARHGAP35,TSC2,KDM2A,SCRIB,ZEB2,LUZP1,SETD2,SKI,SDC4,ARID1A,VASP,PLXNB2,DLC1,RARG,PHACTR4,KIF20B,TMED2,FZD2,DVL2,NCKAP1,SUFU,BRD2,PTK7,PRKACB,TSC1,TGFB1	1.27689	0.369618	29	63
PRIMARY FOCAL SEGMENTAL GLOMERULOSCLEROSIS (FSGS)%WIKIPATHWAYS_20230810%WP2573%MUS MUSCULUS	PRIMARY FOCAL SEGMENTAL GLOMERULOSCLEROSIS (FSGS)%WIKIPATHWAYS_20230810%WP2573%MUS MUSCULUS	0.112753	0.443412	1	VIM,SYNPO,MKI67,CD2AP,PLCG1,DNM1,FYN,PTK2,CR1L,NCK1,VCL,ACTN4,CD151,SCARB2,KRT8,ITGB1,LRP5,PARVA,JAG1,TGFB1,LIMS1,PCNA	1.29897	0.399064	22	44
MISMATCH REPAIR%GOBP%GO:0006298	MISMATCH REPAIR%GOBP%GO:0006298	0.112848	0.443412	-1	MSH6,MLH1,EXO1,XPC	-1.35943	-0.429776	4	16
POSITIVE REGULATION OF CELL DIVISION%GOBP%GO:0051781	POSITIVE REGULATION OF CELL DIVISION%GOBP%GO:0051781	0.113408	0.444649	1	INCENP,WNK1,APC,SVIL,CDCA8,SPAST,HDGF,KIF14,PKP4,KIF20B,CSPP1,CIT,CDC25B,RHOA,GIPC1,POLDIP2,CUL3,KIF23	1.31373	0.425143	18	33
NEGATIVE REGULATION OF CELL-CELL ADHESION%GOBP%GO:0022408	NEGATIVE REGULATION OF CELL-CELL ADHESION%GOBP%GO:0022408	0.11344	0.444649	1	WNK1,SPECC1L,TSC2,DLG5,GLI3,SCRIB,MAP2K1,DLG1,CD9,SDC4,CD44,TNFAIP3,ZNF703,YTHDF2,NF2,SWAP70,PTK2,MYADM,PRKCD,SOCS6,ASS1,ANXA1,ZBTB7B,GPNMB,PPM1F,MAPK7,ZC3H8,CBLB	1.26714	0.357646	28	75
REGULATION OF DEVELOPMENTAL GROWTH%GOBP%GO:0048638	REGULATION OF DEVELOPMENTAL GROWTH%GOBP%GO:0048638	0.113485	0.444649	1	SH3PXD2B,EIF4G2,CLASP2,YBX3,RAI1,DBNL,NR3C1,HNRNPK,MAP1B,TRIP10,CFL1,NIPBL,PICALM,MAPK1,APC,VGLL4,FDPS,SPAG9,ULK1,RTN4,DAXX,NTN1,DLG1,EP300,MYCBP2,ITSN2,IFRD1,YAP1,PLAA,BCL2L11,SERPINE1,MTOR,PUM2,PPIB,BMPR2,CYFIP1,DIP2B	1.21755	0.31624	37	163
TELOMERE MAINTENANCE%GOBP%GO:0000723	TELOMERE MAINTENANCE%GOBP%GO:0000723	0.113578	0.444649	-1	SLX4,DKC1,XRCC1,YY1,BLM,PARP1,FBXO4,PINX1,RECQL4,TERF2IP,NOP10,INO80,INO80C,ACTL6A	-1.21482	-0.265661	14	69
NEGATIVE REGULATION OF TRANSPORT%GOBP%GO:0051051	NEGATIVE REGULATION OF TRANSPORT%GOBP%GO:0051051	0.113889	0.445458	1	MAP4K4,RAB11FIP5,FRMD4A,BAG3,TBC1D4,MAP1B,WNK1,TSC2,ANK3,PICALM,EI24,ARHGAP1,CTTNBP2NL,PFKL,SESTD1,RHBDF2,RPTOR,SH2B2,BCR,NEO1,RHBDF1,IRS2,AKT2,ITGB1BP1,HMOX1,PIK3C2A,TBC1D1,MTOR,WNK4,PDE3B,CYFIP1,STK39,BRAF,LYPLA1,CAMK2D,RAB7A,UBE2J1,APPL1,CYP51A1,ANKRD27,BIN1,ANXA1,PRKCA,HDAC3,ARL6IP5,NDUFAF2,ATP7A,MDFIC,PPP3CA,MADD,GSK3A,PXK,ATG3,PPP3R1,PPM1F,NEDD4,PNKD,NUCB2,PEA15,VPS4B,STXBP3,VAMP8,TNFRSF1B	1.20243	0.30821	63	195
KETONE BIOSYNTHETIC PROCESS%GOBP%GO:0042181	KETONE BIOSYNTHETIC PROCESS%GOBP%GO:0042181	0.114373	0.446689	-1	SCP2,COQ9,ALDOA,TPI1	-1.35482	-0.428319	4	16
FGF SIGNALING PATHWAY%PANTHER PATHWAY%P00021	FGF SIGNALING PATHWAY%PANTHER PATHWAY%P00021	0.114422	0.446689	1	MAP2K4,MAP3K3,MAPK1,PLCG1,MAP2K1,SHC1,RAF1,MAP3K4,AKT2,PIK3C2A,MAPK12,SOS1,MAP3K2,MAPK3,PRKCD,PRKCA,MAP2K7,MAP2K3,PIK3CA,FRS2	1.29654	0.398317	20	44
POSITIVE REGULATION OF CELL-SUBSTRATE ADHESION%GOBP%GO:0010811	POSITIVE REGULATION OF CELL-SUBSTRATE ADHESION%GOBP%GO:0010811	0.114517	0.446689	1	MAP4K4,TRIOBP,CFL1,DAB2,CRK,DOCK5,SDC4,UNC13D,ITGB1BP1,HSD17B12,BRAF,FLNA,LIMS2,MYADM,FERMT2,DICER1,ITGA6,PPM1F,RRAS,ITGB1,FBLN2,DOCK1,IQGAP1,PLEKHA2,RSU1	1.27616	0.368181	25	64
NEGATIVE REGULATION OF MRNA SPLICING, VIA SPLICEOSOME%GOBP%GO:0048025	NEGATIVE REGULATION OF MRNA SPLICING, VIA SPLICEOSOME%GOBP%GO:0048025	0.114691	0.44696	-1	SRSF7,SRSF10,RBM10,U2AF2,SRSF4,SFSWAP,SRSF6,RNPS1,C1QBP	-1.31297	-0.378836	9	22
LEUKOCYTE PROLIFERATION%GOBP%GO:0070661	LEUKOCYTE PROLIFERATION%GOBP%GO:0070661	0.115029	0.447871	-1	HSPD1,CTPS1,GJA1,RC3H1,BLM,GPAM,ELF4,ADA,BCL6,MYC,JUNB,NFIX,PURA,FKBP1A,EFNB1,TICAM1,RIPK2	-1.21548	-0.268098	17	66
LPS AND CITRATE SIGNALING AND INFLAMMATION%PATHWHIZ%PW101069	LPS AND CITRATE SIGNALING AND INFLAMMATION%PATHWHIZ%PW101069	0.115576	0.449274	1	ACLY,IKBKB,PFKP,ME1,ACACA,NFKB1,TIRAP,RELA,CHUK,NFKBIA,MDH1	1.33926	0.481727	11	20
RESPONSE TO EXOGENOUS DSRNA%GOBP%GO:0043330	RESPONSE TO EXOGENOUS DSRNA%GOBP%GO:0043330	0.115636	0.449274	1	IRF3,MAPK1,ZC3HAV1,DDX21,SLC3A2,DHX9,MAPK3,MAVS,RALB,DDX1	1.33223	0.475017	10	21
CELLULAR RESPONSE TO INTERLEUKIN-1%GOBP%GO:0071347	CELLULAR RESPONSE TO INTERLEUKIN-1%GOBP%GO:0071347	0.115705	0.449274	1	TANK,RPS6KA4,RBMXL1,CFL1,IKBKB,DAB2IP,SERPINE1,IL1RAP,UPF1,IRAK2,MAPK3,NFKB1,IRAK4,MAP2K7,TIRAP	1.30705	0.41752	15	35
TRANS-GOLGI NETWORK VESICLE BUDDING%REACTOME DATABASE ID RELEASE 84%199992	TRANS-GOLGI NETWORK VESICLE BUDDING%REACTOME DATABASE ID RELEASE 84%199992	0.115933	0.449404	1	PUM1,GAK,PICALM,SNX9,CLINT1,SH3D19,PIK3C2A,SNX5,AP4E1,NAPA,TFRC,SNX2,AP3B1,AP1S1,FTL1,RAB5C,ARF1,VAMP8,CTSZ	1.28608	0.387834	19	49
RESPONSE TO ABIOTIC STIMULUS%GOBP%GO:0009628	RESPONSE TO ABIOTIC STIMULUS%GOBP%GO:0009628	0.115997	0.449404	1	TANK,RBM3,EIF4EBP1,ATF2,RAB11FIP5,YBX3,BAG3,TNKS1BP1,AJUBA,SYNPO,LIMD1,ALKBH5,RAD51AP1,DCLRE1C,KMT2A,WNK1,DTL,ATXN3,BNIP3,TICRR,FANCD2,TSC2,RASA3,NIPBL,ZZEF1,DDX3X,JUN,SIPA1,MTA1,ZEB2,ADAM17,DNAJC3,EI24,TLK2,RAD18,UBE4B,CUL4B,NPM1,N4BP1,PALM,PRKAA1,DAXX,RPTOR,RAF1,TANC1,SLC9A1,BAD,EP300,TOPBP1,PSIP1,RDH11,BRCA1,MAP3K4,REEP6,FYN,BBC3,INTS3,LOXL2,AKT2,NPTN,YAP1,USP1,HMOX1,EYA3,SOX9,GNB1,FIGNL1,PPP1…	1.14076	0.281227	135	454
REGULATION OF NEURAL PRECURSOR CELL PROLIFERATION%GOBP%GO:2000177	REGULATION OF NEURAL PRECURSOR CELL PROLIFERATION%GOBP%GO:2000177	0.116053	0.449404	1	GAK,CTNNA1,NES,GLI3,SHCBP1,FOXO3,WDR62,NF2,OPTN,FLNA,LIMS2,PTBP2,KIFAP3,ITGB1,RHOA,RSU1	1.29625	0.399921	16	43
CELLULAR RESPONSE TO IONIZING RADIATION%GOBP%GO:0071479	CELLULAR RESPONSE TO IONIZING RADIATION%GOBP%GO:0071479	0.116424	0.450433	-1	NUCKS1,HSF1,EEF1D,SIRT1,BLM,BARD1,RAD9A,FBXO4,INO80,KDM1A,MAPK14,GTF2H5,RNF4	-1.23475	-0.285948	13	53
RESPONSE TO ACID CHEMICAL%GOBP%GO:0001101	RESPONSE TO ACID CHEMICAL%GOBP%GO:0001101	0.116582	0.450582	1	CFL1,ZEB1,SIPA1,SESN2,RRAGC,DNMT1,RPTOR,EP300,UFL1,FYN,MTOR,NFAT5,PKD2,IPO5,ATP7A,ATP2B4,RRAGA,PIK3CA,KRT8,PDGFRA,DNMT3B,TUBA1A,LMNB1,NQO1,COL3A1,LAMTOR1,COL4A1,COL1A1,CPEB4,UBR2	1.28508	0.38886	30	48
RESPONSE TO OXIDATIVE STRESS%GOBP%GO:0006979	RESPONSE TO OXIDATIVE STRESS%GOBP%GO:0006979	0.116744	0.450582	1	ATF2,MAP2K4,CFL1,AGAP3,BNIP3,FANCD2,SQSTM1,APEX1,LIG1,JUN,CYGB,MAPK1,EZH2,SESN2,HDAC6,GAB1,MAP2K1,DHCR24,CRK,CHCHD2,PEX14,PRKAA1,FOXO3,PSIP1,FYN,HMOX1,TNFAIP3,PRKRA,SETX,FOXO4,LCN2,RIPK1,PLEKHA1,KPNA4,AXL,RAD52,OXR1,GSR,MAPK3,PRKCD,PEX5,ANXA1,PRKCA,ARL6IP5,NFKB1,ATP7A,SIN3A,SOD1,RPS3,KEAP1,MGST1	1.20428	0.309959	51	183
P75(NTR)-MEDIATED SIGNALING%PATHWAY INTERACTION DATABASE NCI-NATURE CURATED DATA%P75(NTR)-MEDIATED SIGNALING	P75(NTR)-MEDIATED SIGNALING%PATHWAY INTERACTION DATABASE NCI-NATURE CURATED DATA%P75(NTR)-MEDIATED SIGNALING	0.116779	0.450582	1	SQSTM1,MAGED1,IKBKB,ADAM17,RTN4,SHC1,BAD,BCL2L11,SMPD2,PIK3CA,RHOA,RHOB,YWHAE,CHUK,NCSTN,ARHGDIA	1.30362	0.41448	16	36
NEGATIVE REGULATION OF FIBROBLAST PROLIFERATION%GOBP%GO:0048147	NEGATIVE REGULATION OF FIBROBLAST PROLIFERATION%GOBP%GO:0048147	0.117376	0.45248	1	KMT2A,TSC2,MORC3,DAB2IP,EMD,SKI,CDC73	1.32027	0.449062	7	26
EPITHELIAL TUBE MORPHOGENESIS%GOBP%GO:0060562	EPITHELIAL TUBE MORPHOGENESIS%GOBP%GO:0060562	0.117494	0.452525	1	HECTD1,NR3C1,NUP50,CFL1,SPECC1L,ARHGAP35,PXN,TSC2,DLG5,KDM2A,GLI3,SCRIB,ZEB2,NCOA3,LUZP1,SETD2,SKI,KIF3A,NTN1,DLG1,MMP14,MTSS1,CCM2,YAP1,SDC4,CD44,ARID1A,SOX9,CLIC4,VASP,PPP1CA,MIB1,WNK4,PLXNB2,PKD2,ACVR1,DLC1,DICER1,NFATC1,RARG,CASP8,CSNK2B,PHACTR4,BSG,GNA13,MAP3K7,KIF20B,TMED2,PPP3R1,RHOA,CEP290,LRP5,FZD2,CTSZ,EPHA2,RHOB	1.21465	0.317094	56	154
ENDOCHONDRAL BONE MORPHOGENESIS%GOBP%GO:0060350	ENDOCHONDRAL BONE MORPHOGENESIS%GOBP%GO:0060350	0.117963	0.45371	1	ATF2,SIK3,MMP14,MEF2D,SOX9,BMPR2,ANXA6,PHOSPHO1,RARG,TMEM119,EXT2,NAB1,GNAS,NAB2,INPPL1	1.30207	0.424685	15	32
POSITIVE REGULATION OF MAP KINASE ACTIVITY%GOBP%GO:0043406	POSITIVE REGULATION OF MAP KINASE ACTIVITY%GOBP%GO:0043406	0.118013	0.45371	1	MAP3K1,MAGED1,EZH2,DAB2IP,MAP3K4,PTPN1,MAP2K7,MAP3K7,DVL2,PAK1,PDGFA,TGFB1	1.33683	0.48757	12	19
NEGATIVE REGULATION OF HYDROLASE ACTIVITY%GOBP%GO:0051346	NEGATIVE REGULATION OF HYDROLASE ACTIVITY%GOBP%GO:0051346	0.11823	0.453855	1	WNK1,PICALM,DDX3X,DHCR24,DAB2IP,RRP1B,CSNK2A1,BIN1,SERPINB6,SLC39A14,TMED2	1.30652	0.431316	11	30
POSITIVE REGULATION OF CYTOKINESIS%GOBP%GO:0032467	POSITIVE REGULATION OF CYTOKINESIS%GOBP%GO:0032467	0.118263	0.453855	1	INCENP,WNK1,SVIL,CDCA8,SPAST,KIF14,PKP4,KIF20B,CSPP1,CIT,CDC25B,RHOA,GIPC1,POLDIP2,CUL3,KIF23	1.31055	0.435907	16	29
MITOTIC CELL CYCLE PROCESS%GOBP%GO:1903047	MITOTIC CELL CYCLE PROCESS%GOBP%GO:1903047	0.118693	0.454604	1	MAP4,EIF4EBP1,DIS3L2,CLASP2,ATF2,SPDL1,CHAMP1,CHEK1,CDK17,INCENP,STMN1,NES,CLASP1,EML4,TPX2,DTL,CFL1,NUMA1,EXOC2,TICRR,FANCD2,ANK3,ARHGEF2,ANLN,CENPE,FOXM1,ZFYVE19,NIPBL,LIG1,SNX9,MAP1S,TAOK1,APC,RB1,ESPL1,EZH2,ORC1,CLSPN,EML3,EXOC1,DLGAP5,EPS8,GIGYF2,NPAT,SETD2,NFIA,CDCA8,EXOC5,DAXX,RTKN,MCM3,SMC2,TOPBP1,SPAST,BRCA1,E2F4,NCAPH,RECQL5,SMC3,INTS3,CEP55,RPL24,NCAPD3,EXOC7,CNTROB,BRD4,FOXO4,UBE2A,WD…	1.15434	0.286653	110	373
ANATOMICAL STRUCTURE FORMATION INVOLVED IN MORPHOGENESIS%GOBP%GO:0048646	ANATOMICAL STRUCTURE FORMATION INVOLVED IN MORPHOGENESIS%GOBP%GO:0048646	0.118835	0.454604	1	FLII,AGFG1,ATF2,HECTD1,SH3PXD2A,RBM20,NOLC1,SUPT6H,NUP50,CFL1,SPECC1L,ARHGAP35,TSC2,SMARCA4,PIKFYVE,KDM2A,JUN,GLI3,MAPK1,SCRIB,ZEB2,SF3B1,PANK2,MEF2A,LUZP1,ADAM17,GAB1,MAP2K1,CSRP2,DAB2IP,ADM2,ULK1,POU2F1,TJP1,SETD2,KCTD10,RTN4,CNOT2,SHC1,SKI,AMOTL1,AXIN1,TANC1,EP300,DOCK5,NEO1,COL18A1,NOP2,CD9,LOXL2,RNF213,YAP1,SDC4,CD44,UNC13D,ITGB1BP1,HMOX1,GPC1,BCL2L11,ARID1A,SOX9,CDC73,CLIC4,VASP,MIB1,SERPIN…	1.15258	0.286087	140	376
CEREBELLUM MORPHOGENESIS%GOBP%GO:0021587	CEREBELLUM MORPHOGENESIS%GOBP%GO:0021587	0.118919	0.454604	-1	CACNA1A,ATXN2,XRCC1,PCNT,GNPAT,ABL2,NFIX	-1.28207	-0.358126	7	25
NEGATIVE REGULATION OF G1/S TRANSITION OF MITOTIC CELL CYCLE%GOBP%GO:2000134	NEGATIVE REGULATION OF G1/S TRANSITION OF MITOTIC CELL CYCLE%GOBP%GO:2000134	0.118961	0.454604	1	RBL1,APC,RB1,EZH2,GIGYF2,DLG1,CTDSPL,CDC73,CRADD,PKD2,ACVR1,WAC,GPNMB,RFWD3,SDE2,CTDSP1,RBL2,CASP2	1.29206	0.402873	18	40
REGULATION OF EPITHELIAL CELL APOPTOTIC PROCESS%GOBP%GO:1904035	REGULATION OF EPITHELIAL CELL APOPTOTIC PROCESS%GOBP%GO:1904035	0.11899	0.454604	1	APC,RB1,PLCG1,ZFP36,PRKAA1,FOXO3,BAD,COL18A1,ITGB3BP,YAP1,HMOX1,PAK4,TNFAIP3,CAST,SERPINE1,MTOR,BRAF,FGG,ANO6,HDAC3,NFE2L2,ZFP36L1,MAPK7,SPOP,TMF1,CD40	1.26929	0.373479	26	57
PHOSPHATIDYLINOSITOL-MEDIATED SIGNALING%GOBP%GO:0048015	PHOSPHATIDYLINOSITOL-MEDIATED SIGNALING%GOBP%GO:0048015	0.119447	0.455638	1	PLCB3,PLCG1,EXOC1,PI4KA,SYNJ1,PDGFRA,PI4KB,NCS1,INPP5F,OGT,PLCD1	1.3379	0.49375	11	18
REGULATION OF ANGIOGENESIS%GOBP%GO:0045765	REGULATION OF ANGIOGENESIS%GOBP%GO:0045765	0.119473	0.455638	1	SASH1,ATF2,WNK1,PXN,JCAD,RHOJ,PLCG1,GAB1,DAB2IP,ADM2,TJP1,EPN2,SHC1,CCM2,BRCA1,ANXA3,JAK1,AGO1,HMOX1,PAK4,ADD1,SERPINE1,MTDH,FOXO4,PDE3B,DDAH1,SPRED1	1.22809	0.329014	27	117
SYNTHESIS OF PIPS AT THE PLASMA MEMBRANE%REACTOME DATABASE ID RELEASE 84%1660499	SYNTHESIS OF PIPS AT THE PLASMA MEMBRANE%REACTOME DATABASE ID RELEASE 84%1660499	0.119615	0.455772	1	MTMR1,PIP4K2B,MTMR6,PI4K2B,PIK3C2A,PIP5K1C,PI4K2A,PLEKHA1,PIP4K2C,RUFY1,PIK3CA,RAB4A,PLEKHA2,ARF1,MTMR14,PIP5K1A,INPPL1	1.30991	0.438925	17	28
ENDOTHELIUM DEVELOPMENT%GOBP%GO:0003158	ENDOTHELIUM DEVELOPMENT%GOBP%GO:0003158	0.120129	0.457326	1	TJP2,TJP1,COL18A1,CCM2,MSN,CLIC4,BMPR2,ACVR1,MYADM,ABCB1B,CSNK2B,FASN,BSG,RHOA,FZD2,RHOB	1.2901	0.398021	16	43
REGULATION OF ERK1 AND ERK2 CASCADE%GOBP%GO:0070372	REGULATION OF ERK1 AND ERK2 CASCADE%GOBP%GO:0070372	0.120397	0.457938	1	DAB2,JUN,ADAM17,MAP2K1,DAB2IP,SHC1,DLG1,NELFE,NPTN,ROS1,CD44,ITGB1BP1,PTPN1,TNIP1,NDRG2,SPRED2,BRAF,SPRED1,CAMK2D,FERMT2,MAPK3,FGG,AKAP12,PRKCA,DUSP4,MAP2K7,GPNMB,TIRAP,RRAS,PHLPP1,ERRFI1,FRS2,EPHA2,ECE1,PDGFRA,DDR2,PRMT5,SPRY3,F2RL1,PTPN11,VRK3,PDGFA,SRC	1.23286	0.33354	43	106
PHOSPHOLIPID CATABOLIC PROCESS%GOBP%GO:0009395	PHOSPHOLIPID CATABOLIC PROCESS%GOBP%GO:0009395	0.12096	0.45967	1	PLCB3,GDPD1,PLCG1,SMPD4,PLA2G4A,SMPD2,PLA2G15,ABHD12,SMPD1,PLD1	1.33114	0.498528	10	17
WNT SIGNALING PATHWAY%PANTHER PATHWAY%P00057	WNT SIGNALING PATHWAY%PANTHER PATHWAY%P00057	0.121128	0.4599	1	PLCB3,HELLS,HLTF,CTNNA1,SMARCA4,TLE3,ITPR3,PPP2R5A,TBL1XR1,AXIN1,EP300,PPP2R5E,ARID1A,GNB1,PRKCD,NFATC1,PRKCA,HDAC3,CSNK2B,PPP3CA,SMARCC1	1.25537	0.351657	21	79
IMMUNE SYSTEM DEVELOPMENT%GOBP%GO:0002520	IMMUNE SYSTEM DEVELOPMENT%GOBP%GO:0002520	0.121588	0.461237	-1	MSH6,PSEN1,HSPD1,SAMHD1,RC3H1,ASXL1,YY1,CCNB2,RBM15,SBDS,MLH1,ADA,BCL6,EXO1,ADAR,ZBTB1	-1.17309	-0.243018	16	95
VIRAL ENTRY INTO HOST CELL%GOBP%GO:0046718	VIRAL ENTRY INTO HOST CELL%GOBP%GO:0046718	0.121859	0.461445	1	PIKFYVE,UVRAG,SLC3A2,EPS15,AXL,CAV2,VPS18,SMPD1,TPCN1,VAMP8,NPC1	1.32909	0.478068	11	20
ENTRY INTO HOST%GOBP%GO:0044409	ENTRY INTO HOST%GOBP%GO:0044409	0.121859	0.461445	1	PIKFYVE,UVRAG,SLC3A2,EPS15,AXL,CAV2,VPS18,SMPD1,TPCN1,VAMP8,NPC1	1.32909	0.478068	11	20
HOMOLOGY DIRECTED REPAIR%REACTOME%R-HSA-5693538.2	HOMOLOGY DIRECTED REPAIR%REACTOME%R-HSA-5693538.2	0.121995	0.461552	-1	SLX4,MDC1,XRCC1,BLM,BARD1,PARP1,EXO1,RAD9A,RFC1,RNF4,RFC2,MRE11A,POLE3,BRIP1,TOP3A,HERC2,RNF168,RAD50,UBE2N,RBBP8,FEN1	-1.20013	-0.259824	21	73
NUCLEOSIDE MONOPHOSPHATE BIOSYNTHETIC PROCESS%GOBP%GO:0009124	NUCLEOSIDE MONOPHOSPHATE BIOSYNTHETIC PROCESS%GOBP%GO:0009124	0.122706	0.463576	1	APRT,CAD,PAICS,UCK2,UMPS,GMPR2,IMPDH2,CDA,RFK,HPRT1,DHODH,SHMT1,PFAS,PRPS2,PNP,NME2	1.29583	0.422649	16	32
TRANSCRIPTIONAL REGULATION BY RUNX2%REACTOME%R-HSA-8878166.2	TRANSCRIPTIONAL REGULATION BY RUNX2%REACTOME%R-HSA-8878166.2	0.122753	0.463576	1	NR3C1,HDAC4,GLI3,MAPK1,RB1,HDAC6,RBM14,PSMD10,PSMD8,CUL1,AKT2,YAP1,SOX9,PSMA3,PSMB6,PSMD12,MAPK3,PSMD13,HDAC3,PSMD1,PSMC4,PSMA4,YES1,PSME1	1.247	0.346922	24	84
L1CAM INTERACTIONS%REACTOME DATABASE ID RELEASE 84%373760	L1CAM INTERACTIONS%REACTOME DATABASE ID RELEASE 84%373760	0.122855	0.463576	1	RPS6KA4,NUMB,ANK3,MAPK1,MAP2K1,DLG1,MSN,DNM1,AP2S1,DPYSL2,MAPK3,AP2M1,RPS6KA1,CSNK2B,AP2A2,SPTAN1,ITGB1,AP2B1,DLG3	1.2767	0.386325	19	48
GASTRIN_CCK2R_240212%PANTHER PATHWAY%P06959	GASTRIN_CCK2R_240212%PANTHER PATHWAY%P06959	0.123229	0.464577	1	EIF4EBP1,ATF2,MAP2K4,PXN,JUN,MAPK1,PLCG1,MAP2K1,CRK,SHC1,FOXO3,RAF1,BAD,MEF2D,GNB1,SOS1,BRAF,PTK2,MAPK3,PRKCD,RPS6KA1,PLA2G4A,PRKCA,PPP3CA,PDPK1,YES1,MAPK7,ITGB1,RHOA,TPCN1	1.24845	0.34837	30	82
ANCHORING OF THE BASAL BODY TO THE PLASMA MEMBRANE%REACTOME DATABASE ID RELEASE 84%5620912	ANCHORING OF THE BASAL BODY TO THE PLASMA MEMBRANE%REACTOME DATABASE ID RELEASE 84%5620912	0.123509	0.464659	-1	TTBK2,RAB3IP,C2CD3,CDK5RAP2,AKAP9,ALMS1,CEP131,PCNT,CDK1,DYNLL1,DCTN2,CEP57,OFD1,HAUS3,RAB8A,TUBB5,TUBA4A,CENPJ,FBF1,CEP72,CEP152	-1.20979	-0.266473	21	67
INSULIN-MEDIATED GLUCOSE TRANSPORT%PATHWAY INTERACTION DATABASE NCI-NATURE CURATED DATA%INSULIN-MEDIATED GLUCOSE TRANSPORT	INSULIN-MEDIATED GLUCOSE TRANSPORT%PATHWAY INTERACTION DATABASE NCI-NATURE CURATED DATA%INSULIN-MEDIATED GLUCOSE TRANSPORT	0.123576	0.464659	1	TBC1D4,TRIP10,LNPEP,GYS1,AKT2	1.32866	0.484589	5	19
SODIUM ION TRANSPORT%GOBP%GO:0006814	SODIUM ION TRANSPORT%GOBP%GO:0006814	0.123576	0.464659	1	WNK1,SLC20A1,SLC9A1,WNK4,STK39,PKD2,ATP1A1,ANO6,NEDD4,TPCN1	1.32889	0.484673	10	19
ACTIN-MEDIATED CELL CONTRACTION%GOBP%GO:0070252	ACTIN-MEDIATED CELL CONTRACTION%GOBP%GO:0070252	0.123841	0.464764	1	MYO9B,PARD3,FRMD6,CAMK2D,ANK2,PIK3CA,GPD1L,PARVA,NEDD4L,ROCK1,ACTC1,MYL6	1.32824	0.484437	12	19
INTRACELLULAR STEROID HORMONE RECEPTOR SIGNALING PATHWAY%GOBP%GO:0030518	INTRACELLULAR STEROID HORMONE RECEPTOR SIGNALING PATHWAY%GOBP%GO:0030518	0.123907	0.464764	1	NR3C1,SAFB,MAPK1,DAXX,WBP2,YAP1,UBE3A,ARID1A,PTGES3,CALCOCO1,YWHAH,RWDD1,NEDD4,DNAJA1,RHOA,TMF1	1.29745	0.425511	16	31
REGULATION OF SMOOTH MUSCLE CELL PROLIFERATION%GOBP%GO:0048660	REGULATION OF SMOOTH MUSCLE CELL PROLIFERATION%GOBP%GO:0048660	0.123954	0.464764	1	HDAC4,JUN,LDLRAP1,ORC1,DNMT1,SHC1,ABCC4,MEF2D,GNAI3,HMOX1,TNFAIP3,EREG,NDRG2,MTOR,TGM2,BMPR2,CAMK2D,PTK2,PRKCA,IRAK4,GNA13,MAP3K7,PIK3CA,NAMPT,RHOA,FRS2,DDX39B,DDR2,ADAMTS1,AKR1B1,PAK1,PRKDC,COMT,SRC,TGFB1,PARK7	1.24654	0.346328	36	85
SPINDLE LOCALIZATION%GOBP%GO:0051653	SPINDLE LOCALIZATION%GOBP%GO:0051653	0.124038	0.464764	1	MAP4,CLASP2,SPDL1,CLASP1,CFL1,NUMA1,ARHGEF2,SPIRE2,HTT,LLGL2,HDAC3,LLGL1,GPSM1,SPAG5,KAT5,ITGB1,DYNC1H1,SAPCD2,GPSM2,PAFAH1B1,ZW10,NDC80,ACTR3	1.27538	0.385924	23	48
NEGATIVE REGULATORS OF RIG-I MDA5 SIGNALING%REACTOME DATABASE ID RELEASE 84%936440	NEGATIVE REGULATORS OF RIG-I MDA5 SIGNALING%REACTOME DATABASE ID RELEASE 84%936440	0.124869	0.467364	1	IRF3,TAX1BP1,TRAF3,TNFAIP3,OTUD5,ISG15,PCBP2,MAVS,UBE2D3	1.32645	0.47712	9	20
BRANCHED-CHAIN AMINO ACID METABOLIC PROCESS%GOBP%GO:0009081	BRANCHED-CHAIN AMINO ACID METABOLIC PROCESS%GOBP%GO:0009081	0.124951	0.467364	-1	ACAT1,BCKDK,MCCC2,ILVBL,DLD	-1.32517	-0.412409	5	17
REGULATION OF ACTION POTENTIAL%GOBP%GO:0098900	REGULATION OF ACTION POTENTIAL%GOBP%GO:0098900	0.12543	0.468532	1	ANK3,HNRNPA1,DLG1,SLC9A1,FLNA,CAMK2D,ANK2,BIN1	1.32585	0.483567	8	19
MAMMARY GLAND DEVELOPMENT%GOBP%GO:0030879	MAMMARY GLAND DEVELOPMENT%GOBP%GO:0030879	0.125482	0.468532	1	APRT,ARHGAP5,NR3C1,ARHGAP35,GLI3,MAPK1,SCRIB,NCOA3,NTN1,IRS2,BCL2L11,ZNF703,SOX9	1.27157	0.378442	13	53
DISEASES OF SIGNAL TRANSDUCTION BY GROWTH FACTOR RECEPTORS AND SECOND MESSENGERS%REACTOME%R-HSA-5663202.10	DISEASES OF SIGNAL TRANSDUCTION BY GROWTH FACTOR RECEPTORS AND SECOND MESSENGERS%REACTOME%R-HSA-5663202.10	0.126176	0.470293	1	FXR1,RICTOR,KSR1,NCOR2,HDAC4,EML4,ETV6,GTF2F1,TSC2,SQSTM1,RPS6KB2,PTPN12,MAPK1,APC,ZC3HAV1,PLCG1,ADAM17,HDAC6,GAB1,MAP2K1,APBB1IP,NPM1,PPP2R5A,SHC1,TBL1XR1,FOXO3,AXIN1,RAF1,CARS,PPFIBP1,BAD,EP300,BCR,RANBP2,PPP2R5E,PSMD10,MSN,PSMD8,IRS2,CUL1,FYN,STRN,GAB2,AKT2,BCL2L11,EREG,PAPSS1,ZMYM2,MIB1,PRR5,FOXO4,MTOR,SPRED2,SOS1,PSMA3,BRAF,SPRED1,CAMK2D,PSMB6,PSMD12,MAPK3,FGG,GOLGA4,VCL,PSMD13,HDAC3,AP3B1,H…	1.16707	0.293463	89	269
POSITIVE REGULATION OF HEART GROWTH%GOBP%GO:0060421	POSITIVE REGULATION OF HEART GROWTH%GOBP%GO:0060421	0.126281	0.470293	1	NR3C1,TRIP10,MAPK1,FDPS,EP300,YAP1,MTOR	1.31031	0.452599	7	24
B CELL ACTIVATION%GOBP%GO:0042113	B CELL ACTIVATION%GOBP%GO:0042113	0.126362	0.470293	-1	MSH6,HMGA1,HSPD1,CTPS1,YY1,PTPRJ,MLH1,ADA,BCL6,EXO1,PHB2,TXLNA,PHF14,ZBTB1,ATAD5,TOP2B,NOTCH2,HDAC7,TICAM1,RNF168	-1.19078	-0.250304	20	85
REGULATION OF HISTONE METHYLATION%GOBP%GO:0031060	REGULATION OF HISTONE METHYLATION%GOBP%GO:0031060	0.12644	0.470293	1	PHF20,RRP8,NELFE,BRCA1,KANSL2,BAZ2A,HCFC1,NELFA,KANSL1	1.32419	0.476304	9	20
ATM PATHWAY%PATHWAY INTERACTION DATABASE NCI-NATURE CURATED DATA%ATM PATHWAY	ATM PATHWAY%PATHWAY INTERACTION DATABASE NCI-NATURE CURATED DATA%ATM PATHWAY	0.126503	0.470293	-1	MDC1,CDC25A,BLM,RAD9A,MRE11A,TOP3A,RAD50,UBE2N,TRIM28,RBBP8	-1.25675	-0.338379	10	29
NEGATIVE REGULATION OF RECEPTOR-MEDIATED ENDOCYTOSIS%GOBP%GO:0048261	NEGATIVE REGULATION OF RECEPTOR-MEDIATED ENDOCYTOSIS%GOBP%GO:0048261	0.126729	0.470723	-1	ATXN2,LRPAP1,UBQLN2,ABCA2,ITGAV,ANXA2,UNC119	-1.34074	-0.432093	7	15
SIGNALING BY HIGH-KINASE ACTIVITY BRAF MUTANTS%REACTOME DATABASE ID RELEASE 84%6802948	SIGNALING BY HIGH-KINASE ACTIVITY BRAF MUTANTS%REACTOME DATABASE ID RELEASE 84%6802948	0.127088	0.471648	1	KSR1,MAPK1,MAP2K1,APBB1IP,RAF1,BRAF,MAPK3,FGG,VCL	1.30658	0.448372	9	25
METAPHASE CHROMOSOME ALIGNMENT%GOBP%GO:0051310	METAPHASE CHROMOSOME ALIGNMENT%GOBP%GO:0051310	0.127416	0.472454	1	SPDL1,CHAMP1,INCENP,EML4,CENPE,MAP1S,RB1,EML3,TRAPPC12,CDCA8	1.26135	0.36999	10	58
REGULATION OF INTRACELLULAR STEROID HORMONE RECEPTOR SIGNALING PATHWAY%GOBP%GO:0033143	REGULATION OF INTRACELLULAR STEROID HORMONE RECEPTOR SIGNALING PATHWAY%GOBP%GO:0033143	0.128081	0.473402	1	NCOR2,NR3C1,SMARCA4,DAB2,NCOA3,CNOT2,WBP2,KMT2D,EP300,UFL1,BRCA1,YAP1,NCOA2	1.27137	0.383401	13	49
PROTEIN LOCALIZATION TO CENTROSOME%GOBP%GO:0071539	PROTEIN LOCALIZATION TO CENTROSOME%GOBP%GO:0071539	0.128094	0.473402	-1	MCPH1,C2CD3,CEP131,CCDC14,CEP350,DCTN2	-1.32121	-0.411177	6	17
PROTEIN LOCALIZATION TO MICROTUBULE ORGANIZING CENTER%GOBP%GO:1905508	PROTEIN LOCALIZATION TO MICROTUBULE ORGANIZING CENTER%GOBP%GO:1905508	0.128094	0.473402	-1	MCPH1,C2CD3,CEP131,CCDC14,CEP350,DCTN2	-1.32121	-0.411177	6	17
CELL ACTIVATION INVOLVED IN IMMUNE RESPONSE%GOBP%GO:0002263	CELL ACTIVATION INVOLVED IN IMMUNE RESPONSE%GOBP%GO:0002263	0.128114	0.473402	-1	MSH6,PSEN1,HSPD1,RC3H1,MLH1,ADA,BCL6,EXO1,PHF14,ATAD5,MEN1,RELB,NOTCH2,YWHAZ,TICAM1,RNF168	-1.20027	-0.259787	16	72
REGULATION OF WOUND HEALING%GOBP%GO:0061041	REGULATION OF WOUND HEALING%GOBP%GO:0061041	0.128378	0.473863	1	CLASP2,CLASP1,CRK,CD9,SERPINE1,MTOR,PTK2,FERMT2,FGG,PRKCD,CD109,ANO6,ANXA1,NFE2L2,CADM4,ITGB1,PLAU,PDGFRA,DDR2,WFDC1,ARFGEF1,F2RL1,PDGFA	1.27305	0.387849	23	46
POSITIVE REGULATION OF INSULIN SECRETION%GOBP%GO:0032024	POSITIVE REGULATION OF INSULIN SECRETION%GOBP%GO:0032024	0.12859	0.473863	-1	GJA1,SIRT1,TARDBP,STIM1,OSBP,PCK2,PRKAR1A,DYNLL1,CASK,KIF5B,PSMD9,ABCG1,MYH9,STX4,RFX6,LRRC8A,GLUD1	-1.22278	-0.286296	17	50
SIGNALING BY FGFR3%REACTOME%R-HSA-5654741.2	SIGNALING BY FGFR3%REACTOME%R-HSA-5654741.2	0.128625	0.473863	1	MAPK1,PLCG1,GAB1,SOS1,BRAF,MAPK3,PIK3CA,FRS2,PTPN11	1.32524	0.489078	9	18
NEGATIVE REGULATION OF SECRETION BY CELL%GOBP%GO:1903531	NEGATIVE REGULATION OF SECRETION BY CELL%GOBP%GO:1903531	0.129006	0.473863	1	MAP4K4,RAB11FIP5,FRMD4A,PFKL,RHBDF2,RPTOR,BCR,NEO1,RHBDF1,HMOX1,TBC1D1,PDE3B,BRAF,RAB7A,CYP51A1,ANXA1,NDUFAF2,PPP3CA,MADD,PNKD,NUCB2,VPS4B,STXBP3,VAMP8,TNFRSF1B	1.25898	0.364434	25	63
MECHANORECEPTOR DIFFERENTIATION%GOBP%GO:0042490	MECHANORECEPTOR DIFFERENTIATION%GOBP%GO:0042490	0.129007	0.473863	1	TRIOBP,TPRN,SCRIB,SLC4A7,IFT27,KIF3A,SDC4,DICER1,SOD1,FZD2,MYO7A,PAFAH1B1,JAG1,MYO6	1.31218	0.463371	14	22
INNER EAR RECEPTOR CELL DIFFERENTIATION%GOBP%GO:0060113	INNER EAR RECEPTOR CELL DIFFERENTIATION%GOBP%GO:0060113	0.129007	0.473863	1	TRIOBP,TPRN,SCRIB,SLC4A7,IFT27,KIF3A,SDC4,DICER1,SOD1,FZD2,MYO7A,PAFAH1B1,JAG1,MYO6	1.31218	0.463371	14	22
MATURATION OF SSU-RRNA%GOBP%GO:0030490	MATURATION OF SSU-RRNA%GOBP%GO:0030490	0.129014	0.473863	-1	RRS1,FCF1,RIOK3,UTP23,GTF2H5,PWP2,KRI1,SRFBP1,RPS8,ERCC2,WDR46,BYSL	-1.2552	-0.312726	12	39
INNER EAR DEVELOPMENT%GOBP%GO:0048839	INNER EAR DEVELOPMENT%GOBP%GO:0048839	0.129301	0.474512	1	TRIOBP,TPRN,ZEB1,GLI3,SCRIB,SLC4A7,IFT27,KIF3A,NTN1,BCR,CCM2,MAPKAPK2,SDC4,SOX9,DICER1,PRRX1,SOD1,CEP290,FZD2,PI4KB,ADAM10,DVL2,MYO7A,PAFAH1B1,PTPN11,PTK7,JAG1,MYO6	1.259	0.37045	28	57
SELECTIVE AUTOPHAGY%GOBP%GO:0061912	SELECTIVE AUTOPHAGY%GOBP%GO:0061912	0.129445	0.474633	1	RB1CC1,SQSTM1,ATG2B,ULK1,SNX30,WIPI2,UFL1,RNF213,LRBA,GABARAPL1,SNX7,RAB7A,MAPK3,PEX5,TEX264	1.27219	0.387586	15	46
REGULATION OF NUCLEAR SMAD2 3 SIGNALING%PATHWAY INTERACTION DATABASE NCI-NATURE CURATED DATA%REGULATION OF NUCLEAR SMAD2 3 SIGNALING	REGULATION OF NUCLEAR SMAD2 3 SIGNALING%PATHWAY INTERACTION DATABASE NCI-NATURE CURATED DATA%REGULATION OF NUCLEAR SMAD2 3 SIGNALING	0.129752	0.474841	1	ATF2,RBL1,NR3C1,JUN,TCF3,SKI,FOXO3,EP300,DCP1A,E2F4,NCOA2,SERPINE1,FOXO4,DLX1,CDK2	1.27054	0.382293	15	50
REGULATION OF SODIUM ION TRANSPORT%GOBP%GO:0002028	REGULATION OF SODIUM ION TRANSPORT%GOBP%GO:0002028	0.129764	0.474841	1	WNK1,ANK3,IKBKB,AKT2,WNK4,CAMK2D,ATP1A1,YWHAH,NEDD4,ARF1,GPD1L,GNAS,DMPK,FXYD1,TGFB1,AKT1,NEDD4L,SLMAP,RANGRF	1.29134	0.426307	19	30
APOPTOTIC MITOCHONDRIAL CHANGES%GOBP%GO:0008637	APOPTOTIC MITOCHONDRIAL CHANGES%GOBP%GO:0008637	0.129835	0.474841	1	DNM1L,ATF2,MAP3K1,MFF,BNIP3,JUN,BAD,MCL1,BBC3,BCL2L11	1.27047	0.385295	10	47
HEART DEVELOPMENT%GOBP%GO:0007507	HEART DEVELOPMENT%GOBP%GO:0007507	0.130324	0.476144	1	SH3PXD2B,ATF2,PDLIM5,HECTD1,RBM20,NCOR2,RB1CC1,MAP2K4,WNK1,TSC2,SMARCA4,PPP1R13L,NIPBL,KDM2A,JUN,GLI3,MAPK1,RB1,MEF2A,LUZP1,GAB1,MAP2K1,GYS1,SPEG,UBE4B,SETD2,KCTD10,RTN4,SHC1,KIF3A,SLC9A1,EP300,CCM2,ASXL2,YAP1,SMG9,ARID1A,SOX9,MIB1,MTOR,PRMT1,BMPR2,SOS1,SPRED1,PKD2,ACVR1,FLNA,TAB2,PDLIM4,CAMK2D,FOXP4,ANK2,AKAP13,MAPK3,PDS5A,DLC1,SOX6,DICER1,TTN,NFATC1	1.17021	0.295334	60	253
NEGATIVE REGULATION OF EXTRINSIC APOPTOTIC SIGNALING PATHWAY VIA DEATH DOMAIN RECEPTORS%GOBP%GO:1902042	NEGATIVE REGULATION OF EXTRINSIC APOPTOTIC SIGNALING PATHWAY VIA DEATH DOMAIN RECEPTORS%GOBP%GO:1902042	0.130728	0.476144	1	DDX3X,RAF1,BRCA1,HMOX1,TNFAIP3,SERPINE1,FGG,PEA15,ITPRIP	1.31702	0.480345	9	19
NEGATIVE REGULATION OF CELL POPULATION PROLIFERATION%GOBP%GO:0008285	NEGATIVE REGULATION OF CELL POPULATION PROLIFERATION%GOBP%GO:0008285	0.130767	0.476144	1	MAP4,MAP4K4,DIS3L2,ATF2,VIM,RB1CC1,GAK,CTNNA1,HDAC4,FOSL1,KMT2A,CFL1,TNS2,TSC2,DLG5,ZEB1,LIMK2,DAB2,MAGED1,JUN,GLI3,SCRIB,APC,RB1,VGLL4,MORC3,ADAM17,MAP2K1,DHCR24,DAB2IP,AIMP1,ULK1,NPM1,EMD,RTN4,SKI,NTN1,DLG1,RAF1,INPP5J,NEO1,MTSS1,FYN,STRN,CD9,DNAJB2,IFRD1,YAP1,SDC4,CD44,NDRG1,THOC2,ITGB1BP1,HMOX1,UBE3A,TNFAIP3,SOX9,CDC73,EREG,NDRG2,FOXO4,NF2,BMPR2,OPTN,DDAH1,DIP2B,CAV2,FLNA,LIMS2,BAK1,PTK2,PTPN…	1.15024	0.285876	108	358
NUCLEOSIDE MONOPHOSPHATE METABOLIC PROCESS%GOBP%GO:0009123	NUCLEOSIDE MONOPHOSPHATE METABOLIC PROCESS%GOBP%GO:0009123	0.1308	0.476144	1	APRT,CAD,GUK1,PAICS,UCK2,UMPS,NT5C3A,GMPR2,IMPDH2,XDH,CDA,RFK,HPRT1,DHODH,SHMT1,PFAS,PRPS2,PNP,DNPH1,NME2,NT5E	1.27515	0.39341	21	43
LYMPHOCYTE PROLIFERATION%GOBP%GO:0046651	LYMPHOCYTE PROLIFERATION%GOBP%GO:0046651	0.130909	0.476144	-1	HSPD1,CTPS1,GJA1,RC3H1,BLM,GPAM,ELF4,ADA,BCL6,MYC,PURA,FKBP1A,EFNB1,TICAM1,RIPK2	-1.22312	-0.280222	15	56
POSITIVE REGULATION OF MITOTIC SISTER CHROMATID SEPARATION%GOBP%GO:1901970	POSITIVE REGULATION OF MITOTIC SISTER CHROMATID SEPARATION%GOBP%GO:1901970	0.131183	0.476144	1	INCENP,CENPE,RB1,CDCA8,UBE2C,MAD2L1BP	1.31603	0.500886	6	16
DEFECTIVE HDR THROUGH HOMOLOGOUS RECOMBINATION REPAIR (HRR) DUE TO PALB2 LOSS OF BRCA2 RAD51 RAD51C BINDING FUNCTION%REACTOME%R-HSA-9704646.2	DEFECTIVE HDR THROUGH HOMOLOGOUS RECOMBINATION REPAIR (HRR) DUE TO PALB2 LOSS OF BRCA2 RAD51 RAD51C BINDING FUNCTION%REACTOME%R-HSA-9704646.2	0.131631	0.476144	-1	BLM,BARD1,EXO1,MRE11A,BRIP1,TOP3A,RAD50,RBBP8,BRCA2	-1.31618	-0.409609	9	17
IMPAIRED BRCA2 BINDING TO PALB2%REACTOME%R-HSA-9709603.1	IMPAIRED BRCA2 BINDING TO PALB2%REACTOME%R-HSA-9709603.1	0.131631	0.476144	-1	BLM,BARD1,EXO1,MRE11A,BRIP1,TOP3A,RAD50,RBBP8,BRCA2	-1.31618	-0.409609	9	17
DEFECTIVE HDR THROUGH HOMOLOGOUS RECOMBINATION REPAIR (HRR) DUE TO PALB2 LOSS OF BRCA1 BINDING FUNCTION%REACTOME%R-HSA-9704331.2	DEFECTIVE HDR THROUGH HOMOLOGOUS RECOMBINATION REPAIR (HRR) DUE TO PALB2 LOSS OF BRCA1 BINDING FUNCTION%REACTOME%R-HSA-9704331.2	0.131631	0.476144	-1	BLM,BARD1,EXO1,MRE11A,BRIP1,TOP3A,RAD50,RBBP8,BRCA2	-1.31618	-0.409609	9	17
DEFECTIVE HOMOLOGOUS RECOMBINATION REPAIR (HRR) DUE TO PALB2 LOSS OF FUNCTION%REACTOME%R-HSA-9701193.4	DEFECTIVE HOMOLOGOUS RECOMBINATION REPAIR (HRR) DUE TO PALB2 LOSS OF FUNCTION%REACTOME%R-HSA-9701193.4	0.131631	0.476144	-1	BLM,BARD1,EXO1,MRE11A,BRIP1,TOP3A,RAD50,RBBP8,BRCA2	-1.31618	-0.409609	9	17
DEFECTIVE HOMOLOGOUS RECOMBINATION REPAIR (HRR) DUE TO BRCA1 LOSS OF FUNCTION%REACTOME%R-HSA-9701192.3	DEFECTIVE HOMOLOGOUS RECOMBINATION REPAIR (HRR) DUE TO BRCA1 LOSS OF FUNCTION%REACTOME%R-HSA-9701192.3	0.131631	0.476144	-1	BLM,BARD1,EXO1,MRE11A,BRIP1,TOP3A,RAD50,RBBP8,BRCA2	-1.31618	-0.409609	9	17
ARF6 SIGNALING EVENTS%PATHWAY INTERACTION DATABASE NCI-NATURE CURATED DATA%ARF6 SIGNALING EVENTS	ARF6 SIGNALING EVENTS%PATHWAY INTERACTION DATABASE NCI-NATURE CURATED DATA%ARF6 SIGNALING EVENTS	0.131688	0.476144	1	GIT1,PXN,ACAP1,NCK1,CYTH2,ACAP2,ARF6,EPHA2,SRC	1.31661	0.493085	9	17
LEUKOCYTE ACTIVATION INVOLVED IN IMMUNE RESPONSE%GOBP%GO:0002366	LEUKOCYTE ACTIVATION INVOLVED IN IMMUNE RESPONSE%GOBP%GO:0002366	0.13181	0.476144	-1	MSH6,PSEN1,HSPD1,RC3H1,MLH1,ADA,BCL6,EXO1,PHF14,ATAD5,MEN1,RELB,NOTCH2,YWHAZ,TICAM1,RNF168	-1.19648	-0.260294	16	71
INNER EAR AUDITORY RECEPTOR CELL DIFFERENTIATION%GOBP%GO:0042491	INNER EAR AUDITORY RECEPTOR CELL DIFFERENTIATION%GOBP%GO:0042491	0.131861	0.476144	1	TRIOBP,TPRN,SCRIB,SLC4A7,SOD1,MYO7A,PAFAH1B1,JAG1,MYO6	1.31479	0.500412	9	16
POSITIVE REGULATION OF SMOOTH MUSCLE CELL MIGRATION%GOBP%GO:0014911	POSITIVE REGULATION OF SMOOTH MUSCLE CELL MIGRATION%GOBP%GO:0014911	0.131962	0.476144	1	HDAC4,CRK,DOCK7,DOCK5,FOXO4,CAMK2D,PTK2,DOCK4,IL6ST,ATP7A,MAP3K7,IQGAP1,PLAU,TMSB4X,DDR2,ARPC2,ADAMTS1,PAK1,SRC	1.28533	0.413357	19	34
BACTERIAL INFECTION PATHWAYS%REACTOME%R-HSA-9824439.1	BACTERIAL INFECTION PATHWAYS%REACTOME%R-HSA-9824439.1	0.131972	0.476144	1	MAP2K4,MAPK1,MAP2K1,EEF2,STAM,CD9,EPS15,HSP90AB1,MAPK3,MAP2K7,GSK3A,HSP90AA1,VPS33B	1.28503	0.410487	13	35
REGULATION OF CELL-MATRIX ADHESION%GOBP%GO:0001952	REGULATION OF CELL-MATRIX ADHESION%GOBP%GO:0001952	0.132348	0.477069	1	MAP4K4,CLASP2,MINK1,CLASP1,CFL1,MMP14,PEAK1,SDC4,ITGB1BP1,SERPINE1,SLK,PTK2,FERMT2,DLC1,DICER1,VCL,PPM1F,RRAS,IQGAP1,PLEKHA2,PLAU,POLDIP2,PTPN11,SRC,JAG1,TSC1,LIMS1	1.25464	0.364039	27	62
POSITIVE REGULATION OF MITOTIC CELL CYCLE PHASE TRANSITION%GOBP%GO:1901992	POSITIVE REGULATION OF MITOTIC CELL CYCLE PHASE TRANSITION%GOBP%GO:1901992	0.132451	0.477069	1	EIF4G1,DTL,CENPE,APEX1,ANKRD17,DDX3X,RB1,ADAM17,CUL4B,RPTOR,LSM11,BRD4,CDC7,CAMK2D,KMT2E,RRM1,RRM2,LARP7,UBE2C,MAD2L1BP,ANXA1,SIN3A,MEPCE,CCNB1,CDC25B,VPS4B,DDR2,CPSF3,RPL17,ADAMTS1,CUL4A,LMNB1,CUL3	1.24721	0.35556	33	70
BASE-EXCISION REPAIR%GOBP%GO:0006284	BASE-EXCISION REPAIR%GOBP%GO:0006284	0.132774	0.47783	-1	HMGA1,USP47,XRCC1,HUWE1,PARP1,ERCC5,XPA,HMGA2	-1.25774	-0.335593	8	30
POSITIVE REGULATION OF DNA-TEMPLATED TRANSCRIPTION INITIATION%GOBP%GO:2000144	POSITIVE REGULATION OF DNA-TEMPLATED TRANSCRIPTION INITIATION%GOBP%GO:2000144	0.133491	0.478678	-1	BCLAF1,MED1,MDC1,MYC,MED26,TAF12,TAF6,TAF3,TAF1,XPA,MED19,PSMC6,TAF4B,CAND1,MED14,TAF8,MED18,SRF,CREB1,ERCC6,MED12,MED24,TAF9	-1.20502	-0.267927	23	63
REGULATION OF RAC PROTEIN SIGNAL TRANSDUCTION%GOBP%GO:0035020	REGULATION OF RAC PROTEIN SIGNAL TRANSDUCTION%GOBP%GO:0035020	0.133615	0.478678	1	SH3BP1,CRK,ARHGAP17,CAMK2D,ARF6,CADM4	1.32069	0.510031	6	15
TRANSCRIPTION INITIATION-COUPLED CHROMATIN REMODELING%GOBP%GO:0045815	TRANSCRIPTION INITIATION-COUPLED CHROMATIN REMODELING%GOBP%GO:0045815	0.134024	0.478678	1	ATF2,NR3C1,KMT2A,SMARCA4,KDM2A,RBM14,WBP2,EP300	1.28495	0.421413	8	31
RESPONSE TO LIPID%GOBP%GO:0033993	RESPONSE TO LIPID%GOBP%GO:0033993	0.134057	0.478678	1	EIF4EBP1,ZFP36L2,VIM,GIT1,NR3C1,HNRNPK,IRF3,SAFB,DAB2,MAPK1,NCOA3,ADAM17,MAP2K1,TCF3,ZFP36,DAB2IP,PRKAA1,DAXX,WBP2,FOXO3,BAD,EP300,BCR,RANBP1,MSN,MAPKAPK2,YAP1,NFKBIL1,NCOA2,PLAA,UBE3A,TNFAIP3,ARID1A,ZNF703,SOX9,ADD1,CDC73,TNIP1,SERPINE1,MTDH,SETX,GRAMD1A,ACACA,MAP4K1,SCD1,AXL,STK39,TAB2,UPF1,OTUD5,PTGES3,IRAK2,ADH5,MAPK3,ATP1A1,SPHK2,ASS1,CALCOCO1,YWHAH,RARG,ANXA1,PRKCA,NFKB1,IRAK4,MGST1,MAP2K7,…	1.16663	0.294066	82	259
RESOLUTION OF D-LOOP STRUCTURES THROUGH SYNTHESIS-DEPENDENT STRAND ANNEALING (SDSA)%REACTOME%R-HSA-5693554.1	RESOLUTION OF D-LOOP STRUCTURES THROUGH SYNTHESIS-DEPENDENT STRAND ANNEALING (SDSA)%REACTOME%R-HSA-5693554.1	0.134058	0.478678	-1	BLM,BARD1,EXO1,MRE11A,BRIP1,TOP3A,RAD50,RBBP8,BRCA2	-1.30689	-0.402102	9	18
CELLULAR RESPONSE TO CATECHOLAMINE STIMULUS%GOBP%GO:0071870	CELLULAR RESPONSE TO CATECHOLAMINE STIMULUS%GOBP%GO:0071870	0.134078	0.478678	1	SLC9A1,GNAI3,HTT,TGM2,FLNA,ATP2B4,GNAS,NCSTN	1.31794	0.486384	8	18
CELLULAR RESPONSE TO MONOAMINE STIMULUS%GOBP%GO:0071868	CELLULAR RESPONSE TO MONOAMINE STIMULUS%GOBP%GO:0071868	0.134078	0.478678	1	SLC9A1,GNAI3,HTT,TGM2,FLNA,ATP2B4,GNAS,NCSTN	1.31794	0.486384	8	18
RESPONSE TO MONOAMINE%GOBP%GO:0071867	RESPONSE TO MONOAMINE%GOBP%GO:0071867	0.134078	0.478678	1	SLC9A1,GNAI3,HTT,TGM2,FLNA,ATP2B4,GNAS,NCSTN	1.31794	0.486384	8	18
RESPONSE TO CATECHOLAMINE%GOBP%GO:0071869	RESPONSE TO CATECHOLAMINE%GOBP%GO:0071869	0.134078	0.478678	1	SLC9A1,GNAI3,HTT,TGM2,FLNA,ATP2B4,GNAS,NCSTN	1.31794	0.486384	8	18
POSITIVE REGULATION OF SECRETION BY CELL%GOBP%GO:1903532	POSITIVE REGULATION OF SECRETION BY CELL%GOBP%GO:1903532	0.134141	0.478678	1	ITSN1,DNM1L,CLASP2,FRMD4A,PFKFB2,NR3C1,CLASP1,CD2AP,EXOC2,GOLPH3L,DAB2,STXBP5,ARHGEF7,EXOC1,AIMP1,STAM,RTN4,BAD,EP300,DPYSL2,IRS2,GAB2,C2CD2L,SDC4,UNC13D,OXCT1,HCFC1,ANO1,RAB34,PTPN23,RAB7A,FGG,SPHK2,PLA2G4A,TTN,PRKCA,PPID	1.20195	0.314737	37	150
CELL-SUBSTRATE ADHESION%GOBP%GO:0031589	CELL-SUBSTRATE ADHESION%GOBP%GO:0031589	0.13424	0.478678	1	AJUBA,PXN,CD63,SORBS1,BCR,ZYX,PEAK1,ITGB1BP1,BCL2L11,ACTN1,AXL,BRAF,FERMT2,FGG,KIF14,DLC1,ITGA6,PDPK1,ITGB1,RHOA,RADIL,RAB1A,PARVA,ITGB7,PIP5K1A,MICALL2,SRC,TSC1,LIMS1,FNDC3B,COL3A1,FER,VAMP3,ITGA7,ITGA1,PARVB,AKIP1	1.24487	0.350029	37	77
REGULATION OF VASCULATURE DEVELOPMENT%GOBP%GO:1901342	REGULATION OF VASCULATURE DEVELOPMENT%GOBP%GO:1901342	0.134397	0.478839	1	SASH1,ATF2,WNK1,PXN,JCAD,RHOJ,PLCG1,GAB1,DAB2IP,ADM2,TJP1,EPN2,SHC1,CCM2,BRCA1,ANXA3,JAK1,AGO1,HMOX1,PAK4,ADD1,SERPINE1,MTDH,FOXO4,PDE3B,DDAH1,SPRED1,ERAP1,PDCD6,PRKCA,ATP2B4,RNH1,NFE2L2,MAPK7,RRAS,ITGB1,EPHA2,RHOB,CD40,ADAM10,AGO2,ADAMTS1,TNFRSF1A,HK2,EPN1,STAT3,EMC10,ZC3H12A,PML,SLC12A2,SP100,SYNJ2BP,FKBPL,ROCK1,F3,EGLN1,SPRY2,ECM1,PDCD10	1.21441	0.325153	59	118
TELOMERE EXTENSION BY TELOMERASE%REACTOME DATABASE ID RELEASE 84%171319	TELOMERE EXTENSION BY TELOMERASE%REACTOME DATABASE ID RELEASE 84%171319	0.134632	0.479275	-1	DKC1,TERF2IP,NOP10,PPP6R3,TINF2	-1.29619	-0.385857	5	20
RESPONSE TO INSULIN%GOBP%GO:0032868	RESPONSE TO INSULIN%GOBP%GO:0032868	0.134897	0.479453	1	EIF4EBP1,LPIN3,CAD,LPIN2,DENND4C,HNRNPK,TBC1D4,TSC2,MAPK1,APC,RB1,SESN2,MAP2K1,SHC1,SORBS1,RAF1,SLC9A1,SH2B2,IRS2,AKT2,RAB13,PTPN1,FOXO4,MTOR,RPS6,PDE3B,SOS1,CYFIP1,CAV2,CDK2,APPL1,MAPK3,SCAP,SIK2,SMARCC1,SLC39A14,ZBTB7B,GSK3A,ZFP36L1,PDPK1,PIK3CA,SCLY,SLC2A1	1.21933	0.328622	43	110
NEUROTRANSMITTER RECEPTORS AND POSTSYNAPTIC SIGNAL TRANSMISSION%REACTOME DATABASE ID RELEASE 84%112314	NEUROTRANSMITTER RECEPTORS AND POSTSYNAPTIC SIGNAL TRANSMISSION%REACTOME DATABASE ID RELEASE 84%112314	0.134906	0.479453	1	PLCB3,GIT1,MAPK1,PRKAG1,CAMKK2,PRKAA1,DLG1,GNB1,ADCY9,CAMK2D,MAPK3,RPS6KA1,CAMK1,PRKCA,PDPK1,PPM1F,DLG3,CAMK2G,ADCY7,SRC,PRKACB,PRKAB1,MYO6	1.26429	0.38342	23	47
EPHRIN B REVERSE SIGNALING%PATHWAY INTERACTION DATABASE NCI-NATURE CURATED DATA%EPHRIN B REVERSE SIGNALING	EPHRIN B REVERSE SIGNALING%PATHWAY INTERACTION DATABASE NCI-NATURE CURATED DATA%EPHRIN B REVERSE SIGNALING	0.135253	0.480289	1	MAP2K4,DNM1,FYN,MAP3K7,PIK3CA,YES1,RGS3,NCK2	1.31903	0.509392	8	15
SIGNALING BY INSULIN RECEPTOR%REACTOME DATABASE ID RELEASE 84%74752	SIGNALING BY INSULIN RECEPTOR%REACTOME DATABASE ID RELEASE 84%74752	0.135626	0.480888	1	MAPK1,GAB1,SHC1,IRS2,GAB2,AKT2,PTPN1,PDE3B,SOS1,MAPK3,ATP6V0A2,ATP6V1G1,PDPK1,PIK3CA,FRS2	1.27508	0.399399	15	39
IL-2 SIGNALING PATHWAY%WIKIPATHWAYS_20230810%WP450%MUS MUSCULUS	IL-2 SIGNALING PATHWAY%WIKIPATHWAYS_20230810%WP450%MUS MUSCULUS	0.135647	0.480888	1	NR3C1,MAPK1,MAP2K1,CRK,STAM,SHC1,FOXO3,RAF1,JAK1,IRS2,MAPKAPK2,FYN,GAB2,MTOR,SOS1,MAPK3,NFKB1,HSP90AA1,PIK3CA,ETS2,RELA	1.26025	0.375072	21	53
POSITIVE REGULATION OF TRANSMEMBRANE RECEPTOR PROTEIN SERINE/THREONINE KINASE SIGNALING PATHWAY%GOBP%GO:0090100	POSITIVE REGULATION OF TRANSMEMBRANE RECEPTOR PROTEIN SERINE/THREONINE KINASE SIGNALING PATHWAY%GOBP%GO:0090100	0.135967	0.48089	1	NUMA1,DAB2,PELO,ZEB2,ADAM17,AXIN1,EP300,NEO1,UBE2O,BMPR2,HSP90AB1,NUP93,GOT1,CSNK2B,TGFB1I1	1.26369	0.383238	15	47
RHOBTB1 GTPASE CYCLE%REACTOME DATABASE ID RELEASE 84%9013422	RHOBTB1 GTPASE CYCLE%REACTOME DATABASE ID RELEASE 84%9013422	0.136071	0.48089	-1	SRRM1,TRA2B,SPEN,HNRNPC,RNF20,TXNL1	-1.30433	-0.401317	6	18
LIMB DEVELOPMENT%GOBP%GO:0060173	LIMB DEVELOPMENT%GOBP%GO:0060173	0.136121	0.48089	-1	PSEN1,HDAC2,TTBK2,MED1,GJA1,PBX2,C2CD3,HDAC1,ATRX,PCNT,CHD7,NOTCH2,ASPH,RUNX2,HOXD10,TBX3,FGFR1	-1.19217	-0.258033	17	72
APPENDAGE DEVELOPMENT%GOBP%GO:0048736	APPENDAGE DEVELOPMENT%GOBP%GO:0048736	0.136121	0.48089	-1	PSEN1,HDAC2,TTBK2,MED1,GJA1,PBX2,C2CD3,HDAC1,ATRX,PCNT,CHD7,NOTCH2,ASPH,RUNX2,HOXD10,TBX3,FGFR1	-1.19217	-0.258033	17	72
NEGATIVE REGULATION OF CATABOLIC PROCESS%GOBP%GO:0009895	NEGATIVE REGULATION OF CATABOLIC PROCESS%GOBP%GO:0009895	0.136209	0.48089	1	HNRNPAB,EIF4G2,EIF4G1,LARP1,GIT1,HDAC4,WNK1,FOXK1,FOXK2,USP36,TSC2,UBXN1,EIF4ENIF1,PHF23,ZFP36,TLK2,DAB2IP,RRAGC,MAP1A,N4BP1,PRKAA1,DEDD,RPTOR,MCL1,MAPKAPK2,SLC7A5,FYN,MYCBP2,HMOX1,TNFAIP3,MTOR,PDE3B,KDM4A,RYBP,FLNA,PARN,HSP90AB1,DHX9,PTK2,USP14,USP19,NAF1,CYP51A1,DICER1,UBQLN4,ALAD,SIK2,PABPC1,DFFB,ATP2B4,USP9X,SMARCC1,WAC,AZIN2,SEC22B,ACACB,TIRAP,SGTA,CRTC3,RRAGA,GABARAPL2,NAMPT,USP8,RELA,PSMF1…	1.18763	0.305239	77	186
RESPONSE TO CYTOKINE%GOBP%GO:0034097	RESPONSE TO CYTOKINE%GOBP%GO:0034097	0.136665	0.482103	1	TANK,ZFP36L2,RAB11FIP5,YBX3,NUMBL,VIM,HELLS,RPS6KA4,VPS26B,HDAC4,RBMXL1,FOSL1,IRF3,WNK1,RIF1,CFL1,TJP2,MAPK1,LDLRAP1,IKBKB,GAB1,ZFP36,DAB2IP,EPS8,SETD2,PFKP,DAXX,FOXO3,BAD,SH2B2,ZYX,MCL1,CDC42EP4,TRAF3,TRADD,PMM1,BRCA1,JAK1,MAPKAPK2,CDK9,YAP1,SRM,LRBA,GNPNAT1,MGA,EREG,SERPINE1,RIPK1,HDGF,SMPD4,IL1RAP,SLK,NFAT5,AXL,STK39,UPF1,HSP90AB1,DHX9,APPL1,IRAK2,ABCD4,MAPK3,ISG15,ALAD,ACTN4,SDAD1,TFRC,FNTA,R…	1.1482	0.285865	102	344
ESTABLISHMENT OF PROTEIN LOCALIZATION TO ENDOPLASMIC RETICULUM%GOBP%GO:0072599	ESTABLISHMENT OF PROTEIN LOCALIZATION TO ENDOPLASMIC RETICULUM%GOBP%GO:0072599	0.137093	0.483214	-1	SPCS3,MACF1,SEC62,BAG6,CHMP4B,SRP19	-1.25674	-0.347946	6	26
REGULATION OF MITOCHONDRIAL MEMBRANE PERMEABILITY INVOLVED IN APOPTOTIC PROCESS%GOBP%GO:1902108	REGULATION OF MITOCHONDRIAL MEMBRANE PERMEABILITY INVOLVED IN APOPTOTIC PROCESS%GOBP%GO:1902108	0.137846	0.485469	1	ATF2,BNIP3,BBC3,BCL2L11,BLOC1S2	1.31616	0.508282	5	15
CEREBELLAR CORTEX DEVELOPMENT%GOBP%GO:0021695	CEREBELLAR CORTEX DEVELOPMENT%GOBP%GO:0021695	0.138047	0.485516	-1	CACNA1A,RERE,TTBK2,ATXN2,PCNT,ARCN1,NFIX	-1.23547	-0.332651	7	29
HEXOSE METABOLIC PROCESS%GOBP%GO:0019318	HEXOSE METABOLIC PROCESS%GOBP%GO:0019318	0.138087	0.485516	1	PFKFB2,CRTC2,FOXK1,FOXK2,PFKP,PRKAA1,PFKL,BAD,PMM1,PGM2,GNPDA1,AKT2,NISCH,GALK1,PGAM1,GOT1,GPI,LDHA,SORD,PGM1,SLC39A14,PIK3CA,GALM,ENO1	1.24108	0.352975	24	71
MITOTIC CELL CYCLE%GOBP%GO:0000278	MITOTIC CELL CYCLE%GOBP%GO:0000278	0.138315	0.485919	1	MAP4,EIF4EBP1,DIS3L2,CLASP2,ATF2,SPDL1,CHAMP1,CHEK1,CDK17,INCENP,STMN1,NES,CLASP1,SKA3,EML4,TPX2,DTL,CFL1,NUMA1,EXOC2,TICRR,FANCD2,ANK3,ARHGEF2,ANLN,CENPE,FOXM1,ZFYVE19,NIPBL,PPP1R12A,LIG1,SNX9,MAP1S,TAOK1,APC,RB1,ESPL1,EZH2,ORC1,CLSPN,EML3,EXOC1,DLGAP5,EPS8,GIGYF2,NPAT,NEK4,SETD2,NFIA,CDCA8,EXOC5,DAXX,RTKN,MCM3,SMC2,TOPBP1,SPAST,BRCA1,E2F4,NCAPH,RECQL5,SMC3,INTS3,CEP55,RPL24,NCAPD3,EXOC7,WDHD1,A…	1.13466	0.280565	120	413
POSITIVE REGULATION OF NEURON APOPTOTIC PROCESS%GOBP%GO:0043525	POSITIVE REGULATION OF NEURON APOPTOTIC PROCESS%GOBP%GO:0043525	0.138635	0.486642	1	ATF2,NR3C1,MAP2K4,HDAC4,JUN,MCL1,BBC3,BCL2L11,LCN2,RIPK1,MTOR,OPTN,CASP8,HDAC3,MAP2K7,GSK3A,AIMP2,RHOA,CASP2	1.25341	0.369436	19	56
REGULATION OF TNFR1 SIGNALING%REACTOME DATABASE ID RELEASE 84%5357905	REGULATION OF TNFR1 SIGNALING%REACTOME DATABASE ID RELEASE 84%5357905	0.139794	0.490312	1	IKBKB,ULK1,TAX1BP1,TRADD,OTUD7B,MAPKAPK2,TNFAIP3,RIPK1,OPTN,CASP8,UBE2D3,CHUK,OTULIN,TNFRSF1A,USP4	1.28033	0.422671	15	30
PKMTS METHYLATE HISTONE LYSINES%REACTOME%R-HSA-3214841.3	PKMTS METHYLATE HISTONE LYSINES%REACTOME%R-HSA-3214841.3	0.140281	0.491614	-1	KMT2B,SUZ12,EHMT1,SETD1A,DPY30,ASH1L,SUV39H2,SUV39H1,EHMT2,RBBP7,ATF7IP,SMYD3,WDR5,AEBP2	-1.2405	-0.327372	14	31
NEGATIVE REGULATION OF DEVELOPMENTAL GROWTH%GOBP%GO:0048640	NEGATIVE REGULATION OF DEVELOPMENTAL GROWTH%GOBP%GO:0048640	0.140485	0.491929	-1	RBM10,HDAC2,STK4,ATXN2,CTDP1,GJA1,YY1,MAPK11,ALMS1,MEN1,WWC2	-1.2264	-0.292904	11	46
POSITIVE REGULATION OF CELL CYCLE PHASE TRANSITION%GOBP%GO:1901989	POSITIVE REGULATION OF CELL CYCLE PHASE TRANSITION%GOBP%GO:1901989	0.140687	0.492232	1	EIF4G1,DTL,CENPE,APEX1,ANKRD17,DDX3X,RB1,EZH2,ADAM17,CUL4B,NPM1,RPTOR,LSM11,CDC73,BRD4,CDC7,CAMK2D,KMT2E,RRM1,RRM2,LARP7,UBE2C,MAD2L1BP,ANXA1,SIN3A,MEPCE,CCNB1,CDC25B,VPS4B,DDX39B,DDR2,CPSF3,RPL17,ADAMTS1,CUL4A,LMNB1,CUL3,PPP1R10,CDC16,THOC1,CDCA5,TGFB1	1.22787	0.34114	42	85
POST NMDA RECEPTOR ACTIVATION EVENTS%REACTOME DATABASE ID RELEASE 84%438064	POST NMDA RECEPTOR ACTIVATION EVENTS%REACTOME DATABASE ID RELEASE 84%438064	0.141286	0.493659	1	GIT1,MAPK1,PRKAG1,CAMKK2,PRKAA1,DLG1,CAMK2D,MAPK3,RPS6KA1,CAMK1,PDPK1,DLG3,CAMK2G,SRC,PRKACB,PRKAB1	1.28844	0.438237	16	26
REGULATION OF INTERFERON-ALPHA PRODUCTION%GOBP%GO:0032647	REGULATION OF INTERFERON-ALPHA PRODUCTION%GOBP%GO:0032647	0.141347	0.493659	1	IRF3,DDX3X,ZC3HAV1,SETD2,DHX9,MAVS	1.3039	0.496267	6	16
KSRP (KHSRP) BINDS AND DESTABILIZES MRNA%REACTOME%R-HSA-450604.2	KSRP (KHSRP) BINDS AND DESTABILIZES MRNA%REACTOME%R-HSA-450604.2	0.141441	0.493659	-1	MAPK11,EXOSC8,MAPK14,EXOSC5,YWHAZ	-1.31301	-0.415101	5	16
REGULATION OF LONG-TERM SYNAPTIC POTENTIATION%GOBP%GO:1900271	REGULATION OF LONG-TERM SYNAPTIC POTENTIATION%GOBP%GO:1900271	0.141589	0.493774	1	FXR1,HNRNPK,SQSTM1,NPTN	1.30298	0.475224	4	19
LDL CLEARANCE%REACTOME DATABASE ID RELEASE 84%8964038	LDL CLEARANCE%REACTOME DATABASE ID RELEASE 84%8964038	0.142077	0.495072	1	LDLRAP1,AP2S1,AP2M1,AP2A2,APOB,AP2B1,NPC1,SOAT1,NCEH1,LDLR,CLTC,NPC2	1.30871	0.505407	12	15
INTERLEUKIN SIGNALING PATHWAY%PANTHER PATHWAY%P00036	INTERLEUKIN SIGNALING PATHWAY%PANTHER PATHWAY%P00036	0.142822	0.497264	1	MAPK1,IKBKB,SHC1,FOXO3,RAF1,IRS2,MAPKAPK2,AKT2,MTOR,SOS1,BRAF,MAPK3,RPS6KA1,IL6ST,PDPK1,PIK3CA,MAPK7	1.26848	0.399263	17	38
MICROTUBULE DEPOLYMERIZATION%GOBP%GO:0007019	MICROTUBULE DEPOLYMERIZATION%GOBP%GO:0007019	0.142973	0.497273	1	CLASP2,STMN1,APC,NCKAP5L,HTT,KIF14,KIF24,RHOA,ARHGEF1	1.30013	0.494832	9	16
INTRINSIC APOPTOTIC SIGNALING PATHWAY IN RESPONSE TO DNA DAMAGE BY P53 CLASS MEDIATOR%GOBP%GO:0042771	INTRINSIC APOPTOTIC SIGNALING PATHWAY IN RESPONSE TO DNA DAMAGE BY P53 CLASS MEDIATOR%GOBP%GO:0042771	0.143162	0.497273	-1	SIRT1,TOPORS,SNW1,BAG6,ATAD5,AEN	-1.27833	-0.374065	6	21
ADIPOGENESIS GENES%WIKIPATHWAYS_20230810%WP447%MUS MUSCULUS	ADIPOGENESIS GENES%WIKIPATHWAYS_20230810%WP447%MUS MUSCULUS	0.143174	0.497273	1	LPIN3,RBL1,NCOR2,LPIN2,NR3C1,RB1,MEF2A,TLE3,E2F4,IRS2,MEF2D,NCOA2,SERPINE1,SCD1	1.25038	0.371043	14	54
GLIOGENESIS%GOBP%GO:0042063	GLIOGENESIS%GOBP%GO:0042063	0.143315	0.497359	1	VIM,NR3C1,SRGAP2,NSUN5,SMARCA4,GLI3,MAPK1,SCRIB,ZEB2,RB1,SOX5,MAP2K1,ARHGEF7,DAB2IP,CUL4B,NFIA,RTN4,SKI,NTN1,PARD3,CD9,AKT2,NDRG1,GPC1,SOX9,MTOR,ANO1,NF2,DLX1,MAPK3,SOX6,DICER1,ANXA1,SOD1,WDR47,IFNGR1,EIF2B1,SLC25A46,PPP3R1,RRAS,NAB1,RHOA,EXOC4,TUBA1A,NAB2,PAFAH1B1,SYNE2,NCSTN,PTPN11,MXRA8,STAT3,EIF2B4,ACTR3,EIF2B2,HEXB	1.20429	0.321234	55	123
REGULATION OF POLYSACCHARIDE METABOLIC PROCESS%GOBP%GO:0032881	REGULATION OF POLYSACCHARIDE METABOLIC PROCESS%GOBP%GO:0032881	0.143655	0.498137	1	SORBS1,IRS2,PASK,AKT2,PPP1CA,MTOR,NFKB1,PPP1CB,TGFB1,CLTC,AKT1	1.30309	0.480902	11	18
MORPHOGENESIS OF AN EPITHELIAL SHEET%GOBP%GO:0002011	MORPHOGENESIS OF AN EPITHELIAL SHEET%GOBP%GO:0002011	0.143856	0.498428	1	MAP3K1,AJUBA,ARHGAP35,PARD3,CD44,ARHGAP12,SOS1,FLNA,PHACTR4,CD151,RHOA,CHUK,DVL2	1.28232	0.432299	13	27
CHONDROCYTE DIFFERENTIATION%GOBP%GO:0002062	CHONDROCYTE DIFFERENTIATION%GOBP%GO:0002062	0.143982	0.498461	1	ATF2,TRPS1,GLI3,RB1,SOX5,MEF2D,SOX9,BMPR2,ANXA6,SOX6,RARG,PRKCA,EXT2,SLC39A14	1.2645	0.396087	14	39
RNA SURVEILLANCE%GOBP%GO:0071025	RNA SURVEILLANCE%GOBP%GO:0071025	0.14411	0.498461	-1	ZC3H4,ZCCHC7,EXOSC8,EXOSC5	-1.30818	-0.413573	4	16
REGULATION OF ALPHA-BETA T CELL ACTIVATION%GOBP%GO:0046634	REGULATION OF ALPHA-BETA T CELL ACTIVATION%GOBP%GO:0046634	0.144215	0.498461	-1	RC3H1,AP3D1,BLM,NKAP,ADA,BCL6,HSPH1,SLC4A2,RUNX1	-1.22865	-0.307582	9	38
RESPONSE TO STEROID HORMONE%GOBP%GO:0048545	RESPONSE TO STEROID HORMONE%GOBP%GO:0048545	0.144486	0.498585	1	EIF4EBP1,ZFP36L2,NR3C1,SAFB,DAB2,MAPK1,MAP2K1,ZFP36,DAXX,WBP2,EP300,YAP1,NCOA2,UBE3A,ARID1A,STK39,PTGES3,ATP1A1,ASS1,CALCOCO1,YWHAH,ANXA1,RXRA,GSK3A,ZFP36L1,RWDD1,NEDD4,DNAJA1,RHOA	1.22763	0.342561	29	82
NEGATIVE REGULATION OF EPITHELIAL CELL APOPTOTIC PROCESS%GOBP%GO:1904036	NEGATIVE REGULATION OF EPITHELIAL CELL APOPTOTIC PROCESS%GOBP%GO:1904036	0.144551	0.498585	1	APC,RB1,PRKAA1,ITGB3BP,YAP1,HMOX1,PAK4,TNFAIP3,CAST,SERPINE1,MTOR,BRAF,FGG	1.27141	0.414684	13	32
PROTEIN LOCALIZATION TO SYNAPSE%GOBP%GO:0035418	PROTEIN LOCALIZATION TO SYNAPSE%GOBP%GO:0035418	0.144735	0.498585	1	GIT1,GPHN,BAIAP2,SCRIB,MAP1A,DLG1	1.28852	0.449806	6	23
REGULATION OF CENTROSOME DUPLICATION%GOBP%GO:0010824	REGULATION OF CENTROSOME DUPLICATION%GOBP%GO:0010824	0.144751	0.498585	-1	SIRT1,CDK5RAP2,ALMS1,CEP131,CHMP4B,SPICE1,CHORDC1,CHMP2B,CEP120,KAT2A,CENPJ	-1.22595	-0.313998	11	34
PROTEIN LOCALIZATION TO MEMBRANE%GOBP%GO:0072657	PROTEIN LOCALIZATION TO MEMBRANE%GOBP%GO:0072657	0.144833	0.498585	1	SH3PXD2B,CLASP2,HECTD1,FRMD8,GIT1,DENND4C,GAK,GPHN,WNK1,SNX27,TSC2,ANK3,ZDHHC5,PIKFYVE,GOLPH3L,HSPA4,SCRIB,IKBKB,SESN2,CRK,RRAGC,CLIP1,WDR59,PALM,EXOC5,DLG1,MTCH1,RHBDF2,PARD3,PSMD10,RABEP1,PEX19,BBC3,RER1,SEC23A,AKT2,RAB40C,ITGB1BP1,RAB13,CCDC88A,NACA,ANO1,RAB34,KIF13A,OPTN,BRAF,FLNA,ANK2,RAB7A,MICALL1,MYADM,FERMT2,RAB11B,GOLGA4,GOLGA7,PEX5,ARL6IP5,AP3B1,BSG,PLEKHF1,EFR3A,HSP90AA1,TMED2,TM9SF2,S…	1.16343	0.294276	89	241
INTERLEUKIN-1 SIGNALING%REACTOME DATABASE ID RELEASE 84%9020702	INTERLEUKIN-1 SIGNALING%REACTOME DATABASE ID RELEASE 84%9020702	0.145168	0.4988	1	MAP2K4,MAP3K3,SQSTM1,IKBKB,MAP2K1,N4BP1,PSMD10,PSMD8,CUL1,PSMA3,TAB2,PSMB6,IRAK2,PSMD12,USP14,CASP8,PSMD13,NFKB1,IRAK4,MAP3K7,PSMD1,PSMC4,PSMA4,PSME1,RELA,PSMF1,PSMB2,CHUK,NFKB2,PSME4,PSMC1,LRRC14	1.22786	0.343096	32	81
TRANSLATION AT PRESYNAPSE%GOBP%GO:0140236	TRANSLATION AT PRESYNAPSE%GOBP%GO:0140236	0.145204	0.4988	-1	RPL14,RPLP2,RPL34,RPL7A,RPL36,RPL28,RPL23A,RPS5,RPL13,RPL26,RPL15	-1.21316	-0.289349	11	47
MEIOTIC CELL CYCLE PROCESS%GOBP%GO:1903046	MEIOTIC CELL CYCLE PROCESS%GOBP%GO:1903046	0.145754	0.4988	-1	SLX4,HSF1,SYDE1,ZNF541,MCM2,ATRX,CHFR,CCNB2,SPIN1,MLH1,FBXO5,CENPC,CDC20,ING2,BAG6,SUV39H2,NCAPD2,TOP2B,CKS2,BRIP1,MCM6,RAD54B,RAD50,MASTL,EHMT2,BRCA2,MYH9,MUS81	-1.14981	-0.235869	28	99
IL1%NETPATH%IL1	IL1%NETPATH%IL1	0.145761	0.4988	1	ATF2,JUN,MAPK1,RB1,IKBKB,TAB2,MAP3K2,IRAK2,MAPK3,PLA2G4A,NFKB1,IRAK4	1.27058	0.408615	12	34
NEGATIVE REGULATION OF WOUND HEALING%GOBP%GO:0061045	NEGATIVE REGULATION OF WOUND HEALING%GOBP%GO:0061045	0.14596	0.4988	1	CLASP2,CLASP1,CRK,CD9,SERPINE1,FGG,PRKCD,CD109,PLAU,PDGFRA,WFDC1	1.29626	0.472772	11	19
STRESS GRANULE ASSEMBLY%GOBP%GO:0034063	STRESS GRANULE ASSEMBLY%GOBP%GO:0034063	0.146045	0.4988	1	PRRC2C,ATXN2L,UBAP2L,DDX3X,YTHDF2,PUM2,LSM14A	1.29226	0.460765	7	21
NEGATIVE REGULATION OF CELLULAR SENESCENCE%GOBP%GO:2000773	NEGATIVE REGULATION OF CELLULAR SENESCENCE%GOBP%GO:2000773	0.146135	0.4988	-1	FZR1,SIRT1,FBXO5,BCL6,YBX1	-1.29014	-0.39695	5	18
[truncated: 3,029 more rows]
